# Supplementary material for: Plasma-Derived sEVs from HNSCC Patients Differentially Regulate NF-κB Signaling in Macrophages Depending on the HPV Status
Source: Cancers (Basel). 2026 Jul 9;18(14):2219. doi: 10.3390/cancers18142219 (PMC13406845; doi:10.3390/cancers18142219)
Supplement: Supplementary file 1 [file cancers-18-02219-s001.zip › supplement_proteomics_WB/full_WB_images_and_data/Intensity_ratios_Fig4B_1h_1.xlsx]

## Sheet: Tabelle1
	1h_IKBa										1h_pIKBa
sample	Channel	Lane No.	Adj. Total Band Vol. (Int)	Total Band Vol. (Int)	Adj. Total Lane Vol. (Int)	Total Lane Vol. (Int)	Bkgd. Vol. (Int)	Norm. Factor		sample	Channel	Lane No.	Adj. Total Band Vol. (Int)	Total Band Vol. (Int)	Adj. Total Lane Vol. (Int)	Total Lane Vol. (Int)	Bkgd. Vol. (Int)	Norm. Factor
sEV1	Chemi Hi Sensitivity	1	2701728	3463668	4009284	9130266	5120982	1		sEV1	Chemi Hi Sensitivity	1	654021	1183356	1868400	7459155	5590755	1
sEV2	Chemi Hi Sensitivity	2	3702105	4865616	4506165	10500381	5994216	0.8556289024998326		sEV2	Chemi Hi Sensitivity	2	744255	1523961	3214458	10903761	7689303	0.8556289024998326
sEV3	Chemi Hi Sensitivity	3	3436055	4174034	4027886	7384084	3356198	1.16375e+16		sEV3	Chemi Hi Sensitivity	3	858234	1718106	3367962	10894286	7526324	1.16375e+16
sEV4	Chemi Hi Sensitivity	4	3330740	4493220	3849240	8442280	4593040	1161052513464990		sEV4	Chemi Hi Sensitivity	4	828425	1800125	2673550	11891100	9217550	1161052513464990
PBS1	Chemi Hi Sensitivity	5	3455856	4530144	4147824	9117216	4969392	1057677368180030		PBS1	Chemi Hi Sensitivity	5	607920	1865952	4072440	16155696	12083256	1057677368180030
PBS2	Chemi Hi Sensitivity	6	2381784	3126048	3000096	6552120	3552024	1.16022e+16		PBS2	Chemi Hi Sensitivity	6	539736	1822056	2699496	15163704	12464208	1.16022e+16
PBS3	Chemi Hi Sensitivity	7	2506920	2930760	2981184	5936760	2955576	1.08243e+16		PBS3	Chemi Hi Sensitivity	7	513058	1119196	1676402	12943762	11267360	1.08243e+16
SV1	Chemi Hi Sensitivity	8	1076880	1858848	2039496	5791584	3752088	0.8888827164700688		SV1	Chemi Hi Sensitivity	8	4755362	7087484	7106102	20394975	13288873	0.8888827164700688
	1h_a-Tubulin										1h_aTubulin
sample	Channel	Lane No.	Adj. Total Band Vol. (Int)	Total Band Vol. (Int)	Adj. Total Lane Vol. (Int)	Total Lane Vol. (Int)	Bkgd. Vol. (Int)	Norm. Factor		sample	Channel	Lane No.	Adj. Total Band Vol. (Int)	Total Band Vol. (Int)	Adj. Total Lane Vol. (Int)	Total Lane Vol. (Int)	Bkgd. Vol. (Int)	Norm. Factor
sEV1	Chemi Hi Sensitivity	1	2833272	2948265	3104190	3973671	869481	1		sEV1	Chemi Hi Sensitivity	1	2833272	2948265	3104190	3973671	869481	1
sEV2	Chemi Hi Sensitivity	2	3371949	3469230	3627963	4451517	823554	0.8556289024998326		sEV2	Chemi Hi Sensitivity	2	3371949	3469230	3627963	4451517	823554	0.8556289024998326
sEV3	Chemi Hi Sensitivity	3	2455648	2540512	2667392	3356678	689286	1.16375e+16		sEV3	Chemi Hi Sensitivity	3	2455648	2540512	2667392	3356678	689286	1.16375e+16
sEV4	Chemi Hi Sensitivity	4	2476625	2538625	2673600	3287575	613975	1161052513464990		sEV4	Chemi Hi Sensitivity	4	2476625	2538625	2673600	3287575	613975	1161052513464990
PBS1	Chemi Hi Sensitivity	5	2729760	2828928	2934912	3614496	679584	1057677368180030		PBS1	Chemi Hi Sensitivity	5	2729760	2828928	2934912	3614496	679584	1057677368180030
PBS2	Chemi Hi Sensitivity	6	2457696	2549088	2675520	3346656	671136	1.16022e+16		PBS2	Chemi Hi Sensitivity	6	2457696	2549088	2675520	3346656	671136	1.16022e+16
PBS3	Chemi Hi Sensitivity	7	2643498	2719496	2867800	3507010	639210	1.08243e+16		PBS3	Chemi Hi Sensitivity	7	2643498	2719496	2867800	3507010	639210	1.08243e+16
SV1	Chemi Hi Sensitivity	8	3243621	3310379	3492238	4197141	704903	0.8888827164700688		SV1	Chemi Hi Sensitivity	8	3243621	3310379	3492238	4197141	704903	0.8888827164700688
