# Supplementary material for: Plasma-Derived sEVs from HNSCC Patients Differentially Regulate NF-κB Signaling in Macrophages Depending on the HPV Status
Source: Cancers (Basel). 2026 Jul 9;18(14):2219. doi: 10.3390/cancers18142219 (PMC13406845; doi:10.3390/cancers18142219)
Supplement: Supplementary file 1 [file cancers-18-02219-s001.zip › supplement_proteomics_WB/full_WB_images_and_data/Intensity_ratios_Fig4B_1h_2.xlsx]

## Sheet: Tabelle1
	IKBa_sEV_1h										IKBa_SV_1h										pIKBa_sEV_1h										pIKBa_SV_1h
sample	Channel	Lane No.	Adj. Total Band Vol. (Int)	Total Band Vol. (Int)	Adj. Total Lane Vol. (Int)	Total Lane Vol. (Int)	Bkgd. Vol. (Int)	Norm. Factor		sample	Channel	Lane No.	Adj. Total Band Vol. (Int)	Total Band Vol. (Int)	Adj. Total Lane Vol. (Int)	Total Lane Vol. (Int)	Bkgd. Vol. (Int)	Norm. Factor		sample	Channel	Lane No.	Adj. Total Band Vol. (Int)	Total Band Vol. (Int)	Adj. Total Lane Vol. (Int)	Total Lane Vol. (Int)	Bkgd. Vol. (Int)	Norm. Factor		sample	Channel	Lane No.	Adj. Total Band Vol. (Int)	Total Band Vol. (Int)	Adj. Total Lane Vol. (Int)	Total Lane Vol. (Int)	Bkgd. Vol. (Int)	Norm. Factor
sEV1	Chemi Hi Sensitivity	1	2921454	3405996	3743739	5950179	2206440	1		PBS1	Chemi Hi Sensitivity	1	1882712	2168608	2296398	3701958	1405560	1		sEV1	Chemi Hi Sensitivity	1	300378	649818	998998	3333772	2334774	1		PBS1	Chemi Hi Sensitivity	1	241569	565407	1332639	3849363	2516724	1
sEV2	Chemi Hi Sensitivity	2	1615707	1973619	4446684	6960465	2513781	1.14827e+16		PBS2	Chemi Hi Sensitivity	2	1958500	2396775	2219100	4028350	1809250	0.8947379951128811		sEV2	Chemi Hi Sensitivity	2	255150	526473	946944	2885679	1938735	1.00209e+16		PBS2	Chemi Hi Sensitivity	2	435942	683462	1543360	4010968	2467608	1.03087e+16
sEV3	Chemi Hi Sensitivity	3	2127681	2610414	2644272	4745169	2100897	1.31823e+16		SV1	Chemi Hi Sensitivity	3	1694050	2123950	1990050	3794625	1804575	0.9132676131923938		sEV3	Chemi Hi Sensitivity	3	324184	672868	1019928	2942324	1922396	0.7995952991778056		SV1	Chemi Hi Sensitivity	3	797526	1016388	1971540	4232088	2260548	0.9080936045191933
sEV4	Chemi Hi Sensitivity	4	2258594	2788630	2609490	4539704	1930214	0.9743265440210249		SV2	Chemi Hi Sensitivity	4	1618050	2002050	1957680	3752460	1794780	1.05483e+16		sEV4	Chemi Hi Sensitivity	4	337581	603126	1154061	2970999	1816938	0.828494615373868		SV2	Chemi Hi Sensitivity	4	513016	814072	1461628	3679592	2217964	1.00627e+16
sEV5	Chemi Hi Sensitivity	5	2154360	2684916	2506608	4502342	1995734	1.00457e+16		SV3	Chemi Hi Sensitivity	5	1037088	1390194	2268734	4098276	1829542	1.00021e+16		sEV5	Chemi Hi Sensitivity	5	261048	485208	1082496	2737416	1654920	0.9876810925729944		SV3	Chemi Hi Sensitivity	5	1156372	1386364	2394112	4602080	2207968	1171322906339550
PBS1	Chemi Hi Sensitivity	6	2640448	3136832	3188320	5561088	2372768	1.02858e+16		SV4	Chemi Hi Sensitivity	6	1874016	2177577	2327697	3922695	1594998	1.12747e+16		PBS1	Chemi Hi Sensitivity	6	317824	637088	1127840	3510368	2382528	0.8466535286054863		SV4	Chemi Hi Sensitivity	6	358587	525123	1274589	3095172	1820583	1.13801e+16
PBS2	Chemi Hi Sensitivity	7	2319504	2775408	2683848	4505472	1821624	1.16172e+16		SV5	Chemi Hi Sensitivity	7	1533375	1885750	1804275	3231300	1427025	1.22777e+16		PBS2	Chemi Hi Sensitivity	7	384264	669744	1330872	3375984	2045112	0.9503094742789635		SV5	Chemi Hi Sensitivity	7	379134	533493	1134351	2620836	1486485	1313853341719180
PBS3	Chemi Hi Sensitivity	8	1972932	2382640	2340390	4070664	1730274	1.14421e+16		SV6	Chemi Hi Sensitivity	8	1257066	1603179	1562139	3134808	1572669	1.44047e+16		PBS3	Chemi Hi Sensitivity	8	308282	658632	1063374	3229096	2165722	1.05327e+16		SV6	Chemi Hi Sensitivity	8	253071	399546	1612926	3084966	1472040	1.35257e+16
PBS4	Chemi Hi Sensitivity	9	2176902	2526706	2532816	4132908	1600092	1.01601e+16												PBS4	Chemi Hi Sensitivity	9	374976	610146	1568727	3575151	2006424	1.01127e+16
	aTubulin_sEV_1h										aTubulin_SV_1h										aTubulin_sEV_1h										aTubulin_SV_1h
sample	Channel	Lane No.	Adj. Total Band Vol. (Int)	Total Band Vol. (Int)	Adj. Total Lane Vol. (Int)	Total Lane Vol. (Int)	Bkgd. Vol. (Int)	Norm. Factor		sample	Channel	Lane No.	Adj. Total Band Vol. (Int)	Total Band Vol. (Int)	Adj. Total Lane Vol. (Int)	Total Lane Vol. (Int)	Bkgd. Vol. (Int)	Norm. Factor		sample	Channel	Lane No.	Adj. Total Band Vol. (Int)	Total Band Vol. (Int)	Adj. Total Lane Vol. (Int)	Total Lane Vol. (Int)	Bkgd. Vol. (Int)	Norm. Factor		sample	Channel	Lane No.	Adj. Total Band Vol. (Int)	Total Band Vol. (Int)	Adj. Total Lane Vol. (Int)	Total Lane Vol. (Int)	Bkgd. Vol. (Int)	Norm. Factor
sEV1	Chemi Hi Sensitivity	1	4799550	4841730	5338530	5728980	390450	1		PBS1	Chemi Hi Sensitivity	1	5673240	5736450	5881290	6309510	428220	1		sEV1	Chemi Hi Sensitivity	1	4117900	4157400	4625275	4954225	328950	1		PBS1	Chemi Hi Sensitivity	1	5311118	5360708	5936938	6414916	477978	1
sEV2	Chemi Hi Sensitivity	2	4022329	4068874	4649193	5068069	418876	1.14827e+16		PBS2	Chemi Hi Sensitivity	2	5973478	6012164	6573198	6922271	349073	0.8947379951128811		sEV2	Chemi Hi Sensitivity	2	3996876	4027816	4615650	4912908	297258	1.00209e+16		PBS2	Chemi Hi Sensitivity	2	5263272	5309388	5759154	6213564	454410	1.03087e+16
sEV3	Chemi Hi Sensitivity	3	3580530	3621390	4049760	4434420	384660	1.31823e+16		SV1	Chemi Hi Sensitivity	3	5704496	5754616	6439832	6869520	429688	0.9132676131923938		sEV3	Chemi Hi Sensitivity	3	5037508	5076568	5784520	6180888	396368	0.7995952991778056		SV1	Chemi Hi Sensitivity	3	5866980	5921916	6537804	7005516	467712	0.9080936045191933
sEV4	Chemi Hi Sensitivity	4	4926210	4968360	5479200	5901690	422490	0.9743265440210249		SV2	Chemi Hi Sensitivity	4	4812998	4862288	5575567	6012698	437131	1.05483e+16		sEV4	Chemi Hi Sensitivity	4	4994288	5031780	5582746	5944640	361894	0.828494615373868		SV2	Chemi Hi Sensitivity	4	5134561	5193027	5899951	6444590	544639	1.00627e+16
sEV5	Chemi Hi Sensitivity	5	4915456	4966976	5314260	5692008	377748	1.00457e+16		SV3	Chemi Hi Sensitivity	5	5298860	5343856	5880028	6266764	386736	1.00021e+16		sEV5	Chemi Hi Sensitivity	5	4255810	4293614	4682964	5067738	384774	0.9876810925729944		SV3	Chemi Hi Sensitivity	5	4599720	4647618	5068575	5527764	459189	1171322906339550
PBS1	Chemi Hi Sensitivity	6	4954884	5011149	5190174	5578683	388509	1.02858e+16		SV4	Chemi Hi Sensitivity	6	4739384	4774770	5216380	5500118	283738	1.12747e+16		PBS1	Chemi Hi Sensitivity	6	5027904	5085216	5463008	5950720	487712	0.8466535286054863		SV4	Chemi Hi Sensitivity	6	4807944	4858434	5216967	5669487	452520	1.13801e+16
PBS2	Chemi Hi Sensitivity	7	4229602	4262206	4595370	4876976	281606	116171929572591		SV5	Chemi Hi Sensitivity	7	4018924	4047784	4790214	5085106	294892	1.22777e+16		PBS2	Chemi Hi Sensitivity	7	4592975	4628900	4867125	5170375	303250	0.9503094742789635		SV5	Chemi Hi Sensitivity	7	3962444	4012730	4518722	5010997	492275	1313853341719180
PBS3	Chemi Hi Sensitivity	8	4110692	4148334	4665694	5006937	341243	1.14421e+16		SV6	Chemi Hi Sensitivity	8	3421068	3464524	4082904	4478264	395360	1.44047e+16		PBS3	Chemi Hi Sensitivity	8	3941649	3972078	4391334	4723920	332586	1.05327e+16		SV6	Chemi Hi Sensitivity	8	3782296	3818720	4389382	4827688	438306	1.35257e+16
PBS4	Chemi Hi Sensitivity	9	4785340	4826416	5254424	5598908	344484	1.01601e+16												PBS4	Chemi Hi Sensitivity	9	4361252	4409769	4573735	4920633	346898	1.01127e+16
