# Supplementary material for: Plasma-Derived sEVs from HNSCC Patients Differentially Regulate NF-κB Signaling in Macrophages Depending on the HPV Status
Source: Cancers (Basel). 2026 Jul 9;18(14):2219. doi: 10.3390/cancers18142219 (PMC13406845; doi:10.3390/cancers18142219)
Supplement: Supplementary file 1 [file cancers-18-02219-s001.zip › supplement_proteomics_WB/full_WB_images_and_data/Intensity_ratios_Fig4B_24h_1.xlsx]

## Sheet: Tabelle1
	Macrophages_24h_aTubulin
	Lane No.	Adj. Total Band Vol. (Int)	Total Band Vol. (Int)	Adj. Total Lane Vol. (Int)	Total Lane Vol. (Int)	Bkgd. Vol. (Int)	Norm. Factor
PBS1	1	2750272	3117968	3310188	8076880	4766692	N/A
PBS2	2	2954691	3488319	3411747	9173385	5761638	N/A
PBS3	3	2805634	3416664	3370003	10602487	7232484	N/A
PBS4	4	3269448	3911648	4001816	11182626	7180810	N/A
sEVs1	5	3481596	4164804	4155624	12276630	8121006	N/A
sEVs2	6	2975518	3610490	3628222	11431160	7802938	N/A
sEVs3	7	3140956	3759980	3826396	11584580	7758184	N/A
sEVs4	8	3244080	3879344	3996972	11292372	7295400	N/A
sEVs5	9	3584933	4258966	4748394	12784958	8036564	N/A
	Macrophages_24h_IKBa_marker+8.2sec
	Lane No.	Adj. Total Band Vol. (Int)	Total Band Vol. (Int)	Adj. Total Lane Vol. (Int)	Total Lane Vol. (Int)	Bkgd. Vol. (Int)	Norm. Factor
PBS1	1	2380266	3079728	9647532	17943174	8295642	N/A
PBS2	2	2662902	3436614	10014516	19409139	9394623	N/A
PBS3	3	3169712	4063276	12668180	23540496	10872316	N/A
PBS4	4	2078160	3442968	11773440	23065968	11292528	N/A
sEVs1	5	3825000	5224440	11429328	22210392	10781064	N/A
sEVs2	6	3162822	4282044	11741964	22547824	10805860	N/A
sEVs3	7	2546154	3521258	11028420	21504678	10476258	N/A
sEVs4	8	2008128	2879736	10976784	20267496	9290712	N/A
sEVs5	9	4982055	6226387	14828773	26357839	11529066	N/A
	Macrophages_24h_pIKBa_marker+58.2sec
	Lane No.	Adj. Total Band Vol. (Int)	Total Band Vol. (Int)	Adj. Total Lane Vol. (Int)	Total Lane Vol. (Int)	Bkgd. Vol. (Int)	Norm. Factor
PBS1	1	2722545	3380238	5061015	10391382	5330367	N/A
PBS2	2	3073518	4227687	5775570	12703878	6928308	N/A
PBS3	3	1800344	2932916	4134928	11796428	7661500	N/A
PBS4	4	2568402	3718008	5675643	14099670	8424027	N/A
sEVs1	5	3074682	4706546	7151664	17946136	10794472	N/A
sEVs2	6	3605186	4648982	7855796	16604978	8749182	N/A
sEVs3	7	2278510	3814148	5617768	15343718	9725950	N/A
sEVs4	8	2239512	3475080	5412144	13509624	8097480	N/A
sEVs5	9	5493852	6553288	9579332	18015200	8435868	N/A
