# Supplementary material for: Plasma-Derived sEVs from HNSCC Patients Differentially Regulate NF-κB Signaling in Macrophages Depending on the HPV Status
Source: Cancers (Basel). 2026 Jul 9;18(14):2219. doi: 10.3390/cancers18142219 (PMC13406845; doi:10.3390/cancers18142219)
Supplement: Supplementary file 1 [file cancers-18-02219-s001.zip › supplement_proteomics_WB/full_WB_images_and_data/Intensity_ratios_Fig4B_24h_2.xlsx]

## Sheet: Tabelle1
	IKBa_sEV_24h										IKBa_SV_24h										pIKBa_sEV_24h										pIKBa_SV_24h
sample	Channel	Lane No.	Adj. Total Band Vol. (Int)	Total Band Vol. (Int)	Adj. Total Lane Vol. (Int)	Total Lane Vol. (Int)	Bkgd. Vol. (Int)	Norm. Factor		sample	Channel	Lane No.	Adj. Total Band Vol. (Int)	Total Band Vol. (Int)	Adj. Total Lane Vol. (Int)	Total Lane Vol. (Int)	Bkgd. Vol. (Int)	Norm. Factor		sample	Channel	Lane No.	Adj. Total Band Vol. (Int)	Total Band Vol. (Int)	Adj. Total Lane Vol. (Int)	Total Lane Vol. (Int)	Bkgd. Vol. (Int)	Norm. Factor		sample	Channel	Lane No.	Adj. Total Band Vol. (Int)	Total Band Vol. (Int)	Adj. Total Lane Vol. (Int)	Total Lane Vol. (Int)	Bkgd. Vol. (Int)	Norm. Factor
sEV1	Chemi Hi Sensitivity	1	1970649	2669841	2868777	7846092	4977315	1		PBS1	Chemi Hi Sensitivity	1	1254988	1919680	1969268	7139636	5170368	1		sEV1	Chemi Hi Sensitivity	1	806760	2825160	6662328	27922752	21260424	1		PBS1	Chemi Hi Sensitivity	1	710610	2831370	3008520	28548480	25539960	1
sEV2	Chemi Hi Sensitivity	2	2255968	3208218	2786134	8212568	5426434	0.808790994532736		PBS2	Chemi Hi Sensitivity	2	1207416	1855992	1733112	6613560	4880448	1.02389e+16		sEV2	Chemi Hi Sensitivity	2	1004120	4242498	3245268	31673070	28427802	0.7837236239109634		PBS2	Chemi Hi Sensitivity	2	1351656	3156504	3816504	25947432	22130928	1.22023e+16
sEV3	Chemi Hi Sensitivity	3	2170038	3070158	2926586	8186906	5260320	0.8281811514484781		SV1	Chemi Hi Sensitivity	3	1578612	2319940	2184196	7834512	5650316	1.00156e+16		sEV3	Chemi Hi Sensitivity	3	1124904	3299880	3527664	22810824	19283160	0.8787667541054296		SV1	Chemi Hi Sensitivity	3	3586383	6665139	6650532	31824468	25173936	1.2291e+16
sEV4	Chemi Hi Sensitivity	4	1964275	2965775	2634475	8076725	5442250	0.8391127290231106		SV2	Chemi Hi Sensitivity	4	1337328	2029008	1935384	6953736	5018352	1.10053e+16		sEV4	Chemi Hi Sensitivity	4	802992	2710224	2593440	22563864	19970424	1.06032e+16		SV2	Chemi Hi Sensitivity	4	2519880	4087152	6484680	27114984	20630304	1.14511e+16
sEV5	Chemi Hi Sensitivity	5	1362582	2122328	2117284	8105344	5988060	0.8415172610804399		SV3	Chemi Hi Sensitivity	5	1443591	2134400	2095395	7739549	5644154	0.9167347696879643		sEV5	Chemi Hi Sensitivity	5	832244	2823212	3682588	27606292	23923704	0.9385823922319557		SV3	Chemi Hi Sensitivity	5	2555280	4172688	5790015	27945297	22155282	1084418862904200
PBS1	Chemi Hi Sensitivity	6	1552434	2374242	2114684	8896706	6782022	0.7923968913916811		SV4	Chemi Hi Sensitivity	6	1374646	1945164	1928498	6862076	4933578	1.14172e+16		PBS1	Chemi Hi Sensitivity	6	373584	2043360	2078184	24774312	22696128	0.9148834286056325		SV4	Chemi Hi Sensitivity	6	1997376	3812952	3878976	22905600	19026624	1.16895e+16
PBS2	Chemi Hi Sensitivity	7	1871925	2750025	2931425	9865325	6933900	0.8405442723743808		SV5	Chemi Hi Sensitivity	7	1744416	2399328	2521827	7619967	5098140	1.15282e+16		PBS2	Chemi Hi Sensitivity	7	1051714	3974421	3038243	32142962	29104719	0.7603924860857553		SV5	Chemi Hi Sensitivity	7	2767716	4920507	5979231	27027270	21048039	1.10603e+16
PBS3	Chemi Hi Sensitivity	8	2078112	2864976	7163040	14600808	7437768	1.05363e+16		SV6	Chemi Hi Sensitivity	8	1861916	2408160	2740355	7464890	4724535	1.10482e+16		PBS3	Chemi Hi Sensitivity	8	1156848	3569880	4067280	23567280	19500000	0.9480799164161283		SV6	Chemi Hi Sensitivity	8	3101405	5119022	6810041	28457439	21647398	1.11967e+16
PBS4	Chemi Hi Sensitivity	9	1868275	2533550	7426550	20276675	12850125	0.9021614805602566												PBS4	Chemi Hi Sensitivity	9	548390	3364290	2985115	27103255	24118140	0.7946876111960511
	aTubulin_sEV_24h										aTubulin_SV_24h										aTubulin_sEV_24h										aTubulin_SV_24h
sample	Channel	Lane No.	Adj. Total Band Vol. (Int)	Total Band Vol. (Int)	Adj. Total Lane Vol. (Int)	Total Lane Vol. (Int)	Bkgd. Vol. (Int)	Norm. Factor		sample	Channel	Lane No.	Adj. Total Band Vol. (Int)	Total Band Vol. (Int)	Adj. Total Lane Vol. (Int)	Total Lane Vol. (Int)	Bkgd. Vol. (Int)	Norm. Factor		sample	Channel	Lane No.	Adj. Total Band Vol. (Int)	Total Band Vol. (Int)	Adj. Total Lane Vol. (Int)	Total Lane Vol. (Int)	Bkgd. Vol. (Int)	Norm. Factor		sample	Channel	Lane No.	Adj. Total Band Vol. (Int)	Total Band Vol. (Int)	Adj. Total Lane Vol. (Int)	Total Lane Vol. (Int)	Bkgd. Vol. (Int)	Norm. Factor
sEV1	Chemi Hi Sensitivity	1	3864960	3912930	4065210	4473480	408270	1		PBS1	Chemi Hi Sensitivity	1	3739032	3787839	4145988	4588254	442266	1		sEV1	Chemi Hi Sensitivity	1	3242204	3288236	3423728	3808532	384804	1		PBS1	Chemi Hi Sensitivity	1	4607282	4673622	4931449	5476584	545135	1
sEV2	Chemi Hi Sensitivity	2	4823512	4876640	5026280	5434716	408436	0.808790994532736		PBS2	Chemi Hi Sensitivity	2	3864861	3915756	4049244	4420629	371385	1.02389e+16		sEV2	Chemi Hi Sensitivity	2	4171320	4238070	4368540	4822770	454230	0.7837236239109634		PBS2	Chemi Hi Sensitivity	2	3821376	3871712	4041414	4491370	449956	1.22023e+16
sEV3	Chemi Hi Sensitivity	3	4708584	4763448	4908600	5267511	358911	0.8281811514484781		SV1	Chemi Hi Sensitivity	3	3937976	3987200	4139548	4520152	380604	1.00156e+16		sEV3	Chemi Hi Sensitivity	3	3692164	3760596	3896060	4281732	385672	0.8787667541054296		SV1	Chemi Hi Sensitivity	3	3801006	3879306	4012254	4549608	537354	1.2291e+16
sEV4	Chemi Hi Sensitivity	4	4646757	4699595	4844653	5249899	405246	0.8391127290231106		SV2	Chemi Hi Sensitivity	4	3500770	3553264	3767270	4119518	352248	1.10053e+16		sEV4	Chemi Hi Sensitivity	4	3048300	3113586	3228957	3635199	406242	1.06032e+16		SV2	Chemi Hi Sensitivity	4	4052776	4107348	4306512	4806508	499996	1.14511e+16
sEV5	Chemi Hi Sensitivity	5	4587600	4640520	4830810	5218920	388110	0.8415172610804399		SV3	Chemi Hi Sensitivity	5	4164690	4221450	4522560	4927560	405000	0.9167347696879643		sEV5	Chemi Hi Sensitivity	5	3444504	3502852	3647765	4046370	398605	0.9385823922319557		SV3	Chemi Hi Sensitivity	5	4279560	4355280	4547550	5077980	530430	1084418862904200
PBS1	Chemi Hi Sensitivity	6	4903119	4950180	5130270	5438610	308340	0.7923968913916811		SV4	Chemi Hi Sensitivity	6	3440016	3497931	3631365	3999429	368064	1.14172e+16		PBS1	Chemi Hi Sensitivity	6	3561908	3618216	3742256	4152400	410144	0.9148834286056325		SV4	Chemi Hi Sensitivity	6	3955952	4007926	4218708	4632888	414180	1.16895e+16
PBS2	Chemi Hi Sensitivity	7	4654800	4716198	4836402	5187834	351432	0.8405442723743808		SV5	Chemi Hi Sensitivity	7	3421710	3470850	3596400	3927096	330696	1.15282e+16		PBS2	Chemi Hi Sensitivity	7	4290270	4348650	4502580	4899000	396420	0.7603924860857553		SV5	Chemi Hi Sensitivity	7	4192748	4245864	4458692	4916548	457856	1.10603e+16
PBS3	Chemi Hi Sensitivity	8	3646809	3701187	3858300	4209246	350946	1.05363e+16		SV6	Chemi Hi Sensitivity	8	3384213	3421362	3752629	4120552	367923	1.10482e+16		PBS3	Chemi Hi Sensitivity	8	3412989	3465072	3611223	3965301	354078	0.9480799164161283		SV6	Chemi Hi Sensitivity	8	4112584	4170554	4404387	4858041	453654	1.11967e+16
PBS4	Chemi Hi Sensitivity	9	4278892	4323842	4506078	4839723	333645	0.9021614805602566												PBS4	Chemi Hi Sensitivity	9	4137372	4191225	4308269	4691475	383206	0.7946876111960511
