# Supplementary material for: Plasma-Derived sEVs from HNSCC Patients Differentially Regulate NF-κB Signaling in Macrophages Depending on the HPV Status
Source: Cancers (Basel). 2026 Jul 9;18(14):2219. doi: 10.3390/cancers18142219 (PMC13406845; doi:10.3390/cancers18142219)
Supplement: Supplementary file 1 [file cancers-18-02219-s001.zip › supplement_proteomics_WB/full_WB_images_and_data/Intensity_ratios_Fig4B_2h_1.xlsx]

## Sheet: Tabelle1
	IKBa_2h										pIKBa_2h
sample	Channel	Lane No.	Adj. Total Band Vol. (Int)	Total Band Vol. (Int)	Adj. Total Lane Vol. (Int)	Total Lane Vol. (Int)	Bkgd. Vol. (Int)	Norm. Factor		sample	Channel	Lane No.	Adj. Total Band Vol. (Int)	Total Band Vol. (Int)	Adj. Total Lane Vol. (Int)	Total Lane Vol. (Int)	Bkgd. Vol. (Int)	Norm. Factor
sEV 1	Chemi Hi Sensitivity	1	3746920	4119800	3980820	5886920	1906100	1		sEV 1	Chemi Hi Sensitivity	1	1532214	2176002	2003544	7401798	5398254	1
sEV 2	Chemi Hi Sensitivity	2	4123998	4427334	4428414	6187392	1758978	1.54449e+16		sEV 2	Chemi Hi Sensitivity	2	1268442	1652490	2260512	7326342	5065830	1.14051e+16
sEV 3	Chemi Hi Sensitivity	3	4208400	4473810	4445316	6002280	1556964	1.48903e+16		sEV 3	Chemi Hi Sensitivity	3	1665966	2156943	2376226	7586029	5209803	1156481220215700
sEV 4	Chemi Hi Sensitivity	4	3187746	3481272	3393180	5058846	1665666	1.55233e+16		sEV 4	Chemi Hi Sensitivity	4	1366511	1862214	1871037	7241745	5370708	1.38088e+16
sEV 5	Chemi Hi Sensitivity	5	4127750	4486964	4375396	6154746	1779350	1.2964e+16		sEV 5	Chemi Hi Sensitivity	5	1455704	2046243	1967697	8100707	6133010	1.27493e+16
sEV 6	Chemi Hi Sensitivity	6	4116348	4504086	4327704	5987862	1660158	1.18677e+16		sEV 6	Chemi Hi Sensitivity	6	1685430	2271474	2576556	8536734	5960178	1240487554538110
PBS 1	Chemi Hi Sensitivity	7	4312818	4638798	4520358	6104250	1583892	1.22685e+16		PBS 1	Chemi Hi Sensitivity	7	1066087	1558815	1926678	7541064	5614386	1.22727e+16
PBS 2	Chemi Hi Sensitivity	8	4213566	4475142	4445226	5884434	1439208	1277346913484170		PBS 2	Chemi Hi Sensitivity	8	1033391	1567462	1713686	7757187	6043501	1250819123188490
PBS 3	Chemi Hi Sensitivity	9	3928940	4155940	4142380	5475940	1333560	1245482114630290		PBS 3	Chemi Hi Sensitivity	9	1227438	1757268	1796040	6858810	5062770	1.60395e+16
SEV 1	Chemi Hi Sensitivity	10	2035660	2241810	2266149	3548516	1282367	1.49422e+16		SEV 1	Chemi Hi Sensitivity	10	4879960	5718460	5656680	10701420	5044740	1.68808e+16
SEV 2	Chemi Hi Sensitivity	11	1440086	1637895	1687637	2817947	1130310	1703269393851660		SEV 2	Chemi Hi Sensitivity	11	5419000	6167900	6040380	10956460	4916080	1362333024793230
SEV 3	Chemi Hi Sensitivity	12	949788	1109376	1154286	2099268	944982	1.5562e+16		SEV 3	Chemi Hi Sensitivity	12	5461833	6095069	6082212	10699209	4616997	1.2831e+16
	aTubulin_2h										aTubulin_2h
	Channel	Lane No.	Adj. Total Band Vol. (Int)	Total Band Vol. (Int)	Adj. Total Lane Vol. (Int)	Total Lane Vol. (Int)	Bkgd. Vol. (Int)	Norm. Factor		sample	Channel	Lane No.	Adj. Total Band Vol. (Int)	Total Band Vol. (Int)	Adj. Total Lane Vol. (Int)	Total Lane Vol. (Int)	Bkgd. Vol. (Int)	Norm. Factor
sample	Chemi Hi Sensitivity	1	2466200	2626360	2659260	3190280	531020	1		sEV 1	Chemi Hi Sensitivity	1	3449402	3648348	3541164	4128828	587664	1
sEV 1	Chemi Hi Sensitivity	2	1595970	1979532	1721772	2839158	1117386	1.54449e+16		sEV 2	Chemi Hi Sensitivity	2	3027365	3208207	3104885	3642547	537662	1.14051e+16
sEV 2	Chemi Hi Sensitivity	3	1710532	2079569	1785905	2731193	945288	1.48903e+16		sEV 3	Chemi Hi Sensitivity	3	2930904	2981880	3062016	3404754	342738	1156481220215700
sEV 3	Chemi Hi Sensitivity	4	1596180	1967540	1713080	2746460	1033380	1.55233e+16		sEV 4	Chemi Hi Sensitivity	4	2503260	2895400	2564420	3299180	734760	1.38088e+16
sEV 4	Chemi Hi Sensitivity	5	1945581	2364398	2051259	2941618	890359	1.2964e+16		sEV 5	Chemi Hi Sensitivity	5	2582940	2920200	2777540	3581120	803580	1.27493e+16
sEV 5	Chemi Hi Sensitivity	6	2141661	2623558	2240746	3296652	1055906	1.18677e+16		sEV 6	Chemi Hi Sensitivity	6	2636250	3064453	2854655	3714386	859731	1240487554538110
sEV 6	Chemi Hi Sensitivity	7	2086618	2524283	2167558	3121700	954142	1.22685e+16		PBS 1	Chemi Hi Sensitivity	7	2710020	3131480	2885400	3743040	857640	1.22727e+16
PBS 1	Chemi Hi Sensitivity	8	1969416	2334276	2081862	2929752	847890	1277346913484170		PBS 2	Chemi Hi Sensitivity	8	2518108	2861305	2831076	3716324	885248	1250819123188490
PBS 2	Chemi Hi Sensitivity	9	2013316	2308595	2135125	2834762	699637	1245482114630290		PBS 3	Chemi Hi Sensitivity	9	2017876	2490691	2207781	3335754	1127973	1.60395e+16
PBS 3	Chemi Hi Sensitivity	10	1658510	1981149	1779692	2528311	748619	1.49422e+16		SEV 1	Chemi Hi Sensitivity	10	1932851	2331148	2097752	3057062	959310	1.68808e+16
SEV 1	Chemi Hi Sensitivity	11	1413277	1777374	1561268	2370516	809248	1703269393851660		SEV 2	Chemi Hi Sensitivity	11	2326884	2712339	2599338	3559479	960141	1362333024793230
SEV 2	Chemi Hi Sensitivity	12	1489887	1924146	1708812	2704821	996009	1.5562e+16		SEV 3	Chemi Hi Sensitivity	12	2514645	2821938	2759841	3550197	790356	1.2831e+16
SEV 3
