# Supplementary material for: Plasma-Derived sEVs from HNSCC Patients Differentially Regulate NF-κB Signaling in Macrophages Depending on the HPV Status
Source: Cancers (Basel). 2026 Jul 9;18(14):2219. doi: 10.3390/cancers18142219 (PMC13406845; doi:10.3390/cancers18142219)
Supplement: Supplementary file 1 [file cancers-18-02219-s001.zip › supplement_proteomics_WB/full_WB_images_and_data/Intensity_ratios_Fig4B_2h_2.xlsx]

## Sheet: Tabelle1
	IKBa_sEV_2h										IKBa_SV_2h										pIKBa_sEV_2h										pIKBa_SV_2h
sample	Channel	Lane No.	Adj. Total Band Vol. (Int)	Total Band Vol. (Int)	Adj. Total Lane Vol. (Int)	Total Lane Vol. (Int)	Bkgd. Vol. (Int)	Norm. Factor		sample	Channel	Lane No.	Adj. Total Band Vol. (Int)	Total Band Vol. (Int)	Adj. Total Lane Vol. (Int)	Total Lane Vol. (Int)	Bkgd. Vol. (Int)	Norm. Factor		sample	Channel	Lane No.	Adj. Total Band Vol. (Int)	Total Band Vol. (Int)	Adj. Total Lane Vol. (Int)	Total Lane Vol. (Int)	Bkgd. Vol. (Int)	Norm. Factor		sample	Channel	Lane No.	Adj. Total Band Vol. (Int)	Total Band Vol. (Int)	Adj. Total Lane Vol. (Int)	Total Lane Vol. (Int)	Bkgd. Vol. (Int)	Norm. Factor
sEV1	Chemi Hi Sensitivity	1	1837080	2241081	2413800	4348755	1934955	1		PBS1	Chemi Hi Sensitivity	1	2426732	2727788	2861684	4489772	1628088	1		sEV1	Chemi Hi Sensitivity	1	988530	1222590	2193450	4515690	2322240	1		PBS1	Chemi Hi Sensitivity	1	463400	612528	1250676	2902732	1652056	1
sEV2	Chemi Hi Sensitivity	2	1897064	2251054	2329132	3929016	1599884	1.09899e+16		PBS2	Chemi Hi Sensitivity	2	2608927	2948343	3002399	4393471	1391072	0.9850011718616605		sEV2	Chemi Hi Sensitivity	2	904203	1126683	2058615	4019571	1960956	0.9246290749130525		PBS2	Chemi Hi Sensitivity	2	303768	495576	989424	2640024	1650600	1.13466e+16
sEV3	Chemi Hi Sensitivity	3	1833111	2256795	2229390	3986523	1757133	1.14521e+16		SV1	Chemi Hi Sensitivity	3	1448050	1763700	1690675	3113000	1422325	1.07098e+16		sEV3	Chemi Hi Sensitivity	3	1033240	1231490	2208882	4152798	1943916	0.9068762380390107		SV1	Chemi Hi Sensitivity	3	1624150	1830825	2926300	4874550	1948250	1.25422e+16
sEV4	Chemi Hi Sensitivity	4	1789992	2161053	2195019	3876174	1681155	1.23524e+16		SV2	Chemi Hi Sensitivity	4	1480680	1797174	1839591	3321999	1482408	1.10967e+16		sEV4	Chemi Hi Sensitivity	4	632840	785772	1622036	3327402	1705366	0.9775950187658758		SV2	Chemi Hi Sensitivity	4	1423548	1609335	2768985	4804866	2035881	1.19404e+16
sEV5	Chemi Hi Sensitivity	5	1489779	1826982	1984770	3500955	1516185	1.18987e+16		SV3	Chemi Hi Sensitivity	5	1337418	1650996	1648836	3118743	1469907	1.19371e+16		sEV5	Chemi Hi Sensitivity	5	519399	809217	1220886	3063663	1842777	1.07433e+16		SV3	Chemi Hi Sensitivity	5	1213002	1400652	2395548	4168773	1773225	1.22588e+16
PBS1	Chemi Hi Sensitivity	6	1707862	2036086	2072174	3629366	1557192	1583353599069360		SV4	Chemi Hi Sensitivity	6	1090700	1355350	1417575	2740450	1322875	1371630300022490		PBS1	Chemi Hi Sensitivity	6	400450	615800	1231825	2733725	1501900	1.04506e+16		SV4	Chemi Hi Sensitivity	6	1124550	1266575	2139850	3536175	1396325	1.25053e+16
PBS2	Chemi Hi Sensitivity	7	1841086	2181530	2201446	3710538	1509092	1.44118e+16		SV5	Chemi Hi Sensitivity	7	1094938	1352078	1419392	2796846	1377454	1.46798e+16		PBS2	Chemi Hi Sensitivity	7	286152	548544	917880	2791800	1873920	1190906263954230		SV5	Chemi Hi Sensitivity	7	1441622	1604330	2791854	4365114	1573260	1.36961e+16
PBS3	Chemi Hi Sensitivity	8	2135028	2408784	2561188	3925264	1364076	1.17553e+16		SV6	Chemi Hi Sensitivity	8	1433796	1757728	2465288	4416328	1951040	1.51307e+16		PBS3	Chemi Hi Sensitivity	8	241272	301128	1836168	3382944	1546776	1.26705e+16		SV6	Chemi Hi Sensitivity	8	1115212	1235192	2208892	3479560	1270668	1.62904e+16
PBS4	Chemi Hi Sensitivity	9	1998720	2312220	2366400	3798630	1432230	1102885448245990												PBS4	Chemi Hi Sensitivity	9	271012	475188	1054480	2862356	1807876	1.25482e+16
	aTubulin_sEV_2h										aTubulin_SV_2h										aTubulin_sEV_2h										aTubulin_SV_2h
sample	Channel	Lane No.	Adj. Total Band Vol. (Int)	Total Band Vol. (Int)	Adj. Total Lane Vol. (Int)	Total Lane Vol. (Int)	Bkgd. Vol. (Int)	Norm. Factor		sample	Channel	Lane No.	Adj. Total Band Vol. (Int)	Total Band Vol. (Int)	Adj. Total Lane Vol. (Int)	Total Lane Vol. (Int)	Bkgd. Vol. (Int)	Norm. Factor		sample	Channel	Lane No.	Adj. Total Band Vol. (Int)	Total Band Vol. (Int)	Adj. Total Lane Vol. (Int)	Total Lane Vol. (Int)	Bkgd. Vol. (Int)	Norm. Factor		sample	Channel	Lane No.	Adj. Total Band Vol. (Int)	Total Band Vol. (Int)	Adj. Total Lane Vol. (Int)	Total Lane Vol. (Int)	Bkgd. Vol. (Int)	Norm. Factor
sEV1	Chemi Hi Sensitivity	1	7344240	7394610	7578570	7981920	403350	1		PBS1	Chemi Hi Sensitivity	1	8589420	8671740	8855130	9309810	454680	1		sEV1	Chemi Hi Sensitivity	1	4001888	4064352	4216512	4615488	398976	1		PBS1	Chemi Hi Sensitivity	1	6907320	6945450	7796250	8192700	396450	1
sEV2	Chemi Hi Sensitivity	2	6626181	6685022	6895968	7294921	398953	1.09899e+16		PBS2	Chemi Hi Sensitivity	2	8689579	8775604	8989969	9461820	471851	0.9850011718616605		sEV2	Chemi Hi Sensitivity	2	4344368	4392360	4560220	4884516	324296	0.9246290749130525		PBS2	Chemi Hi Sensitivity	2	6150536	6194076	6870976	7297752	426776	1.13466e+16
sEV3	Chemi Hi Sensitivity	3	6373736	6424544	6617597	6986767	369170	1.14521e+16		SV1	Chemi Hi Sensitivity	3	7914720	7989330	8268270	8689800	421530	1.07098e+16		sEV3	Chemi Hi Sensitivity	3	4410510	4465320	4649490	5022210	372720	0.9068762380390107		SV1	Chemi Hi Sensitivity	3	5508891	5573151	6216021	6695109	479088	1.25422e+16
sEV4	Chemi Hi Sensitivity	4	5901510	5972700	6135300	6572220	436920	1.23524e+16		SV2	Chemi Hi Sensitivity	4	7698210	7791690	7979970	8449680	469710	1.10967e+16		sEV4	Chemi Hi Sensitivity	4	4076688	4124316	4313148	4652592	339444	0.9775950187658758		SV2	Chemi Hi Sensitivity	4	5911500	5967108	6529292	6982724	453432	1.19404e+16
sEV5	Chemi Hi Sensitivity	5	6096061	6142954	6369241	6732060	362819	1.18987e+16		SV3	Chemi Hi Sensitivity	5	7161956	7238922	7418142	7842006	423864	1.19371e+16		sEV5	Chemi Hi Sensitivity	5	3702430	3786646	3924773	4355742	430969	1.07433e+16		SV3	Chemi Hi Sensitivity	5	5778714	5828768	6359729	6794700	434971	1.22588e+16
PBS1	Chemi Hi Sensitivity	6	4550728	4601464	4786404	5162444	376040	1583353599069360		SV4	Chemi Hi Sensitivity	6	6210945	6282765	6455916	6843960	388044	1371630300022490		PBS1	Chemi Hi Sensitivity	6	3758893	3825419	4034712	4427053	392341	1.04506e+16		SV4	Chemi Hi Sensitivity	6	5244592	5281944	6234333	6607824	373491	1.25053e+16
PBS2	Chemi Hi Sensitivity	7	5073057	5135103	5258601	5675238	416637	1.44118e+16		SV5	Chemi Hi Sensitivity	7	5852682	5945157	6032205	6470874	438669	1.46798e+16		PBS2	Chemi Hi Sensitivity	7	3350133	3406266	3540591	3901986	361395	1190906263954230		SV5	Chemi Hi Sensitivity	7	4896747	4946130	5692302	6107616	415314	1.36961e+16
PBS3	Chemi Hi Sensitivity	8	6231723	6294363	6446932	6841187	394255	1.17553e+16		SV6	Chemi Hi Sensitivity	8	5629740	5695590	5852430	6245370	392940	1.51307e+16		PBS3	Chemi Hi Sensitivity	8	3143840	3184496	3327828	3638460	310632	1.26705e+16		SV6	Chemi Hi Sensitivity	8	4113270	4157850	4785780	5172630	386850	1.62904e+16
PBS4	Chemi Hi Sensitivity	9	6666829	6728767	6871584	7275297	403713	1102885448245990												PBS4	Chemi Hi Sensitivity	9	3142770	3185250	3360240	3648930	288690	1.25482e+16
