# Supplementary material for: Plasma-Derived sEVs from HNSCC Patients Differentially Regulate NF-κB Signaling in Macrophages Depending on the HPV Status
Source: Cancers (Basel). 2026 Jul 9;18(14):2219. doi: 10.3390/cancers18142219 (PMC13406845; doi:10.3390/cancers18142219)
Supplement: Supplementary file 1 [file cancers-18-02219-s001.zip › supplement_proteomics_WB/full_WB_images_and_data/Intensity_ratios_Fig4B_4h_1.xlsx]

## Sheet: Tabelle1
	IKBa_4h										pIKBa_4h
sample	Channel	Lane No.	Adj. Total Band Vol. (Int)	Total Band Vol. (Int)	Adj. Total Lane Vol. (Int)	Total Lane Vol. (Int)	Bkgd. Vol. (Int)	Norm. Factor		sample	Channel	Lane No.	Adj. Total Band Vol. (Int)	Total Band Vol. (Int)	Adj. Total Lane Vol. (Int)	Total Lane Vol. (Int)	Bkgd. Vol. (Int)	Norm. Factor
sEV 1	Chemi Hi Sensitivity	1	4329986	4498896	4705825	5885687	1179862	1		sEV 1	Chemi Hi Sensitivity	1	563065	878560	813067	3584711	2771644	1
sEV 2	Chemi Hi Sensitivity	2	3348306	3504150	3502890	4483026	980136	1.17146e+16		sEV 2	Chemi Hi Sensitivity	2	450486	722556	700992	3153510	2452518	1.14505e+16
sEV 3	Chemi Hi Sensitivity	3	2781248	2896208	2924896	3699040	774144	1.15309e+16		sEV 3	Chemi Hi Sensitivity	3	497607	725730	778855	2802178	2023323	1.22051e+16
sEV 4	Chemi Hi Sensitivity	4	2847780	2972916	3001518	3831030	829512	1.30357e+16		sEV 4	Chemi Hi Sensitivity	4	385263	576251	607335	2622912	2015577	1.25378e+16
sEV 5	Chemi Hi Sensitivity	5	2311184	2438786	2580056	3405525	825469	1520930110470300		sEV 5	Chemi Hi Sensitivity	5	354518	553656	610912	2406418	1795506	1.24395e+16
sEV 6	Chemi Hi Sensitivity	6	2242861	2339642	2379796	3125127	745331	1.66545e+16		sEV 6	Chemi Hi Sensitivity	6	450789	631907	680136	2426580	1746444	1.29886e+16
PBS 1	Chemi Hi Sensitivity	7	3425202	3519972	3596400	4294638	698238	1.23755e+16		PBS 1	Chemi Hi Sensitivity	7	325962	492102	562320	2245878	1683558	1.15847e+16
PBS 2	Chemi Hi Sensitivity	8	3979152	4062150	4116582	4801608	685026	1.6127e+16		PBS 2	Chemi Hi Sensitivity	8	247214	378845	435540	1917600	1482060	1.32659e+16
PBS 3	Chemi Hi Sensitivity	9	2894274	2962530	3042864	3672468	629604	1544455021780850		PBS 3	Chemi Hi Sensitivity	9	272840	399608	489592	1939786	1450194	1.41162e+16
SEV 1	Chemi Hi Sensitivity	10	1419738	1531054	1582173	2210408	628235	1458068871703870		SEV 1	Chemi Hi Sensitivity	10	2077140	2445880	2388240	4160120	1771880	1.28638e+16
SEV 2	Chemi Hi Sensitivity	11	2365200	2468016	2524608	3268548	743940	1697962563480190		SEV 2	Chemi Hi Sensitivity	11	2462397	2868327	2790186	4631235	1841049	1715244888884680
SEV 3	Chemi Hi Sensitivity	12	1437401	1570256	1787890	2825026	1037136	1.13205e+16		SEV 3	Chemi Hi Sensitivity	12	2417709	2768640	2665320	4295424	1630104	1.37358e+16
	aTubulin_4h										aTubulin_4h
sample	Channel	Lane No.	Adj. Total Band Vol. (Int)	Total Band Vol. (Int)	Adj. Total Lane Vol. (Int)	Total Lane Vol. (Int)	Bkgd. Vol. (Int)	Norm. Factor		sample	Channel	Lane No.	Adj. Total Band Vol. (Int)	Total Band Vol. (Int)	Adj. Total Lane Vol. (Int)	Total Lane Vol. (Int)	Bkgd. Vol. (Int)	Norm. Factor
sEV 1	Chemi Hi Sensitivity	1	3954368	4177360	4055986	4710948	654962	1		sEV 1	Chemi Hi Sensitivity	1	3500640	3739648	3626062	4269848	643786	1
sEV 2	Chemi Hi Sensitivity	2	3337580	3564660	3462340	4158440	696100	1.17146e+16		sEV 2	Chemi Hi Sensitivity	2	3066798	3364053	3166716	3878994	712278	1.14505e+16
sEV 3	Chemi Hi Sensitivity	3	2451580	2622780	3517500	4247020	729520	1.15309e+16		sEV 3	Chemi Hi Sensitivity	3	2524940	2736060	2970940	3658300	687360	1.22051e+16
sEV 4	Chemi Hi Sensitivity	4	2569000	2796040	3111440	4249060	1137620	1.30357e+16		sEV 4	Chemi Hi Sensitivity	4	2812240	3124400	2892100	3611700	719600	1.25378e+16
sEV 5	Chemi Hi Sensitivity	5	2347760	2754400	2666780	5083500	2416720	1520930110470300		sEV 5	Chemi Hi Sensitivity	5	2818800	3156800	2914960	3685360	770400	1.24395e+16
sEV 6	Chemi Hi Sensitivity	6	1972732	2281900	2435363	4459984	2024621	1.66545e+16		sEV 6	Chemi Hi Sensitivity	6	2708564	3009638	2791727	3528642	736915	1.29886e+16
PBS 1	Chemi Hi Sensitivity	7	2088119	2420353	3277443	4457172	1179729	1.23755e+16		PBS 1	Chemi Hi Sensitivity	7	2572460	2641380	3130040	3629880	499840	1.15847e+16
PBS 2	Chemi Hi Sensitivity	8	2101210	2602791	2515030	4658230	2143200	1.6127e+16		PBS 2	Chemi Hi Sensitivity	8	2663895	2975210	2733378	3427961	694583	1.32659e+16
PBS 3	Chemi Hi Sensitivity	9	2531320	2798380	2626160	3433360	807200	1544455021780850		PBS 3	Chemi Hi Sensitivity	9	2476380	2727240	2568720	3195620	626900	1.41162e+16
SEV 1	Chemi Hi Sensitivity	10	2173296	2406958	2781752	3599151	817399	1458068871703870		SEV 1	Chemi Hi Sensitivity	10	2615635	2691293	2818821	3225934	407113	1.28638e+16
SEV 2	Chemi Hi Sensitivity	11	1862399	2079911	2388737	3147673	758936	1697962563480190		SEV 2	Chemi Hi Sensitivity	11	1975520	2389120	2114020	3088120	974100	1715244888884680
SEV 3	Chemi Hi Sensitivity	12	2986820	3098840	3582880	4262760	679880	1.13205e+16		SEV 3	Chemi Hi Sensitivity	12	2472666	2781996	2639868	3383667	743799	1.37358e+16
