# Supplementary material for: Plasma-Derived sEVs from HNSCC Patients Differentially Regulate NF-κB Signaling in Macrophages Depending on the HPV Status
Source: Cancers (Basel). 2026 Jul 9;18(14):2219. doi: 10.3390/cancers18142219 (PMC13406845; doi:10.3390/cancers18142219)
Supplement: Supplementary file 1 [file cancers-18-02219-s001.zip › supplement_proteomics_WB/full_WB_images_and_data/Intensity_ratios_Fig4B_4h_2.xlsx]

## Sheet: Tabelle1
	IKBa_sEV_4h										IKBa_SV_4h										pIKBa_sEV_4h										pIKBa_SV_4h
sample	Channel	Lane No.	Adj. Total Band Vol. (Int)	Total Band Vol. (Int)	Adj. Total Lane Vol. (Int)	Total Lane Vol. (Int)	Bkgd. Vol. (Int)	Norm. Factor		sample	Channel	Lane No.	Adj. Total Band Vol. (Int)	Total Band Vol. (Int)	Adj. Total Lane Vol. (Int)	Total Lane Vol. (Int)	Bkgd. Vol. (Int)	Norm. Factor		sample	Channel	Lane No.	Adj. Total Band Vol. (Int)	Total Band Vol. (Int)	Adj. Total Lane Vol. (Int)	Total Lane Vol. (Int)	Bkgd. Vol. (Int)	Norm. Factor		sample	Channel	Lane No.	Adj. Total Band Vol. (Int)	Total Band Vol. (Int)	Adj. Total Lane Vol. (Int)	Total Lane Vol. (Int)	Bkgd. Vol. (Int)	Norm. Factor
sEV1	Chemi Hi Sensitivity	1	2758080	4971810	5371950	17030790	11658840	1		PBS1	Chemi Hi Sensitivity	1	5766360	7178280	7516770	14968590	7451820	1		sEV1	Chemi Hi Sensitivity	1	4121654	7790502	14169603	57712175	43542572	1		PBS1	Chemi Hi Sensitivity	1	1121121	2534598	4035852	22987341	18951489	1
sEV2	Chemi Hi Sensitivity	2	2232438	3504228	4585932	12659062	8073130	0.867780429594272		PBS2	Chemi Hi Sensitivity	2	8575793	9713347	11278564	17537170	6258606	1.05086e+16		sEV2	Chemi Hi Sensitivity	2	4020432	7330466	16241004	60224424	43983420	0.8145325908267218		PBS2	Chemi Hi Sensitivity	2	870700	2725450	4121525	27211375	23089850	0.7530518498764304
sEV3	Chemi Hi Sensitivity	3	1792854	3234573	2737260	12252006	9514746	0.9563957273325251		SV1	Chemi Hi Sensitivity	3	5258880	6710712	6771384	14182176	7410792	1.55174e+16		sEV3	Chemi Hi Sensitivity	3	4425246	9075780	17931564	71338860	53407296	0.8297767198418664		SV1	Chemi Hi Sensitivity	3	5329746	8442981	10207566	38590938	28383372	0.6393643434534024
sEV4	Chemi Hi Sensitivity	4	1488350	2773750	2439650	9977950	7538300	0.8450976401216181		SV2	Chemi Hi Sensitivity	4	4272251	6778895	6061638	18035999	11974361	0.9827847667074869		sEV4	Chemi Hi Sensitivity	4	5129768	11255300	20794368	77716408	56922040	0.8662234518220434		SV2	Chemi Hi Sensitivity	4	2474901	4788315	7762932	34960140	27197208	0.6808788867519527
sEV5	Chemi Hi Sensitivity	5	1993005	2993976	3514428	10418625	6904197	1.54249e+16		SV3	Chemi Hi Sensitivity	5	5058620	6354292	9215752	18431364	9215612	0.8298627572634381		sEV5	Chemi Hi Sensitivity	5	2467071	9798570	9773352	86647617	76874265	0.7919047086192775		SV3	Chemi Hi Sensitivity	5	2241252	4856332	5888402	36061532	30173130	0.6689589445633363
PBS1	Chemi Hi Sensitivity	6	1425087	2667006	2230254	10607274	8377020	1431090399571770		SV4	Chemi Hi Sensitivity	6	3934899	5788665	8239185	20847699	12608514	1.01891e+16		PBS1	Chemi Hi Sensitivity	6	3012471	9473598	26032833	108260820	82227987	0.8099391963042223		SV4	Chemi Hi Sensitivity	6	2367350	5990400	8716675	40524200	31807525	0.7349159734067262
PBS2	Chemi Hi Sensitivity	7	2480300	3258850	5148125	10393750	5245625	1.01597e+16		SV5	Chemi Hi Sensitivity	7	3685716	6407343	7171362	21050172	13878810	1.07253e+16		PBS2	Chemi Hi Sensitivity	7	2025886	8519936	17759013	93313208	75554195	0.9968838408473277		SV5	Chemi Hi Sensitivity	7	3099762	5811534	7600608	40242312	32641704	0.750114197769454
PBS3	Chemi Hi Sensitivity	8	2262550	2802150	3742950	7823525	4080575	0.9191613284864173		SV6	Chemi Hi Sensitivity	8	3192345	6435585	5617917	21639501	16021584	1.16378e+16		PBS3	Chemi Hi Sensitivity	8	3116750	7886725	17391850	73043925	55652075	0.9406831612016684		SV6	Chemi Hi Sensitivity	8	3786237	6693030	9231894	39173598	29941704	0.7545937758037576
PBS4	Chemi Hi Sensitivity	9	1778301	2138589	3559005	6358230	2799225	1.07661e+16												PBS4	Chemi Hi Sensitivity	9	2686852	5139960	12711860	45330572	32618712	1.00125e+16
	aTubulin_sEV_4h										aTubulin_SV_4h										aTubulin_sEV_4h										aTubulin_SV_4h
sample	Channel	Lane No.	Adj. Total Band Vol. (Int)	Total Band Vol. (Int)	Adj. Total Lane Vol. (Int)	Total Lane Vol. (Int)	Bkgd. Vol. (Int)	Norm. Factor			Channel	Lane No.	Adj. Total Band Vol. (Int)	Total Band Vol. (Int)	Adj. Total Lane Vol. (Int)	Total Lane Vol. (Int)	Bkgd. Vol. (Int)	Norm. Factor		sample	Channel	Lane No.	Adj. Total Band Vol. (Int)	Total Band Vol. (Int)	Adj. Total Lane Vol. (Int)	Total Lane Vol. (Int)	Bkgd. Vol. (Int)	Norm. Factor			Channel	Lane No.	Adj. Total Band Vol. (Int)	Total Band Vol. (Int)	Adj. Total Lane Vol. (Int)	Total Lane Vol. (Int)	Bkgd. Vol. (Int)	Norm. Factor
sEV1	Chemi Hi Sensitivity	1	4784528	4872616	5090400	5753776	663376	1		PBS1	Chemi Hi Sensitivity	1	6273300	6364770	6532590	7147020	614430	1		sEV1	Chemi Hi Sensitivity	1	4392775	4491984	4649541	5409834	760293	1		PBS1	Chemi Hi Sensitivity	1	2945220	3023550	3202170	3896640	694470	1
sEV2	Chemi Hi Sensitivity	2	5604872	5728072	5866000	6543964	677964	0.867780429594272		PBS2	Chemi Hi Sensitivity	2	5962020	6054690	6216450	6846480	630030	1.05086e+16		sEV2	Chemi Hi Sensitivity	2	5382369	5466825	5708232	6321591	613359	0.8145325908267218		PBS2	Chemi Hi Sensitivity	2	3948021	4050054	4252257	4849497	597240	0.7530518498764304
sEV3	Chemi Hi Sensitivity	3	5050269	5150979	5322483	5942295	619812	0.9563957273325251		SV1	Chemi Hi Sensitivity	3	3934521	4009473	4209840	4718844	509004	1.55174e+16		sEV3	Chemi Hi Sensitivity	3	5209785	5289381	5603364	6207894	604530	0.8297767198418664		SV1	Chemi Hi Sensitivity	3	4671837	4766580	5008365	5657445	649080	0.6393643434534024
sEV4	Chemi Hi Sensitivity	4	5757986	5836220	6023446	6559592	536146	0.8450976401216181		SV2	Chemi Hi Sensitivity	4	6334664	6429803	6647020	7269934	622914	0.9827847667074869		sEV4	Chemi Hi Sensitivity	4	5080563	5158458	5367600	5963598	595998	0.8662234518220434		SV2	Chemi Hi Sensitivity	4	4397598	4477977	4702995	5291919	588924	0.6808788867519527
sEV5	Chemi Hi Sensitivity	5	3047330	3125486	3300128	3834454	534326	1.54249e+16		SV3	Chemi Hi Sensitivity	5	7500202	7581856	7871892	8448275	576383	0.8298627572634381		sEV5	Chemi Hi Sensitivity	5	5574339	5656986	5871339	6424353	553014	0.7919047086192775		SV3	Chemi Hi Sensitivity	5	4485488	4589872	4786796	5450592	663796	0.6689589445633363
PBS1	Chemi Hi Sensitivity	6	3285932	3341936	3557008	4056442	499434	1431090399571770		SV4	Chemi Hi Sensitivity	6	6081549	6177711	6411358	7043789	632431	1.01891e+16		PBS1	Chemi Hi Sensitivity	6	5425434	5504922	5740605	6310710	570105	0.8099391963042223		SV4	Chemi Hi Sensitivity	6	4068092	4182444	4357192	5036584	679392	0.7349159734067262
PBS2	Chemi Hi Sensitivity	7	4759452	4842126	5010363	5558166	547803	1.01597e+16		SV5	Chemi Hi Sensitivity	7	5813505	5902902	6090795	6617808	527013	1.07253e+16		PBS2	Chemi Hi Sensitivity	7	4377375	4442275	4664075	5157450	493375	0.9968838408473277		SV5	Chemi Hi Sensitivity	7	3942660	4022700	4268910	4877760	608850	0.750114197769454
PBS3	Chemi Hi Sensitivity	8	5245296	5322408	5538092	6049176	511084	0.9191613284864173		SV6	Chemi Hi Sensitivity	8	5363680	5440876	5613244	6119400	506156	1.16378e+16		PBS3	Chemi Hi Sensitivity	8	4685364	4766472	4942728	5521014	578286	0.9406831612016684		SV6	Chemi Hi Sensitivity	8	3955952	4048156	4243568	4844756	601188	0.7545937758037576
PBS4	Chemi Hi Sensitivity	9	4456169	4545663	4728189	5329504	601315	1.07661e+16												PBS4	Chemi Hi Sensitivity	9	4396448	4480644	4643744	5255180	611436	1.00125e+16
