# Supplementary material for: Plasma-Derived sEVs from HNSCC Patients Differentially Regulate NF-κB Signaling in Macrophages Depending on the HPV Status
Source: Cancers (Basel). 2026 Jul 9;18(14):2219. doi: 10.3390/cancers18142219 (PMC13406845; doi:10.3390/cancers18142219)
Supplement: Supplementary file 1 [file cancers-18-02219-s001.zip › supplement_proteomics_WB/Supplement_Proteomics_analysis.xlsx]

## Sheet: Proteins_MQ_samples
Checked	Protein FDR Confidence: Combined	Master	Accession	Description	Exp. q-value: Combined	Sum PEP Score	Coverage [%]	# Peptides	# PSMs	# Unique Peptides	# AAs	MW [kDa]	calc. pI	Score Sequest HT: Sequest HT	# Peptides (by Search Engine): Sequest HT	# Razor Peptides	Abundances (Scaled): F2: Sample	Abundances (Scaled): F3: Sample	Abundances (Scaled): F4: Sample	Abundances (Scaled): F6: Sample	Abundances (Scaled): F7: Sample	Abundances (Scaled): F8: Sample	Abundances (Scaled): F10: Sample	Abundances (Scaled): F11: Sample	Abundances (Scaled): F12: Sample	Abundances (Scaled): F14: Sample	Abundances (Scaled): F15: Sample	Abundances (Scaled): F16: Sample	Found in Sample: [S2] F2: Sample	Found in Sample: [S3] F3: Sample	Found in Sample: [S4] F4: Sample	Found in Sample: [S6] F6: Sample	Found in Sample: [S7] F7: Sample	Found in Sample: [S8] F8: Sample	Found in Sample: [S10] F10: Sample	Found in Sample: [S11] F11: Sample	Found in Sample: [S12] F12: Sample	Found in Sample: [S14] F14: Sample	Found in Sample: [S15] F15: Sample	Found in Sample: [S16] F16: Sample	# Protein Groups	Modifications
FALSE	High	Master Protein	Q09666	Neuroblast differentiation-associated protein AHNAK OS=Homo sapiens OX=9606 GN=AHNAK PE=1 SV=2	0	2711.66	60	200	14190	200	5890	628.7	6.15	36457.1	200	0	101.6	100.1	106.1	89.9	88.7	95.2	112.8	105.3	101.4	100.5	100.5	97.9	High	High	High	High	High	High	High	High	High	High	High	High	1
FALSE	High	Master Protein	P35579	Myosin-9 OS=Homo sapiens OX=9606 GN=MYH9 PE=1 SV=4	0	1525.13	43	82	7244	68	1960	226.4	5.6	21088.3	82	13	95.9	64.2	70.9	104.5	75.6	97.1	118.2	111.3	116.3	113	114.4	118.6	High	High	High	High	High	High	High	High	High	High	High	High	1
FALSE	High	Master Protein	P21333	Filamin-A OS=Homo sapiens OX=9606 GN=FLNA PE=1 SV=4	0	1506.34	47	92	8061	86	2647	280.6	6.06	26392.5	92	6	102.7	95.9	105.2	90.9	104	95.7	104.6	104.2	101.3	101.8	97.5	96.3	High	High	High	High	High	High	High	High	High	High	High	High	1
FALSE	High	Master Protein	Q15149	Plectin OS=Homo sapiens OX=9606 GN=PLEC PE=1 SV=3	0	1505.89	37	153	6139	152	4684	531.5	5.96	16291.5	153	1	102.4	96.6	106.8	86.2	101.8	99.5	104.9	98.8	99.9	106.8	100.2	96.1	High	High	High	High	High	High	High	High	High	High	High	High	1
FALSE	High	Master Protein	Q9Y490	Talin-1 OS=Homo sapiens OX=9606 GN=TLN1 PE=1 SV=3	0	1298.13	42	82	4435	82	2541	269.6	6.07	15621.7	82	0	108.4	93.8	105.3	95.5	94.2	111.3	96.8	100.2	97.4	96.9	96.2	104.1	High	High	High	High	High	High	High	High	High	High	High	High	1
FALSE	High	Master Protein	Q14204	Cytoplasmic dynein 1 heavy chain 1 OS=Homo sapiens OX=9606 GN=DYNC1H1 PE=1 SV=5	0	696.274	16	64	1707	64	4646	532.1	6.4	4281.73	64	0	85.3	178.1	76.6	113	82	63.3	96.1	88.8	129.2	138.9	89	59.9	High	High	High	High	High	High	High	High	High	High	High	High	1
FALSE	High	Master Protein	P49327	Fatty acid synthase OS=Homo sapiens OX=9606 GN=FASN PE=1 SV=3	0	647.32	28	51	2670	51	2511	273.3	6.44	9434.93	51	0	112.8	92.4	102.6	105.2	105.8	95.1	96	108.5	95.5	90.7	94.1	101.3	High	High	High	High	High	High	High	High	High	High	High	High	1	Acetyl [N-Term]
FALSE	High	Master Protein	P46940	Ras GTPase-activating-like protein IQGAP1 OS=Homo sapiens OX=9606 GN=IQGAP1 PE=1 SV=1	0	618.031	34	44	3136	42	1657	189.1	6.48	9112.57	44	2	101.2	90	101.4	105.2	104.7	115.2	93.7	96.8	88	93.2	98.7	111.9	High	High	High	High	High	High	High	High	High	High	High	High	1
FALSE	High	Master Protein	P08670	Vimentin OS=Homo sapiens OX=9606 GN=VIM PE=1 SV=4	0	593.979	73	43	12311	35	466	53.6	5.12	29208.6	43	8	95.2	96.7	91.1	109.2	98	99.3	106.1	93.9	89.9	115.3	107.6	97.6	High	High	High	High	High	High	High	High	High	High	High	High	1
FALSE	High	Master Protein	P60709	Actin, cytoplasmic 1 OS=Homo sapiens OX=9606 GN=ACTB PE=1 SV=1	0	593.657	65	22	15296	9	375	41.7	5.48	48600.4	22	17	98.2	111.5	95.6	103	99.5	88.3	95.9	98.3	105	100.3	106.7	97.6	High	High	High	High	High	High	High	High	High	High	High	High	1
FALSE	High	Master Protein	P08238	Heat shock protein HSP 90-beta OS=Homo sapiens OX=9606 GN=HSP90AB1 PE=1 SV=4	0	576.134	51	38	3456	23	724	83.2	5.03	9101.49	38	16	99	94.6	104.8	89.7	99.2	103	109.4	97.5	91.6	109.2	102.9	99.1	High	High	High	High	High	High	High	High	High	High	High	High	1
FALSE	High	Master Protein	P13796	Plastin-2 OS=Homo sapiens OX=9606 GN=LCP1 PE=1 SV=6	0	565.94	50	27	5507	21	627	70.2	5.43	16380.6	27	7	100.9	87	94.8	105	107.9	112.6	99.1	100.4	94.1	86.1	105	107.2	High	High	High	High	High	High	High	High	High	High	High	High	1
FALSE	High	Master Protein	P14618	Pyruvate kinase PKM OS=Homo sapiens OX=9606 GN=PKM PE=1 SV=4	0	547.821	60	29	6792	27	531	57.9	7.84	22688.9	29	2	112.1	89.3	107.8	95.5	95.7	97	102.3	100.2	96.4	101.6	96.6	105.5	High	High	High	High	High	High	High	High	High	High	High	High	1
FALSE	High	Master Protein	P14625	Endoplasmin OS=Homo sapiens OX=9606 GN=HSP90B1 PE=1 SV=1	0	526.204	38	32	3282	31	803	92.4	4.84	9361.77	32	0	89.1	91.7	102.1	86.5	114	114.9	101.4	102.1	93.4	91.7	107.6	105.6	High	High	High	High	High	High	High	High	High	High	High	High	1
FALSE	High	Master Protein	P12814	Alpha-actinin-1 OS=Homo sapiens OX=9606 GN=ACTN1 PE=1 SV=2	0	491.705	32	27	1301	20	892	103	5.41	3853.98	27	7	108.8	111.5	108.4	130.2	112	129	66.9	70.6	68.5	79.8	106.7	107.5	High	High	High	High	High	High	High	High	High	High	High	High	1
FALSE	High	Master Protein	Q9NZM1	Myoferlin OS=Homo sapiens OX=9606 GN=MYOF PE=1 SV=1	0	473.997	24	39	1232	39	2061	234.6	6.18	3262.64	39	0	95.2	89.7	104.2	99.1	104.9	99.6	99.4	101.1	98.9	100.1	101.8	106	High	High	High	High	High	High	High	High	High	High	High	High	1
FALSE	High	Master Protein	P07900	Heat shock protein HSP 90-alpha OS=Homo sapiens OX=9606 GN=HSP90AA1 PE=1 SV=5	0	465.6	37	31	3450	17	732	84.6	5.02	8522.64	31	0	102.4	111.5	114.3	84.5	86.6	86.9	106.6	102.5	99.7	110.3	105.5	89	High	High	High	High	High	High	High	High	High	High	High	High	1
FALSE	High	Master Protein	P11021	Endoplasmic reticulum chaperone BiP OS=Homo sapiens OX=9606 GN=HSPA5 PE=1 SV=2	0	462.919	46	28	4710	26	654	72.3	5.16	13872.2	28	2	98.3	95.4	119.8	81.5	104.9	96.3	103.4	95	97.1	106	97.3	105	High	High	High	High	High	High	High	High	High	High	High	High	1
FALSE	High	Master Protein	Q00610	Clathrin heavy chain 1 OS=Homo sapiens OX=9606 GN=CLTC PE=1 SV=5	0	446.478	24	34	1771	34	1675	191.5	5.69	5140.87	34	0	104.6	99.9	100.3	100.4	94.7	97	97.8	108.9	102.4	97.6	98.8	97.6	High	High	High	High	High	High	High	High	High	High	High	High	1
FALSE	High	Master Protein	P55072	Transitional endoplasmic reticulum ATPase OS=Homo sapiens OX=9606 GN=VCP PE=1 SV=4	0	430.411	48	29	2385	29	806	89.3	5.26	7065.48	29	0	105.2	104.3	108	97.3	91	104.8	99.5	95.8	99.4	99.6	99.4	95.7	High	High	High	High	High	High	High	High	High	High	High	High	1
FALSE	High	Master Protein	P06733	Alpha-enolase OS=Homo sapiens OX=9606 GN=ENO1 PE=1 SV=2	0	426.145	62	24	4545	20	434	47.1	7.39	12755.9	24	4	107.6	93.6	102.1	105.7	95	99.8	98	96.8	104	102.5	95.6	99.2	High	High	High	High	High	High	High	High	High	High	High	High	1
FALSE	High	Master Protein	P09467	Fructose-1,6-bisphosphatase 1 OS=Homo sapiens OX=9606 GN=FBP1 PE=1 SV=5	0	423.107	55	17	4494	15	338	36.8	6.99	13539.2	17	3	124.8	87.5	93.5	134.7	79.7	105.6	81.1	105.3	99.6	85.1	88.1	114.9	High	High	High	High	High	High	High	High	High	High	High	High	1
FALSE	High	Master Protein	P11142	Heat shock cognate 71 kDa protein OS=Homo sapiens OX=9606 GN=HSPA8 PE=1 SV=1	0	408.261	48	25	4005	15	646	70.9	5.52	11726.7	25	6	99.8	100.5	96.4	103.6	97.6	95	106.4	103.7	93.4	105.3	103.7	94.6	High	High	High	High	High	High	High	High	High	High	High	High	1
FALSE	High	Master Protein	P13639	Elongation factor 2 OS=Homo sapiens OX=9606 GN=EEF2 PE=1 SV=4	0	402.02	41	30	2068	28	858	95.3	6.83	6125.96	30	2	107.1	98.3	112.3	89.3	98.2	95.2	108.5	96.4	97.5	109.5	100.4	87.3	High	High	High	High	High	High	High	High	High	High	High	High	1
FALSE	High	Master Protein	P07339	Cathepsin D OS=Homo sapiens OX=9606 GN=CTSD PE=1 SV=1	0	395.536	46	15	8925	15	412	44.5	6.54	25569.9	15	0	103.7	113.2	97.6	92.9	103.9	82.8	107	101.2	96.7	108.2	104.8	88	High	High	High	High	High	High	High	High	High	High	High	High	1
FALSE	High	Master Protein	Q13576	Ras GTPase-activating-like protein IQGAP2 OS=Homo sapiens OX=9606 GN=IQGAP2 PE=1 SV=4	0	394.31	27	34	1368	33	1575	180.5	5.64	3569.73	34	0	101.8	85.8	101	95.1	96.7	112.5	104	104.3	92	99.2	101.2	106.3	High	High	High	High	High	High	High	High	High	High	High	High	1
FALSE	High	Master Protein	P06396	Gelsolin OS=Homo sapiens OX=9606 GN=GSN PE=1 SV=1	0	393.907	38	22	3187	22	782	85.6	6.28	10341	22	0	106	95.1	108.2	85.2	92.7	92.6	107	106.4	106.9	102.9	97.3	99.6	High	High	High	High	High	High	High	High	High	High	High	High	1
FALSE	High	Master Protein	P68104	Elongation factor 1-alpha 1 OS=Homo sapiens OX=9606 GN=EEF1A1 PE=1 SV=1	0	387.642	61	18	2949	18	462	50.1	9.01	11629.2	18	0	113.3	100.5	101.6	108.9	85.4	89.2	97.8	96.3	104.3	90.1	95.8	116.9	High	High	High	High	High	High	High	High	High	High	High	High	1
FALSE	High	Master Protein	P34932	Heat shock 70 kDa protein 4 OS=Homo sapiens OX=9606 GN=HSPA4 PE=1 SV=4	0	375.939	33	23	1065	23	840	94.3	5.19	3111.72	23	0	101.3	83.3	94.4	100.3	106.6	118.5	96.7	99.6	96.9	96.3	97.2	108.8	High	High	High	High	High	High	High	High	High	High	High	High	1
FALSE	High	Master Protein	P38646	Stress-70 protein, mitochondrial OS=Homo sapiens OX=9606 GN=HSPA9 PE=1 SV=2	0	375.598	41	25	1567	24	679	73.6	6.16	4647.1	25	1	97.9	97.5	108.7	94.4	102.2	104.8	97.2	99.5	98.7	98.6	92.5	108	High	High	High	High	High	High	High	High	High	High	High	High	1
FALSE	High	Master Protein	P07355	Annexin A2 OS=Homo sapiens OX=9606 GN=ANXA2 PE=1 SV=2	0	375.553	60	25	5409	25	339	38.6	7.75	13689.9	25	0	103.7	107.8	101	102.1	104.2	87.1	97.3	104.1	105.3	97.1	95.2	95.1	High	High	High	High	High	High	High	High	High	High	High	High	1
FALSE	High	Master Protein	P06576	ATP synthase subunit beta, mitochondrial OS=Homo sapiens OX=9606 GN=ATP5F1B PE=1 SV=3	0	374.309	48	18	2311	18	529	56.5	5.4	7756.09	18	0	100	103.2	121.8	93	94	95.1	97.6	98	105.1	94.1	94.3	103.8	High	High	High	High	High	High	High	High	High	High	High	High	1
FALSE	High	Master Protein	P08133	Annexin A6 OS=Homo sapiens OX=9606 GN=ANXA6 PE=1 SV=3	0	371.048	48	29	2841	29	673	75.8	5.6	8202.49	29	0	103.6	101.2	105.6	90.9	90.7	106.1	95.3	106.7	98	97	97.2	107.7	High	High	High	High	High	High	High	High	High	High	High	High	1
FALSE	High	Master Protein	P10809	60 kDa heat shock protein, mitochondrial OS=Homo sapiens OX=9606 GN=HSPD1 PE=1 SV=2	0	359.661	55	24	1245	24	573	61	5.87	3959.79	24	0	96.1	101.4	117.4	83.7	105.5	94.3	102.2	101.3	95.3	101.5	102.6	98.7	High	High	High	High	High	High	High	High	High	High	High	High	1
FALSE	High	Master Protein	Q9P2E9	Ribosome-binding protein 1 OS=Homo sapiens OX=9606 GN=RRBP1 PE=1 SV=5	0	353.203	25	28	682	27	1410	152.4	8.6	2176.1	28	1	111.1	92.9	115.7	76.5	96	100.8	104.9	102.2	97.6	105.5	101.9	94.9	High	High	High	High	High	High	High	High	High	High	High	High	1
FALSE	High	Master Protein	P18206	Vinculin OS=Homo sapiens OX=9606 GN=VCL PE=1 SV=4	0	347.65	36	32	1192	32	1134	123.7	5.66	3621.2	32	0	100.3	104.4	105.8	86.2	102.1	101.9	106.9	94.8	96.8	104.5	99.1	97.3	High	High	High	High	High	High	High	High	High	High	High	High	1
FALSE	High	Master Protein	P00558	Phosphoglycerate kinase 1 OS=Homo sapiens OX=9606 GN=PGK1 PE=1 SV=3	0	334.689	54	21	2774	17	417	44.6	8.1	8491.8	21	5	107.3	97.8	114.2	87.2	97.1	87.8	103.4	106.4	106	99	98.8	95.1	High	High	High	High	High	High	High	High	High	High	High	High	1
FALSE	High	Master Protein	P04075	Fructose-bisphosphate aldolase A OS=Homo sapiens OX=9606 GN=ALDOA PE=1 SV=2	0	333.895	68	22	2787	16	364	39.4	8.09	9738.2	22	6	106.2	104.9	106.2	92.2	103.7	90.9	99.3	101.3	111.9	100.3	94.7	88.2	High	High	High	High	High	High	High	High	High	High	High	High	1
FALSE	High	Master Protein	P07437	Tubulin beta chain OS=Homo sapiens OX=9606 GN=TUBB PE=1 SV=2	0	323.872	61	17	2645	3	444	49.6	4.89	7411.93	17	17	113.5	110	118.3	96.4	94.1	82.3	104.2	98.8	105	95.8	91.4	90.3	High	High	High	High	High	High	High	High	High	High	High	High	1
FALSE	High	Master Protein	P68363	Tubulin alpha-1B chain OS=Homo sapiens OX=9606 GN=TUBA1B PE=1 SV=1	0	320.943	67	19	1850	6	451	50.1	5.06	4869.61	19	14	109.3	98.9	107.4	96.9	108.5	89	100.7	99.8	106.4	100.4	101.9	80.9	High	High	High	High	High	High	High	High	High	High	High	High	1
FALSE	High	Master Protein	P29401	Transketolase OS=Homo sapiens OX=9606 GN=TKT PE=1 SV=3	0	320.908	40	20	2537	20	623	67.8	7.66	7769.24	20	0	102.5	96.5	108.5	81.7	109.6	91.7	106.8	97.5	105.5	99.8	97.1	102.8	High	High	High	High	High	High	High	High	High	High	High	High	1	Acetyl [N-Term]
FALSE	High	Master Protein	P09960	Leukotriene A-4 hydrolase OS=Homo sapiens OX=9606 GN=LTA4H PE=1 SV=2	0	319.581	37	20	2323	20	611	69.2	6.18	6486.66	20	0	95.4	93.2	94	98.3	109.7	104	101	105.7	95.5	109	97.8	96.3	High	High	High	High	High	High	High	High	High	High	High	High	1
FALSE	High	Master Protein	P27824	Calnexin OS=Homo sapiens OX=9606 GN=CANX PE=1 SV=2	0	319.364	28	20	1995	20	592	67.5	4.6	5413.79	20	0	83.3	95.2	101.3	77.4	123.8	117.2	105.2	104.2	93	89.8	114.2	95.2	High	High	High	High	High	High	High	High	High	High	High	High	1
FALSE	High	Master Protein	P02786	Transferrin receptor protein 1 OS=Homo sapiens OX=9606 GN=TFRC PE=1 SV=2	0	317.791	35	24	1744	24	760	84.8	6.61	4584.91	24	0	93.5	81.3	99.2	102	97.1	119.1	100.1	101.4	93.8	97.4	99.1	115.8	High	High	High	High	High	High	High	High	High	High	High	High	1
FALSE	High	Master Protein	Q0VD83	Apolipoprotein B receptor OS=Homo sapiens OX=9606 GN=APOBR PE=1 SV=3	0	316.236	26	20	908	20	1097	115.6	4.4	2716.64	20	0	91.7	92.7	104.7	87.9	102.5	110.4	111.9	95	90.1	111.6	106	95.6	High	High	High	High	High	High	High	High	High	High	High	High	1
FALSE	High	Master Protein	P68371	Tubulin beta-4B chain OS=Homo sapiens OX=9606 GN=TUBB4B PE=1 SV=1	0	304.699	57	16	1866	1	445	49.8	4.89	5226.56	16	4	109.5	81	70.8	131.7	109.4	117.4	91	103.7	92.5	92.2	91.1	109.7	Peak Found	Peak Found	Peak Found	Peak Found	High	Peak Found	Peak Found	Peak Found	Peak Found	Peak Found	Peak Found	Peak Found	1
FALSE	High	Master Protein	Q9Y4L1	Hypoxia up-regulated protein 1 OS=Homo sapiens OX=9606 GN=HYOU1 PE=1 SV=1	0	303.4	28	20	997	20	999	111.3	5.22	2396.33	20	0	99.4	86.4	121.7	82.8	104.2	118.3	98.6	98.7	88.9	98.5	96.7	105.8	High	High	High	High	High	High	High	High	High	High	High	High	1
FALSE	High	Master Protein	Q32MZ4	Leucine-rich repeat flightless-interacting protein 1 OS=Homo sapiens OX=9606 GN=LRRFIP1 PE=1 SV=2	0	303.055	36	23	659	22	808	89.2	4.65	2073.78	23	1	89	78.7	94.6	85.8	113.8	129.6	101.1	105.2	87.3	100.7	104	110.2	High	High	High	High	High	High	High	High	High	High	High	High	1
FALSE	High	Master Protein	P22314	Ubiquitin-like modifier-activating enzyme 1 OS=Homo sapiens OX=9606 GN=UBA1 PE=1 SV=3	0	301.377	26	22	1679	22	1058	117.8	5.76	5113.55	22	0	103.2	89.4	97.3	107.5	106.5	117.2	91.9	99.1	89.6	94.4	95.1	108.8	High	High	High	High	High	High	High	High	High	High	High	High	1
FALSE	High	Master Protein	Q16555	Dihydropyrimidinase-related protein 2 OS=Homo sapiens OX=9606 GN=DPYSL2 PE=1 SV=1	0	297.637	44	17	985	17	572	62.3	6.38	3168.7	17	0	110.5	87.9	88.8	110.6	114.9	105.6	85	105.7	102.5	81.7	89.8	117.1	High	High	High	High	High	High	High	High	High	High	High	High	1
FALSE	High	Master Protein	Q10567	AP-1 complex subunit beta-1 OS=Homo sapiens OX=9606 GN=AP1B1 PE=1 SV=3	0	296.943	29	23	1066	11	949	104.5	5.06	3115.43	23	12	108.9	105.9	112.8	93.3	88.9	101	101.1	92.7	97.1	104.9	98.4	94.9	High	High	High	High	High	High	High	High	High	High	High	High	1
FALSE	High	Master Protein	P30101	Protein disulfide-isomerase A3 OS=Homo sapiens OX=9606 GN=PDIA3 PE=1 SV=4	0	295.558	44	20	1959	20	505	56.7	6.35	5567.65	20	0	94.1	100.5	102.3	98.9	97.8	116.4	90.3	106.1	96.8	94.3	98.4	104	High	High	High	High	High	High	High	High	High	High	High	High	1
FALSE	High	Master Protein	P78527	DNA-dependent protein kinase catalytic subunit OS=Homo sapiens OX=9606 GN=PRKDC PE=1 SV=3	0	295.121	9	30	458	30	4128	468.8	7.12	1181.85	30	0	96.2	103.6	113.3	96.9	87.9	107.3	97.3	95.8	100.7	93	98.1	110	High	High	High	High	High	High	High	High	High	High	High	High	1
FALSE	High	Master Protein	P62736	Actin, aortic smooth muscle OS=Homo sapiens OX=9606 GN=ACTA2 PE=1 SV=1	0	294.674	43	15	5959	1	377	42	5.39	10777.5	15	3	111	57.8	87.3	121.3	90.1	92.9	76.6	112.6	98.5	87.6	142.6	121.8	Not Found	Peak Found	Not Found	Not Found	Not Found	Not Found	High	Not Found	High	Peak Found	Not Found	Not Found	1
FALSE	High	Master Protein	P50395	Rab GDP dissociation inhibitor beta OS=Homo sapiens OX=9606 GN=GDI2 PE=1 SV=2	0	294.183	46	17	1439	14	445	50.6	6.47	4073.81	17	3	96.2	80.9	95.6	120.5	100.1	101.1	95.7	100.1	110	98.4	91.8	109.6	High	High	High	High	High	High	High	High	High	High	High	High	1
FALSE	High	Master Protein	Q01518	Adenylyl cyclase-associated protein 1 OS=Homo sapiens OX=9606 GN=CAP1 PE=1 SV=5	0	293.58	38	16	1688	16	475	51.9	8.06	4240.58	16	0	102.7	102.3	115.6	87	100.1	86.6	111.1	99.8	104.4	103.8	98.9	87.6	High	High	High	High	High	High	High	High	High	High	High	High	1
FALSE	High	Master Protein	P31948	Stress-induced-phosphoprotein 1 OS=Homo sapiens OX=9606 GN=STIP1 PE=1 SV=1	0	292.417	35	22	779	22	543	62.6	6.8	2060.64	22	0	105.1	83.6	93	111.8	96.9	117.9	98.1	92.4	92.6	96.7	95.8	116.2	High	High	High	High	High	High	High	High	High	High	High	High	1	Acetyl [N-Term]
FALSE	High	Master Protein	P0DMV9	Heat shock 70 kDa protein 1B OS=Homo sapiens OX=9606 GN=HSPA1B PE=1 SV=1	0	289.614	40	21	1793	17	641	70	5.66	5199.82	21	0	107.8	94.3	96.8	91.9	101.2	95.9	99.8	102.7	102.5	108.5	100.5	98	High	High	High	High	High	High	High	High	High	High	High	High	1
FALSE	High	Master Protein	P13667	Protein disulfide-isomerase A4 OS=Homo sapiens OX=9606 GN=PDIA4 PE=1 SV=2	0	288.177	33	19	1142	19	645	72.9	5.07	3199.45	19	0	98.7	108.5	105.8	85.6	104.6	98.7	95.6	102.1	102.9	92.4	101.7	103.5	High	High	High	High	High	High	High	High	High	High	High	High	1
FALSE	High	Master Protein	P51659	Peroxisomal multifunctional enzyme type 2 OS=Homo sapiens OX=9606 GN=HSD17B4 PE=1 SV=3	0	286.342	38	20	1016	20	736	79.6	8.84	3216.93	20	0	90.3	89.8	101.9	101.4	100	121.6	97.6	96.5	89.2	99.5	100.9	111.4	High	High	High	High	High	High	High	High	High	High	High	High	1
FALSE	High	Master Protein	O43707	Alpha-actinin-4 OS=Homo sapiens OX=9606 GN=ACTN4 PE=1 SV=2	0	282.179	26	19	739	12	911	104.8	5.44	1940.04	19	0	105	125.6	121	116.3	100.2	136.8	64.1	73.7	69	75.2	109.7	103.5	High	High	High	High	High	High	High	High	High	High	High	High	1
FALSE	High	Master Protein	P04406	Glyceraldehyde-3-phosphate dehydrogenase OS=Homo sapiens OX=9606 GN=GAPDH PE=1 SV=3	0	282.09	67	15	1610	15	335	36	8.46	4443.97	15	0	97.8	109.5	98	92.1	140.5	74.8	93.9	123.2	112.1	100.3	90.6	67.2	High	High	High	High	High	High	High	High	High	High	High	High	1
FALSE	High	Master Protein	P68133	Actin, alpha skeletal muscle OS=Homo sapiens OX=9606 GN=ACTA1 PE=1 SV=1	0	277.432	43	15	5959	1	377	42	5.39	10775.6	15	0	139.4	87.5	92.9	129.2	15	178.4	86.8	76.9	83.1	103.5	74	133.4	Peak Found	Peak Found	Peak Found	High	Peak Found	Peak Found	High	Peak Found	Peak Found	Peak Found	Peak Found	Peak Found	1
FALSE	High	Master Protein	P05091	Aldehyde dehydrogenase, mitochondrial OS=Homo sapiens OX=9606 GN=ALDH2 PE=1 SV=2	0	273.683	50	19	1631	17	517	56.3	7.05	5548.87	19	2	95.8	95.5	106.3	91.7	120.2	99.1	92.9	111.5	102.4	91.7	92.4	100.5	High	High	High	High	High	High	High	High	High	High	High	High	1
FALSE	High	Master Protein	P61978	Heterogeneous nuclear ribonucleoprotein K OS=Homo sapiens OX=9606 GN=HNRNPK PE=1 SV=1	0	269.207	46	16	1652	16	463	50.9	5.54	4436.7	16	0	91.5	97.3	104.2	97.9	101.8	119.9	95.2	102.2	95	91.3	99.3	104.3	High	High	High	High	High	High	High	High	High	High	High	High	1
FALSE	High	Master Protein	P53396	ATP-citrate synthase OS=Homo sapiens OX=9606 GN=ACLY PE=1 SV=3	0	262.285	27	25	825	25	1101	120.8	7.33	2152.95	25	0	101.3	94.5	105.5	108.7	111	94	99.6	91.8	99.8	98.7	97.1	98.1	High	High	High	High	High	High	High	High	High	High	High	High	1
FALSE	High	Master Protein	P50990	T-complex protein 1 subunit theta OS=Homo sapiens OX=9606 GN=CCT8 PE=1 SV=4	0	258.912	46	21	797	21	548	59.6	5.6	1963.8	21	0	107.3	95.5	101.4	87.8	112.1	99.7	99.7	102.4	104.8	99.1	92.2	98	High	High	High	High	High	High	High	High	High	High	High	High	1
FALSE	High	Master Protein	P07814	Bifunctional glutamate/proline--tRNA ligase OS=Homo sapiens OX=9606 GN=EPRS1 PE=1 SV=5	0	256.986	17	19	497	18	1512	170.5	7.33	1292.35	19	1	122.9	73.1	74.1	124.9	148.3	97.5	84	73.7	106.3	85.9	77.8	131.4	High	High	High	High	High	High	High	High	High	High	High	High	1
FALSE	High	Master Protein	P22897	Macrophage mannose receptor 1 OS=Homo sapiens OX=9606 GN=MRC1 PE=1 SV=1	0	256.736	16	19	809	19	1456	165.9	6.54	2198.25	19	0	108.1	86.8	122	93.4	84.1	104.8	88.8	96.2	124.8	88.3	88.2	114.5	High	High	High	High	High	High	High	High	High	High	High	High	1
FALSE	High	Master Protein	P05107	Integrin beta-2 OS=Homo sapiens OX=9606 GN=ITGB2 PE=1 SV=2	0	256.672	34	23	928	22	769	84.7	6.95	2329.01	23	1	106	113.9	113.4	87.2	93.9	84.6	111	91.8	106.9	105.9	99.8	85.7	High	High	High	High	High	High	High	High	High	High	High	High	1
FALSE	High	Master Protein	P21281	V-type proton ATPase subunit B, brain isoform OS=Homo sapiens OX=9606 GN=ATP6V1B2 PE=1 SV=3	0	255.132	50	18	1006	13	511	56.5	5.81	2855.21	18	6	100.7	105.5	110.7	88.8	90	82	104.3	96.5	97.6	118	117.1	88.9	High	High	High	High	High	High	High	High	High	High	High	High	1
FALSE	High	Master Protein	Q13885	Tubulin beta-2A chain OS=Homo sapiens OX=9606 GN=TUBB2A PE=1 SV=1	0	252.967	42	14	1686	2	445	49.9	4.89	4780.45	14	0	111.2	65.9	77.6	129.7	173.1	114.6	72.1	105.2	70.2	78	85	117.5	High	High	High	High	High	High	High	High	High	High	High	High	1
FALSE	High	Master Protein	P40939	Trifunctional enzyme subunit alpha, mitochondrial OS=Homo sapiens OX=9606 GN=HADHA PE=1 SV=2	0	252.85	34	21	1114	21	763	82.9	9.04	3734.77	21	0	96.6	88.9	109.1	103	96.3	108.9	92.1	97.4	100.6	96.4	98.7	111.9	High	High	High	High	High	High	High	High	High	High	High	High	1
FALSE	High	Master Protein	P23381	Tryptophan--tRNA ligase, cytoplasmic OS=Homo sapiens OX=9606 GN=WARS1 PE=1 SV=2	0	251.791	32	13	1371	13	471	53.1	6.23	3825.11	13	0	102	111.8	104.9	92.3	83	89.1	110.7	92	110.3	102.6	98.7	102.7	High	High	High	High	High	High	High	High	High	High	High	High	1
FALSE	High	Master Protein	P28838	Cytosol aminopeptidase OS=Homo sapiens OX=9606 GN=LAP3 PE=1 SV=3	0	251.32	47	20	889	20	519	56.1	7.93	2842.64	20	0	97.5	95.5	102.4	102	102.2	96.6	99.8	103.1	106.2	95	100	99.7	High	High	High	High	High	High	High	High	High	High	High	High	1
FALSE	High	Master Protein	P07602	Prosaposin OS=Homo sapiens OX=9606 GN=PSAP PE=1 SV=2	0	251.169	36	18	3068	18	524	58.1	5.17	6856.5	18	0	94.7	107.3	89.4	110.5	109.9	94.7	96	106.1	101.7	93.9	98.3	97.5	High	High	High	High	High	High	High	High	High	High	High	High	1
FALSE	High	Master Protein	P26038	Moesin OS=Homo sapiens OX=9606 GN=MSN PE=1 SV=3	0	249.928	42	25	1618	18	577	67.8	6.4	3867.88	25	8	113	91.1	119.2	84.1	86.4	93.5	108.7	100.2	106	111.3	94.5	92	High	High	High	High	High	High	High	High	High	High	High	High	1
FALSE	High	Master Protein	P68366	Tubulin alpha-4A chain OS=Homo sapiens OX=9606 GN=TUBA4A PE=1 SV=1	0	247.909	49	16	1139	3	448	49.9	5.06	2378.97	16	0	93.7	139.5	48	184.6	127.8	71.2	64	104.9	128.7	84.9	67.5	85.3	High	High	High	High	High	High	High	High	High	High	High	High	1
FALSE	High	Master Protein	P78371	T-complex protein 1 subunit beta OS=Homo sapiens OX=9606 GN=CCT2 PE=1 SV=4	0	245.461	47	18	573	18	535	57.5	6.46	1735.1	18	0	101.5	105	104.1	102.5	93.6	99.1	105.2	93	104.4	99.7	89.5	102.3	High	High	High	High	High	High	High	High	High	High	High	High	1
FALSE	High	Master Protein	Q86UX7	Fermitin family homolog 3 OS=Homo sapiens OX=9606 GN=FERMT3 PE=1 SV=1	0	243.666	37	20	1253	20	667	75.9	6.98	3414.7	20	0	101.2	112.7	86	120.7	94.9	109.2	88.3	101.7	98.7	88.4	88.2	110	High	High	High	High	High	High	High	High	High	High	High	High	1
FALSE	High	Master Protein	Q99536	Synaptic vesicle membrane protein VAT-1 homolog OS=Homo sapiens OX=9606 GN=VAT1 PE=1 SV=2	0	241.398	45	12	1508	12	393	41.9	6.29	4988.94	12	0	107.1	104.3	104.7	99.7	89.2	94.5	100.9	95.8	102.1	106.8	99.2	95.7	High	High	High	High	High	High	High	High	High	High	High	High	1
FALSE	High	Master Protein	P61158	Actin-related protein 3 OS=Homo sapiens OX=9606 GN=ACTR3 PE=1 SV=3	0	241.348	51	17	1495	17	418	47.3	5.88	4486.83	17	0	104.1	105.7	109.1	94.1	93.3	103.9	89.8	100.9	104.6	88.8	99	106.7	High	High	High	High	High	High	High	High	High	High	High	High	1
FALSE	High	Master Protein	P16615	Sarcoplasmic/endoplasmic reticulum calcium ATPase 2 OS=Homo sapiens OX=9606 GN=ATP2A2 PE=1 SV=1	0	238.645	20	18	929	13	1042	114.7	5.34	2304.11	18	6	106.3	84.6	108.5	98.8	93	112	99.1	99.7	94.4	100.9	97.2	105.4	High	High	High	High	High	High	High	High	High	High	High	High	1
FALSE	High	Master Protein	P20810	Calpastatin OS=Homo sapiens OX=9606 GN=CAST PE=1 SV=4	0	238.175	23	13	963	13	708	76.5	5.07	2554.56	13	0	94.3	83.8	95.8	92.3	96.3	135.7	101.2	100.6	89.1	101.2	99	110.7	High	High	High	High	High	High	High	High	High	High	High	High	1
FALSE	High	Master Protein	P04083	Annexin A1 OS=Homo sapiens OX=9606 GN=ANXA1 PE=1 SV=2	0	234.067	53	16	1840	16	346	38.7	7.02	4442.1	16	0	93	98.2	94.1	106.9	104.7	111	94.1	107.9	93.7	94.8	95.8	105.9	High	High	High	High	High	High	High	High	High	High	High	High	1
FALSE	High	Master Protein	Q9Y3Z3	Deoxynucleoside triphosphate triphosphohydrolase SAMHD1 OS=Homo sapiens OX=9606 GN=SAMHD1 PE=1 SV=2	0	232.689	34	20	1165	20	626	72.2	7.14	2680.68	20	0	98.5	98.4	102.4	96.4	99.2	113.7	96	101.1	93	99.1	96.6	105.8	High	High	High	High	High	High	High	High	High	High	High	High	1
FALSE	High	Master Protein	P52566	Rho GDP-dissociation inhibitor 2 OS=Homo sapiens OX=9606 GN=ARHGDIB PE=1 SV=3	0	232.426	59	10	1579	10	201	23	5.21	5035.22	10	0	93	67.6	94.5	122.5	106.1	121.3	98.7	107.2	91.8	89.6	103	104.7	High	High	High	High	High	High	High	High	High	High	High	High	1
FALSE	High	Master Protein	P02545	Prelamin-A/C OS=Homo sapiens OX=9606 GN=LMNA PE=1 SV=1	0	232.245	38	27	1249	25	664	74.1	7.02	2479.69	27	2	87.5	88	102.5	92.1	117.4	119.4	99.5	105.9	87.6	92.1	98.8	109	High	High	High	High	High	High	High	High	High	High	High	High	1
FALSE	High	Master Protein	P07237	Protein disulfide-isomerase OS=Homo sapiens OX=9606 GN=P4HB PE=1 SV=3	0	227.715	43	23	2392	23	508	57.1	4.87	5808.03	23	0	103.9	85.3	108.2	100.6	104.5	112.5	90.9	99.1	93.8	101.1	94.8	105.3	High	High	High	High	High	High	High	High	High	High	High	High	1
FALSE	High	Master Protein	O60664	Perilipin-3 OS=Homo sapiens OX=9606 GN=PLIN3 PE=1 SV=3	0	224.047	41	12	771	12	434	47	5.44	2572.42	12	0	100.5	103.6	121.1	84.9	99.4	98.6	105.1	92.4	88.3	110.4	94.6	101.2	High	High	High	High	High	High	High	High	High	High	High	High	1
FALSE	High	Master Protein	P11215	Integrin alpha-M OS=Homo sapiens OX=9606 GN=ITGAM PE=1 SV=2	0	222.32	21	20	1057	18	1152	127.1	7.23	2888.89	20	2	109	96.5	104.9	94	91	88.8	113.3	108.9	106	101.3	102.7	83.6	High	High	High	High	High	High	High	High	High	High	High	High	1
FALSE	High	Master Protein	P04350	Tubulin beta-4A chain OS=Homo sapiens OX=9606 GN=TUBB4A PE=1 SV=2	0	219.753	46	12	1150	1	444	49.6	4.88	3015.28	12	0	125.3	120.3	100.5	259.3		136.2	55.7	59.5	56	98	104.3	85.1	Peak Found	Peak Found	Peak Found	High	Not Found	High	Peak Found	Peak Found	Peak Found	High	Peak Found	Peak Found	1
FALSE	High	Master Protein	P23141	Liver carboxylesterase 1 OS=Homo sapiens OX=9606 GN=CES1 PE=1 SV=2	0	219.326	33	17	1384	17	567	62.5	6.6	3523.66	17	0	89	87	106.5	76.3	112.5	109.1	106.2	102.8	92.7	100.2	109.3	108.7	High	High	High	High	High	High	High	High	High	High	High	High	1
FALSE	High	Master Protein	Q96KP4	Cytosolic non-specific dipeptidase OS=Homo sapiens OX=9606 GN=CNDP2 PE=1 SV=2	0	215.759	37	13	1597	13	475	52.8	5.97	4954.78	13	0	115	91.8	100.2	86.7	91.9	105.8	102.5	100	100.4	98.7	98.6	108.4	High	High	High	High	High	High	High	High	High	High	High	High	1
FALSE	High	Master Protein	P40121	Macrophage-capping protein OS=Homo sapiens OX=9606 GN=CAPG PE=1 SV=2	0	215.623	41	12	2599	12	348	38.5	6.19	6776.32	12	0	88.7	96.1	95.8	104.6	111.5	104.3	102.1	108.2	93.3	93	100.6	101.9	High	High	High	High	High	High	High	High	High	High	High	High	1
FALSE	High	Master Protein	P52907	F-actin-capping protein subunit alpha-1 OS=Homo sapiens OX=9606 GN=CAPZA1 PE=1 SV=3	0	215.211	59	11	957	10	286	32.9	5.69	3229.63	11	1	102.5	82.8	99.1	83.7	98.6	121.3	88.6	113.9	97.7	88.1	105.6	118.1	High	High	High	High	High	High	High	High	High	High	High	High	1
FALSE	High	Master Protein	Q99798	Aconitate hydratase, mitochondrial OS=Homo sapiens OX=9606 GN=ACO2 PE=1 SV=2	0	214.791	27	15	628	15	780	85.4	7.61	1773.23	15	0	102.2	77.4	96.5	119.2	109.4	126.9	88.5	103.5	87.9	81.3	93.4	113.8	High	High	High	High	High	High	High	High	High	High	High	High	1
FALSE	High	Master Protein	Q7KZF4	Staphylococcal nuclease domain-containing protein 1 OS=Homo sapiens OX=9606 GN=SND1 PE=1 SV=1	0	214.694	26	18	747	18	910	101.9	7.17	2249.88	18	0	103.6	87	98.9	106	90.4	119.4	94.1	103.2	93.2	90.2	98.3	115.7	High	High	High	High	High	High	High	High	High	High	High	High	1
FALSE	High	Master Protein	P60174	Triosephosphate isomerase OS=Homo sapiens OX=9606 GN=TPI1 PE=1 SV=4	0	214.543	69	12	1682	12	249	26.7	6.9	5820	12	0	104.8	95.5	114.5	100.8	102.8	91.4	98.1	100.5	107.1	94	89.4	101.2	High	High	High	High	High	High	High	High	High	High	High	High	1
FALSE	High	Master Protein	P63104	14-3-3 protein zeta/delta OS=Homo sapiens OX=9606 GN=YWHAZ PE=1 SV=1	0	214.152	58	16	2068	11	245	27.7	4.79	5365.13	16	7	101.4	90.6	93.1	98.1	119.4	112.3	91.1	101.8	100.9	89.7	95.6	105.9	High	High	High	High	High	High	High	High	High	High	High	High	1	Acetyl [N-Term]
FALSE	High	Master Protein	P25705	ATP synthase subunit alpha, mitochondrial OS=Homo sapiens OX=9606 GN=ATP5F1A PE=1 SV=1	0	210.187	33	16	1039	16	553	59.7	9.13	2942.25	16	0	102.6	84.1	99.6	112	95.1	117.1	90.1	98.8	93.6	91.8	97	118.2	High	High	High	High	High	High	High	High	High	High	High	High	1
FALSE	High	Master Protein	P38606	V-type proton ATPase catalytic subunit A OS=Homo sapiens OX=9606 GN=ATP6V1A PE=1 SV=2	0	209.588	29	15	1337	15	617	68.3	5.52	3933.91	15	0	86.9	130.4	90.2	101	99.6	88.2	91.6	92.7	107.1	116.3	102.2	93.9	High	High	High	High	High	High	High	High	High	High	High	High	1
FALSE	High	Master Protein	Q16891	MICOS complex subunit MIC60 OS=Homo sapiens OX=9606 GN=IMMT PE=1 SV=1	0	209.172	28	16	514	16	758	83.6	6.48	1226.84	16	0	107.1	98.8	109	82	98.4	103.2	98	96.9	100.8	103.6	98.8	103.3	High	High	High	High	High	High	High	High	High	High	High	High	1
FALSE	High	Master Protein	Q5T1M5	FK506-binding protein 15 OS=Homo sapiens OX=9606 GN=FKBP15 PE=1 SV=2	0	208.848	13	14	529	14	1219	133.5	5.2	1315.08	14	0	100.4	102.6	82.5	92.9	94.3	97.8	99.6	114.8	124.9	108.8	94.7	86.6	High	High	High	High	High	High	High	High	High	High	High	High	1
FALSE	High	Master Protein	P00352	Aldehyde dehydrogenase 1A1 OS=Homo sapiens OX=9606 GN=ALDH1A1 PE=1 SV=2	0	208.405	44	16	1046	14	501	54.8	6.73	3297.46	16	0	104.4	100.2	108.6	94.5	84.9	107.4	108	93.6	93.9	99.2	112.5	92.9	High	High	High	High	High	High	High	High	High	High	High	High	1
FALSE	High	Master Protein	Q14203	Dynactin subunit 1 OS=Homo sapiens OX=9606 GN=DCTN1 PE=1 SV=3	0	207.505	20	18	358	18	1278	141.6	5.81	966.97	18	0	106.1	93	108.9	90.1	82.4	110.9	104.1	98	94.2	108	100.9	103.4	High	High	High	High	High	High	High	High	High	High	High	High	1
FALSE	High	Master Protein	Q04637	Eukaryotic translation initiation factor 4 gamma 1 OS=Homo sapiens OX=9606 GN=EIF4G1 PE=1 SV=4	0	207.456	15	19	478	15	1599	175.4	5.33	1319.66	19	4	101.6	112.9	87.6	100.6	96.3	97	97.7	103.4	100.7	107.4	101.6	93.4	High	High	High	High	High	High	High	High	High	High	High	High	1
FALSE	High	Master Protein	P04843	Dolichyl-diphosphooligosaccharide--protein glycosyltransferase subunit 1 OS=Homo sapiens OX=9606 GN=RPN1 PE=1 SV=1	0	205.488	29	17	855	17	607	68.5	6.38	2249.62	17	0	101.6	95.4	103.9	78.2	102.5	110.4	97.2	104.7	103	96.9	101.9	104.4	High	High	High	High	High	High	High	High	High	High	High	High	1
FALSE	High	Master Protein	P63010	AP-2 complex subunit beta OS=Homo sapiens OX=9606 GN=AP2B1 PE=1 SV=1	0	204.487	24	19	749	7	937	104.5	5.38	1825.01	19	0	127	83.7	100.6	128.1	52.2	124.2	83.6	99.7	93.1	81.7	90.3	135.9	High	High	High	High	High	High	High	High	High	High	High	High	1
FALSE	High	Master Protein	P48735	Isocitrate dehydrogenase [NADP], mitochondrial OS=Homo sapiens OX=9606 GN=IDH2 PE=1 SV=2	0	204.413	33	13	843	13	452	50.9	8.69	2223.47	13	0	106.3	96.7	121.2	90.4	82.8	101	102.9	95	98.1	104.1	95.6	105.9	High	High	High	High	High	High	High	High	High	High	High	High	1
FALSE	High	Master Protein	P04040	Catalase OS=Homo sapiens OX=9606 GN=CAT PE=1 SV=3	0	202.99	36	15	566	15	527	59.7	7.39	1582.41	15	0	86.8	107	106.6	97.2	115.7	108.4	85.5	102.6	94.8	96.3	96.8	102.2	High	High	High	High	High	High	High	High	High	High	High	High	1
FALSE	High	Master Protein	P04899	Guanine nucleotide-binding protein G(i) subunit alpha-2 OS=Homo sapiens OX=9606 GN=GNAI2 PE=1 SV=3	0	202.931	46	12	1027	7	355	40.4	5.54	2994.41	12	5	96	105	106.5	101.3	91.8	96.6	100.7	101.9	105.1	105.4	96.3	93.5	High	High	High	High	High	High	High	High	High	High	High	High	1
FALSE	High	Master Protein	P11413	Glucose-6-phosphate 1-dehydrogenase OS=Homo sapiens OX=9606 GN=G6PD PE=1 SV=4	0	201.266	46	21	1082	21	515	59.2	6.84	2520.7	21	0	105.6	100.2	99.8	100.1	97.7	101.3	102.3	98.5	95.2	98.7	99.4	101.1	High	High	High	High	High	High	High	High	High	High	High	High	1
FALSE	High	Master Protein	P06737	Glycogen phosphorylase, liver form OS=Homo sapiens OX=9606 GN=PYGL PE=1 SV=4	0	199.484	21	16	864	14	847	97.1	7.17	2198.35	16	0	110.4	95.9	104	100.5	98.7	103.8	99.6	97.6	89	104.3	98.8	97.4	High	High	High	High	High	High	High	High	High	High	High	High	1
FALSE	High	Master Protein	Q14764	Major vault protein OS=Homo sapiens OX=9606 GN=MVP PE=1 SV=4	0	197.182	24	17	789	17	893	99.3	5.48	1966.36	17	0	102.8	88.6	98.3	100.9	106.3	108.6	101.4	105.6	91.3	97.3	99.7	99.2	High	High	High	High	High	High	High	High	High	High	High	High	1
FALSE	High	Master Protein	P30740	Leukocyte elastase inhibitor OS=Homo sapiens OX=9606 GN=SERPINB1 PE=1 SV=1	0	196.822	37	14	1310	14	379	42.7	6.28	3600.73	14	0	106.6	98.7	110.3	103.3	89.9	97.2	94.2	101.3	109.4	97.9	94.2	96.8	High	High	High	High	High	High	High	High	High	High	High	High	1	Acetyl [N-Term]
FALSE	High	Master Protein	P08575	Receptor-type tyrosine-protein phosphatase C OS=Homo sapiens OX=9606 GN=PTPRC PE=1 SV=3	0	195.75	13	18	906	18	1306	147.4	6.15	2235.49	18	0	104.3	79.6	110.1	103.4	94	110.8	105.6	94.8	96.1	106.9	89	105.3	High	High	High	High	High	High	High	High	High	High	High	High	1
FALSE	High	Master Protein	P54920	Alpha-soluble NSF attachment protein OS=Homo sapiens OX=9606 GN=NAPA PE=1 SV=3	0	195.498	48	12	630	12	295	33.2	5.36	1862.11	12	0	84.4	99.2	104.8	116.1	99.8	115.7	95.1	97.6	84.9	104.2	99.5	98.8	High	High	High	High	High	High	High	High	High	High	High	High	1
FALSE	High	Master Protein	P13489	Ribonuclease inhibitor OS=Homo sapiens OX=9606 GN=RNH1 PE=1 SV=2	0	195.473	45	16	1114	16	461	49.9	4.82	3261.8	16	0	104.9	93.2	111.4	81.2	99.5	97.7	108.5	94.3	100.1	116.9	101.2	91.1	High	High	High	High	High	High	High	High	High	High	High	High	1
FALSE	High	Master Protein	Q9Y678	Coatomer subunit gamma-1 OS=Homo sapiens OX=9606 GN=COPG1 PE=1 SV=1	0	195.359	20	13	581	12	874	97.7	5.47	1780.58	13	1	94.7	103.2	108.2	95.9	80.1	110.5	115.1	98.4	85.7	103.8	111.9	92.6	High	High	High	High	High	High	High	High	High	High	High	High	1
FALSE	High	Master Protein	P29350	Tyrosine-protein phosphatase non-receptor type 6 OS=Homo sapiens OX=9606 GN=PTPN6 PE=1 SV=1	0	193.385	35	17	1146	17	595	67.5	7.78	3203.83	17	0	98.3	102.4	104.2	98.2	91.2	95.5	107.3	99.5	100.1	104.8	98.2	100.3	High	High	High	High	High	High	High	High	High	High	High	High	1
FALSE	High	Master Protein	P40926	Malate dehydrogenase, mitochondrial OS=Homo sapiens OX=9606 GN=MDH2 PE=1 SV=3	0	193.232	53	15	1549	15	338	35.5	8.68	4559.12	15	0	104	106.2	117.3	87	92.1	97.7	97.7	95.9	102.9	101.7	101.9	95.8	High	High	High	High	High	High	High	High	High	High	High	High	1
FALSE	High	Master Protein	P02794	Ferritin heavy chain OS=Homo sapiens OX=9606 GN=FTH1 PE=1 SV=2	0	192.169	49	8	1092	8	183	21.2	5.55	3216.64	8	0	106.2	88.1	107.8	101.6	89.3	112.6	83.3	118.8	98.9	67.5	92.6	133.4	High	High	High	High	High	High	High	High	High	High	High	High	1
FALSE	High	Master Protein	P42704	Leucine-rich PPR motif-containing protein, mitochondrial OS=Homo sapiens OX=9606 GN=LRPPRC PE=1 SV=3	0	191.199	15	18	454	18	1394	157.8	6.13	991.56	18	0	112.1	88.4	94.6	139.1	101.4	118.9	83.8	87.3	81.3	83.1	100.7	109.3	High	High	High	High	High	High	High	High	High	High	High	High	1
FALSE	High	Master Protein	P52790	Hexokinase-3 OS=Homo sapiens OX=9606 GN=HK3 PE=1 SV=2	0	190.807	19	14	986	13	923	99	5.4	3166.09	14	1	103.8	102.3	111.9	99.1	91.3	86.5	100.6	100.4	113	100.4	92.1	98.7	High	High	High	High	High	High	High	High	High	High	High	High	1	Acetyl [N-Term]
FALSE	High	Master Protein	P17987	T-complex protein 1 subunit alpha OS=Homo sapiens OX=9606 GN=TCP1 PE=1 SV=1	0	190.545	37	15	426	15	556	60.3	6.11	1196.79	15	0	101.6	92.6	66.8	125.1	113.4	121.7	90.8	104.3	94.1	93.9	88	107.7	High	High	High	High	High	High	High	High	High	High	High	High	1	Acetyl [N-Term]
FALSE	High	Master Protein	O75874	Isocitrate dehydrogenase [NADP] cytoplasmic OS=Homo sapiens OX=9606 GN=IDH1 PE=1 SV=2	0	190.334	32	12	1407	12	414	46.6	7.01	3169.39	12	0	105.9	93.6	103.9	106.8	98.3	101.3	102.6	92.3	96.6	99.2	94.6	105.1	High	High	High	High	High	High	High	High	High	High	High	High	1
FALSE	High	Master Protein	O60610	Protein diaphanous homolog 1 OS=Homo sapiens OX=9606 GN=DIAPH1 PE=1 SV=2	0	190.128	16	19	555	19	1272	141.3	5.41	1374.12	19	0	96.7	91.8	100.8	76.8	109.7	115.8	105.4	100.3	99.9	96.4	105	101.5	High	High	High	High	High	High	High	High	High	High	High	High	1
FALSE	High	Master Protein	P52209	6-phosphogluconate dehydrogenase, decarboxylating OS=Homo sapiens OX=9606 GN=PGD PE=1 SV=3	0	188.301	45	17	2067	17	483	53.1	7.23	4691.09	17	0	105.2	90.9	98	106.2	96.8	108.8	99.2	93.5	95.2	102.2	92.6	111.4	High	High	High	High	High	High	High	High	High	High	High	High	1
FALSE	High	Master Protein	P35610	Sterol O-acyltransferase 1 OS=Homo sapiens OX=9606 GN=SOAT1 PE=1 SV=3	0	188.292	16	9	447	9	550	64.7	8.94	1335.15	9	0	103.4	74	91.5	85.2	79.1	125.8	90.7	128.9	86.7	74.5	115.6	144.6	High	High	High	High	High	High	High	High	High	High	High	High	1
FALSE	High	Master Protein	Q99832	T-complex protein 1 subunit eta OS=Homo sapiens OX=9606 GN=CCT7 PE=1 SV=2	0	188.182	38	14	648	14	543	59.3	7.65	1658.51	14	0	107.9	83.8	100.3	101.4	106.1	104.4	99.9	97.6	95.8	98.8	102.2	101.8	High	High	High	High	High	High	High	High	High	High	High	High	1	Acetyl [N-Term]
FALSE	High	Master Protein	Q9BSJ8	Extended synaptotagmin-1 OS=Homo sapiens OX=9606 GN=ESYT1 PE=1 SV=1	0	187.682	16	15	798	15	1104	122.8	5.83	2402.26	15	0	111.1	101.6	91.2	132.6	81.6	117.5	86	98.9	87.1	87.6	93.3	111.5	High	High	High	High	High	High	High	High	High	High	High	High	1
FALSE	High	Master Protein	P50991	T-complex protein 1 subunit delta OS=Homo sapiens OX=9606 GN=CCT4 PE=1 SV=4	0	186.858	42	15	489	15	539	57.9	7.83	1465.19	15	0	106.6	93.9	98.5	128.5	104.4	106.3	83.8	104.7	93.4	85.5	90	104.4	High	High	High	High	High	High	High	High	High	High	High	High	1
FALSE	High	Master Protein	Q9NUQ9	CYFIP-related Rac1 interactor B OS=Homo sapiens OX=9606 GN=CYRIB PE=1 SV=1	0	186.177	40	9	683	8	324	36.7	6.06	2153.9	9	2	118.2	94.8	113.3	100.8	78.1	103.5	95.5	101.6	97.9	93.9	98.9	103.5	High	High	High	High	High	High	High	High	High	High	High	High	1
FALSE	High	Master Protein	P49411	Elongation factor Tu, mitochondrial OS=Homo sapiens OX=9606 GN=TUFM PE=1 SV=3	0	185.838	32	13	998	13	455	49.8	7.61	2935.75	13	0	98.6	85.1	114.3	92.5	106.6	116.5	94.6	96.1	92.2	91.3	93.9	118.2	High	High	High	High	High	High	High	High	High	High	High	High	1
FALSE	High	Master Protein	P49368	T-complex protein 1 subunit gamma OS=Homo sapiens OX=9606 GN=CCT3 PE=1 SV=4	0	185.462	38	18	389	18	545	60.5	6.49	889.72	18	0	104.8	107.4	109.6	100.5	91.5	92.2	99.8	99.7	100.2	97.3	101.3	95.8	High	High	High	High	High	High	High	High	High	High	High	High	1
FALSE	High	Master Protein	P46777	60S ribosomal protein L5 OS=Homo sapiens OX=9606 GN=RPL5 PE=1 SV=3	0	185.21	31	9	717	9	297	34.3	9.72	1540.87	9	0	88.5	87.2	99.6	116	113.3	109.5	91.5	110.8	96	88.3	98.5	100.9	High	High	High	High	High	High	High	High	High	High	High	High	1
FALSE	High	Master Protein	P50995	Annexin A11 OS=Homo sapiens OX=9606 GN=ANXA11 PE=1 SV=1	0	184.584	30	13	1269	12	505	54.4	7.65	3618.56	13	1	105.4	102.3	105.2	104.6	85.8	90.4	101.3	105.4	97.1	105.6	99.8	97.1	High	High	High	High	High	High	High	High	High	High	High	High	1
FALSE	High	Master Protein	Q8WUM4	Programmed cell death 6-interacting protein OS=Homo sapiens OX=9606 GN=PDCD6IP PE=1 SV=1	0	183.75	26	20	774	20	868	96	6.52	1877.13	20	0	104.2	99.9	101.5	93.1	96.7	90.1	109.3	100.7	105.5	105.4	99.8	93.8	High	High	High	High	High	High	High	High	High	High	High	High	1
FALSE	High	Master Protein	Q709C8	Intermembrane lipid transfer protein VPS13C OS=Homo sapiens OX=9606 GN=VPS13C PE=1 SV=1	0	183.207	7	20	300	20	3753	422.1	6.83	782.31	20	0	97.2	109.7	101	86.6	108.7	99.6	99.9	101.2	99.9	106.3	89.8	100.1	High	High	High	High	High	High	High	High	High	High	High	High	1
FALSE	High	Master Protein	P15144	Aminopeptidase N OS=Homo sapiens OX=9606 GN=ANPEP PE=1 SV=4	0	181.676	18	16	851	16	967	109.5	5.48	2011.54	16	0	105.6	111.5	126.3	78.8	82	91.1	102	102.7	103	100.9	103.3	92.8	High	High	High	High	High	High	High	High	High	High	High	High	1
FALSE	High	Master Protein	Q15365	Poly(rC)-binding protein 1 OS=Homo sapiens OX=9606 GN=PCBP1 PE=1 SV=2	0	179.965	52	12	437	8	356	37.5	7.09	1309.17	12	5	108.4	96.4	121.6	67.9	126.1	87.6	114.8	92	101.6	111.6	92.2	79.9	High	High	High	High	High	High	High	High	High	High	High	High	1
FALSE	High	Master Protein	P09525	Annexin A4 OS=Homo sapiens OX=9606 GN=ANXA4 PE=1 SV=4	0	179.852	50	16	1079	15	319	35.9	6.13	2370.78	16	1	93.4	95.9	88.9	129.3	111.1	119.1	89.9	93.1	87.1	93.9	95	103.3	High	High	High	High	High	High	High	High	High	High	High	High	1
FALSE	High	Master Protein	P53618	Coatomer subunit beta OS=Homo sapiens OX=9606 GN=COPB1 PE=1 SV=3	0	179.832	21	14	580	14	953	107.1	6.05	1723.03	14	0	103.5	85.3	88	97.5	118.7	125.9	90.8	94.2	89.8	88.9	93.8	123.7	High	High	High	High	High	High	High	High	High	High	High	High	1
FALSE	High	Master Protein	Q92616	eIF-2-alpha kinase activator GCN1 OS=Homo sapiens OX=9606 GN=GCN1 PE=1 SV=7	0	179.543	8	16	272	16	2671	292.5	7.43	707.59	16	0	107.1	92.4	99.2	100.4	93.8	118.7	107.5	86.5	111.5	77.7	96.2	108.9	High	High	High	High	High	High	High	High	High	High	High	High	1
FALSE	High	Master Protein	P50552	Vasodilator-stimulated phosphoprotein OS=Homo sapiens OX=9606 GN=VASP PE=1 SV=3	0	178.695	35	13	490	13	380	39.8	8.94	1451.42	13	0	92.1	87.6	97.2	60	101.7	121.9	113.3	107.8	106.3	97.3	115.1	99.7	High	High	High	High	High	High	High	High	High	High	High	High	1
FALSE	High	Master Protein	O75369	Filamin-B OS=Homo sapiens OX=9606 GN=FLNB PE=1 SV=2	0	177.864	10	20	205	16	2602	278	5.73	497.98	20	0	102.9	86.2	94.5	74.5	137	89.3	104.1	101.3	118.1	91.9	99.7	100.5	High	High	High	High	High	High	High	High	High	High	High	High	1
FALSE	High	Master Protein	P21980	Protein-glutamine gamma-glutamyltransferase 2 OS=Homo sapiens OX=9606 GN=TGM2 PE=1 SV=2	0	177.796	29	18	641	18	687	77.3	5.22	1549.85	18	0	104.2	74.7	86.3	88.4	102.3	135.4	97.1	93.7	99.7	95.9	92.7	129.6	High	High	High	High	High	High	High	High	High	High	High	High	1
FALSE	High	Master Protein	P27816	Microtubule-associated protein 4 OS=Homo sapiens OX=9606 GN=MAP4 PE=1 SV=3	0	177.65	21	16	304	16	1152	120.9	5.43	746.56	16	0	110.6	92.3	106.3	97.6	104	118.7	93.1	96.4	85.8	94.2	103.4	97.5	High	High	High	High	High	High	High	High	High	High	High	High	1
FALSE	High	Master Protein	P02792	Ferritin light chain OS=Homo sapiens OX=9606 GN=FTL PE=1 SV=2	0	176.744	54	8	1666	8	175	20	5.78	5270.73	8	0	126	84.5	98.3	122.9	69	112.9	69.3	112.2	110.4	65.8	86.8	142.1	High	High	High	High	High	High	High	High	High	High	High	High	1
FALSE	High	Master Protein	Q9Y696	Chloride intracellular channel protein 4 OS=Homo sapiens OX=9606 GN=CLIC4 PE=1 SV=4	0	176.188	54	11	516	10	253	28.8	5.59	1371.84	11	1	109.7	101.7	104.2	101.4	102.5	102.1	93.7	96.4	103.8	89.1	96.4	99	High	High	High	High	High	High	High	High	High	High	High	High	1
FALSE	High	Master Protein	P60842	Eukaryotic initiation factor 4A-I OS=Homo sapiens OX=9606 GN=EIF4A1 PE=1 SV=1	0	175.705	37	14	544	9	406	46.1	5.48	1310.74	14	5	101.5	104	90	117.8	122.8	91.4	87.5	113.8	97	91.6	92.5	90.1	High	High	High	High	High	High	High	High	High	High	High	High	1
FALSE	High	Master Protein	P26599	Polypyrimidine tract-binding protein 1 OS=Homo sapiens OX=9606 GN=PTBP1 PE=1 SV=2	0	175.519	37	12	357	12	557	59.6	9.16	1315.21	12	0	128.2	92.8	101.8	98.5	96.7	119.9	93.4	90.5	106.5	92.7	77.3	101.7	High	High	High	High	High	High	High	High	High	High	High	High	1	Acetyl [N-Term]
FALSE	High	Master Protein	P53621	Coatomer subunit alpha OS=Homo sapiens OX=9606 GN=COPA PE=1 SV=2	0	175.263	16	17	672	17	1224	138.3	7.66	1801.67	17	0	104.3	105.9	108	78.2	94.8	106.2	112	90.5	93.2	107.1	104.8	95	High	High	High	High	High	High	High	High	High	High	High	High	1
FALSE	High	Master Protein	Q16851	UTP--glucose-1-phosphate uridylyltransferase OS=Homo sapiens OX=9606 GN=UGP2 PE=1 SV=5	0	175.048	33	14	769	14	508	56.9	8.15	2707.13	14	0	113.9	96	116.6	91.6	76.6	89.9	102.5	102.9	105.3	101.7	97.7	105.3	High	High	High	High	High	High	High	High	High	High	High	High	1
FALSE	High	Master Protein	P33176	Kinesin-1 heavy chain OS=Homo sapiens OX=9606 GN=KIF5B PE=1 SV=1	0	174.944	20	15	298	15	963	109.6	6.51	857.91	15	0	95.4	99.7	99.1	90	96	104	104	103.6	102.8	104.9	100.5	99.9	High	High	High	High	High	High	High	High	High	High	High	High	1
FALSE	High	Master Protein	Q13045	Protein flightless-1 homolog OS=Homo sapiens OX=9606 GN=FLII PE=1 SV=2	0	173.774	15	15	517	15	1269	144.7	6.05	1266.93	15	0	101.6	101.5	107.8	80.9	96.5	101.8	112.7	96.5	90.1	108.9	107.2	94.5	High	High	High	High	High	High	High	High	High	High	High	High	1	Acetyl [N-Term]
FALSE	High	Master Protein	P46459	Vesicle-fusing ATPase OS=Homo sapiens OX=9606 GN=NSF PE=1 SV=3	0	173.246	31	20	877	19	744	82.5	6.95	1936.9	20	1	107.6	95.4	99.6	106.7	90.8	102.4	94.7	95.7	102.8	104.1	96.7	103.5	High	High	High	High	High	High	High	High	High	High	High	High	1
FALSE	High	Master Protein	O00160	Unconventional myosin-If OS=Homo sapiens OX=9606 GN=MYO1F PE=1 SV=3	0	172.422	17	14	665	11	1098	124.8	9.11	2041.56	14	3	105.3	92.3	96.4	106.8	108.5	104.9	96.5	103.6	94	99	97.4	95.4	High	High	High	High	High	High	High	High	High	High	High	High	1
FALSE	High	Master Protein	P43243	Matrin-3 OS=Homo sapiens OX=9606 GN=MATR3 PE=1 SV=2	0	172.419	20	13	447	13	847	94.6	6.25	1159.1	13	0	94.6	108.8	99.8	87.5	94.3	108	108.3	111.7	98.1	94.8	104.4	89.7	High	High	High	High	High	High	High	High	High	High	High	High	1
FALSE	High	Master Protein	O95466	Formin-like protein 1 OS=Homo sapiens OX=9606 GN=FMNL1 PE=1 SV=3	0	172.232	16	14	354	14	1100	121.8	5.72	879.2	14	0	98.9	89.4	113	85.6	101.3	96.6	113.5	96.2	100.3	100	108.2	97	High	High	High	High	High	High	High	High	High	High	High	High	1
FALSE	High	Master Protein	Q99541	Perilipin-2 OS=Homo sapiens OX=9606 GN=PLIN2 PE=1 SV=2	0	172.226	41	11	82	11	437	48	6.8	281.9	11	0	67.4	41.2	94.1	61.3	28.1	382	1.3	28.8	54.1	107.3	57.4	276.9	Peak Found	Peak Found	High	Peak Found	High	High	Peak Found	Peak Found	Peak Found	Peak Found	Peak Found	High	1
FALSE	High	Master Protein	P08758	Annexin A5 OS=Homo sapiens OX=9606 GN=ANXA5 PE=1 SV=2	0	172.019	43	15	2133	14	320	35.9	5.05	4990.33	15	0	107.4	99.4	93.9	122.2	101.4	103.6	89.1	97.9	93.8	93.5	89.7	108.1	High	High	High	High	High	High	High	High	High	High	High	High	1
FALSE	High	Master Protein	Q14697	Neutral alpha-glucosidase AB OS=Homo sapiens OX=9606 GN=GANAB PE=1 SV=3	0	171.686	17	16	756	16	944	106.8	6.14	2317.89	16	0	97.1	96.4	102.2	92	111.5	108.7	90.5	105.8	96.6	93.6	101.6	104	High	High	High	High	High	High	High	High	High	High	High	High	1
FALSE	High	Master Protein	Q96QK1	Vacuolar protein sorting-associated protein 35 OS=Homo sapiens OX=9606 GN=VPS35 PE=1 SV=2	0	170.405	17	12	532	12	796	91.6	5.49	1579.02	12	0	102.9	102.9	114.5	89.7	97.5	103.8	109.1	88.5	90.9	104.2	105.8	90.2	High	High	High	High	High	High	High	High	High	High	High	High	1
FALSE	High	Master Protein	Q07065	Cytoskeleton-associated protein 4 OS=Homo sapiens OX=9606 GN=CKAP4 PE=1 SV=2	0	169.169	27	14	255	14	602	66	5.92	685.03	14	0	98.9	96	115.6	84.3	102.4	100.7	100.7	98.7	99.5	104.7	92.3	106.1	High	High	High	High	High	High	High	High	High	High	High	High	1
FALSE	High	Master Protein	P09110	3-ketoacyl-CoA thiolase, peroxisomal OS=Homo sapiens OX=9606 GN=ACAA1 PE=1 SV=2	0	168.859	43	10	610	10	424	44.3	8.44	2055.68	10	0	104.2	102.4	133.3	79	72.6	106.8	98.2	103	97.1	87.4	92.8	123.2	High	High	High	High	High	High	High	High	High	High	High	High	1
FALSE	High	Master Protein	Q9NQC3	Reticulon-4 OS=Homo sapiens OX=9606 GN=RTN4 PE=1 SV=2	0	168.793	10	7	751	7	1192	129.9	4.5	3175.27	7	0	113	98.7	94.6	111.7	109	116.9	93.1	84.7	87	95.3	91	105	High	High	High	High	High	High	High	High	High	High	High	High	1	Acetyl [N-Term]
FALSE	High	Master Protein	Q9Y6N5	Sulfide:quinone oxidoreductase, mitochondrial OS=Homo sapiens OX=9606 GN=SQOR PE=1 SV=1	0	168.729	32	13	659	13	450	49.9	9.11	1969.9	13	0	105.1	89.7	94.6	96.4	120.8	115.3	82.8	110.6	101	91.5	101	91.2	High	High	High	High	High	High	High	High	High	High	High	High	1
FALSE	High	Master Protein	P49588	Alanine--tRNA ligase, cytoplasmic OS=Homo sapiens OX=9606 GN=AARS1 PE=1 SV=2	0	167.939	14	13	489	13	968	106.7	5.53	1288.19	13	0	91.4	99.9	100.2	99	100.7	106.6	97.1	103.3	98.1	97.1	97	109.6	High	High	High	High	High	High	High	High	High	High	High	High	1	Acetyl [N-Term]
FALSE	High	Master Protein	P00367	Glutamate dehydrogenase 1, mitochondrial OS=Homo sapiens OX=9606 GN=GLUD1 PE=1 SV=2	0	167.454	32	15	901	6	558	61.4	7.8	2247.12	15	9	96.2	98	113.1	86.3	99	107.3	98	101	96.3	104.2	100.4	100.2	High	High	High	High	High	High	High	High	High	High	High	High	1
FALSE	High	Master Protein	P12821	Angiotensin-converting enzyme OS=Homo sapiens OX=9606 GN=ACE PE=1 SV=1	0	166.98	11	10	533	10	1306	149.6	6.39	1518.43	10	0	107.6	68.5	92.4	112.7	95.8	134.7	92.4	102.8	93.8	88.5	85.7	125	High	High	High	High	High	High	High	High	High	High	High	High	1
FALSE	High	Master Protein	P11216	Glycogen phosphorylase, brain form OS=Homo sapiens OX=9606 GN=PYGB PE=1 SV=5	0	165.959	22	17	495	15	843	96.6	6.86	1049.5	17	2	106.6	91.7	100.5	103.9	101.9	114.2	93.2	100.3	91.8	89.8	97	109	High	High	High	High	High	High	High	High	High	High	High	High	1
FALSE	High	Master Protein	P23528	Cofilin-1 OS=Homo sapiens OX=9606 GN=CFL1 PE=1 SV=3	0	165.692	61	11	1905	10	166	18.5	8.09	5063.38	11	2	110.3	104.1	96.8	137.8	90	95.5	89.6	92.6	101.2	94.3	93.1	94.8	High	High	High	High	High	High	High	High	High	High	High	High	1
FALSE	High	Master Protein	O14617	AP-3 complex subunit delta-1 OS=Homo sapiens OX=9606 GN=AP3D1 PE=1 SV=1	0	165.384	11	8	294	8	1153	130.1	8.48	956.49	8	0	110.6	73.8	96.7	114.5	90.4	112.8	93.8	109.4	99.8	87.8	96.7	113.6	High	High	High	High	High	High	High	High	High	High	High	High	1
FALSE	High	Master Protein	P14550	Aldo-keto reductase family 1 member A1 OS=Homo sapiens OX=9606 GN=AKR1A1 PE=1 SV=3	0	165.261	51	13	1252	13	325	36.6	6.79	4435.27	13	0	101.9	91.6	90.6	121.3	107.8	103.4	88.2	110	96.6	79.5	94.3	114.9	High	High	High	High	High	High	High	High	High	High	High	High	1
FALSE	High	Master Protein	P35580	Myosin-10 OS=Homo sapiens OX=9606 GN=MYH10 PE=1 SV=3	0	164.449	6	11	696	1	1976	228.9	5.54	2115.23	11	0	104.5	93.1	41.4	153.6	91.4	10.7	137.5	64	140.1	222.1	116.6	24.9	Peak Found	Peak Found	Peak Found	High	Peak Found	Peak Found	High	High	High	High	High	Peak Found	1
FALSE	High	Master Protein	P54136	Arginine--tRNA ligase, cytoplasmic OS=Homo sapiens OX=9606 GN=RARS1 PE=1 SV=2	0	163.987	25	14	389	14	660	75.3	6.68	972.9	14	0	96.4	92.2	106.5	91.5	103.7	106.6	101.5	96.9	100.8	98.4	93.8	111.8	High	High	High	High	High	High	High	High	High	High	High	High	1	Acetyl [N-Term]
FALSE	High	Master Protein	O43852	Calumenin OS=Homo sapiens OX=9606 GN=CALU PE=1 SV=2	0	163.326	35	9	389	9	315	37.1	4.64	903.54	9	0	93.8	92.6	114	113	83.1	106.4	97.1	100.8	97.4	97.3	100.8	103.7	High	High	High	High	High	High	High	High	High	High	High	High	1
FALSE	High	Master Protein	P41218	Myeloid cell nuclear differentiation antigen OS=Homo sapiens OX=9606 GN=MNDA PE=1 SV=1	0	163.072	39	14	629	14	407	45.8	9.76	1715.91	14	0	97.3	99.6	103.2	109.1	126.2	97.9	94.3	94.4	98.3	91	96.7	92.1	High	High	High	High	High	High	High	High	High	High	High	High	1
FALSE	High	Master Protein	P12956	X-ray repair cross-complementing protein 6 OS=Homo sapiens OX=9606 GN=XRCC6 PE=1 SV=2	0	163.061	31	16	618	16	609	69.8	6.64	1265.66	16	0	95.5	95.8	112.1	96.4	95.3	110.9	94.9	100.2	95	97.4	102.6	103.9	High	High	High	High	High	High	High	High	High	High	High	High	1
FALSE	High	Master Protein	O75083	WD repeat-containing protein 1 OS=Homo sapiens OX=9606 GN=WDR1 PE=1 SV=4	0	162.198	30	14	400	14	606	66.2	6.65	1221.12	14	0	99.2	109.9	89.3	117.5	115.9	98.6	83.2	106.8	110.8	89.1	94.7	85.1	High	High	High	High	High	High	High	High	High	High	High	High	1
FALSE	High	Master Protein	P31150	Rab GDP dissociation inhibitor alpha OS=Homo sapiens OX=9606 GN=GDI1 PE=1 SV=2	0	162.137	39	13	466	10	447	50.6	5.14	1424.58	13	0	103.4	85.4	98.6	108.5	101.8	113.1	91.4	103.7	96.2	87.3	95.7	114.8	High	High	High	High	High	High	High	High	High	High	High	High	1
FALSE	High	Master Protein	P35232	Prohibitin 1 OS=Homo sapiens OX=9606 GN=PHB1 PE=1 SV=1	0	161.543	61	13	563	13	272	29.8	5.76	1323.69	13	0	101.3	104.9	108.7	87.9	98.4	89.5	100	98	111.7	102.5	93.1	104	High	High	High	High	High	High	High	High	High	High	High	High	1
FALSE	High	Master Protein	P14317	Hematopoietic lineage cell-specific protein OS=Homo sapiens OX=9606 GN=HCLS1 PE=1 SV=3	0	161.408	23	10	792	10	486	54	4.81	2619.96	10	0	109.6	99.5	122.6	68.5	102.8	90.5	107.9	99.2	107.1	112.2	101.9	78.2	High	High	High	High	High	High	High	High	High	High	High	High	1
FALSE	High	Master Protein	P04844	Dolichyl-diphosphooligosaccharide--protein glycosyltransferase subunit 2 OS=Homo sapiens OX=9606 GN=RPN2 PE=1 SV=3	0	161.004	28	11	635	11	631	69.2	5.69	2304.23	11	0	106.4	85.8	112.6	95.5	95.2	117.3	94.1	97.4	83.2	102.4	98.9	111.2	High	High	High	High	High	High	High	High	High	High	High	High	1
FALSE	High	Master Protein	Q9UI08	Ena/VASP-like protein OS=Homo sapiens OX=9606 GN=EVL PE=1 SV=2	0	160.953	32	12	299	12	416	44.6	8.84	991.25	12	0	95	91.4	98.1	92.9	119.6	103.2	94.7	114.1	105.7	90.1	93.1	102.4	High	High	High	High	High	High	High	High	High	High	High	High	1
FALSE	High	Master Protein	O43776	Asparagine--tRNA ligase, cytoplasmic OS=Homo sapiens OX=9606 GN=NARS1 PE=1 SV=1	0	160.822	23	10	572	10	548	62.9	6.25	1443.76	10	0	117.1	90.2	83.4	115.2	112.4	125.4	75.8	101.2	101.7	91.7	98.9	87	High	High	High	High	High	High	High	High	High	High	High	High	1
FALSE	High	Master Protein	Q86VP6	Cullin-associated NEDD8-dissociated protein 1 OS=Homo sapiens OX=9606 GN=CAND1 PE=1 SV=2	0	160.752	16	16	402	16	1230	136.3	5.78	934.93	16	0	101.2	95.9	112.5	89.7	99.6	94.2	107.5	97.1	101.2	106.5	93.6	101.1	High	High	High	High	High	High	High	High	High	High	High	High	1
FALSE	High	Master Protein	Q15084	Protein disulfide-isomerase A6 OS=Homo sapiens OX=9606 GN=PDIA6 PE=1 SV=1	0	159.732	28	11	1028	11	440	48.1	5.08	3004.2	11	0	103.1	91.3	95.6	105.1	99.8	123.6	84.9	100.7	92	91.3	99.3	113.4	High	High	High	High	High	High	High	High	High	High	High	High	1
FALSE	High	Master Protein	Q63HN8	E3 ubiquitin-protein ligase RNF213 OS=Homo sapiens OX=9606 GN=RNF213 PE=1 SV=3	0	159.726	4	18	199	18	5207	591	6.48	446.57	18	0	106.6	97.1	85.2	72	99.9	111.4	104.9	107.4	105	114.1	107.8	88.7	High	High	High	High	High	High	High	High	High	High	High	High	1
FALSE	High	Master Protein	Q00839	Heterogeneous nuclear ribonucleoprotein U OS=Homo sapiens OX=9606 GN=HNRNPU PE=1 SV=6	0	159.364	27	15	484	15	825	90.5	6	1317.56	15	0	88.7	104.1	90.4	102.6	121.7	118.2	90.3	111.5	97.6	77.2	101.5	96.1	High	High	High	High	High	High	High	High	High	High	High	High	1
FALSE	High	Master Protein	Q16719	Kynureninase OS=Homo sapiens OX=9606 GN=KYNU PE=1 SV=1	0	157.516	25	11	569	11	465	52.3	7.03	1421.26	11	0	99.3	85.1	85.7	124.2	102.7	126.6	85.1	105.4	95.8	80.8	90.9	118.4	High	High	High	High	High	High	High	High	High	High	High	High	1	Acetyl [N-Term]
FALSE	High	Master Protein	Q92598	Heat shock protein 105 kDa OS=Homo sapiens OX=9606 GN=HSPH1 PE=1 SV=1	0	156.403	17	12	352	12	858	96.8	5.39	959.31	12	0	105.7	104	92.1	100	80.5	96.5	103	115.1	89.8	102.3	114.3	96.6	High	High	High	High	High	High	High	High	High	High	High	High	1
FALSE	High	Master Protein	P20702	Integrin alpha-X OS=Homo sapiens OX=9606 GN=ITGAX PE=1 SV=3	0	156.371	17	16	664	14	1163	127.7	6.64	1696.94	16	0	84.9	86.3	90	111.2	109.8	113.2	104.5	104.6	103.6	99.2	93.2	99.4	High	High	High	High	High	High	High	High	High	High	High	High	1
FALSE	High	Master Protein	P11586	C-1-tetrahydrofolate synthase, cytoplasmic OS=Homo sapiens OX=9606 GN=MTHFD1 PE=1 SV=4	0	155.663	18	12	452	12	935	101.5	7.3	1108.75	12	0	102.1	97.9	105.1	100.4	89.1	109.3	106.6	100	92.5	104.1	89.8	103	High	High	High	High	High	High	High	High	High	High	High	High	1
FALSE	High	Master Protein	Q99460	26S proteasome non-ATPase regulatory subunit 1 OS=Homo sapiens OX=9606 GN=PSMD1 PE=1 SV=2	0	154.719	17	13	396	13	953	105.8	5.39	1144.82	13	0	89.3	76.5	93.4	98.9	110.8	135.5	95.4	104.8	86.8	89.6	103.1	116	High	High	High	High	High	High	High	High	High	High	High	High	1
FALSE	High	Master Protein	P78417	Glutathione S-transferase omega-1 OS=Homo sapiens OX=9606 GN=GSTO1 PE=1 SV=2	0	154.588	43	13	858	13	241	27.5	6.6	1827.65	13	0	100.6	86.5	98.9	106.7	100.1	117.5	98	101.7	92	96	90.9	111	High	High	High	High	High	High	High	High	High	High	High	High	1
FALSE	High	Master Protein	Q07954	Prolow-density lipoprotein receptor-related protein 1 OS=Homo sapiens OX=9606 GN=LRP1 PE=1 SV=2	0	154.237	4	15	289	15	4544	504.3	5.39	744.29	15	0	119.7	131.6	85.3	98.9	77.4	54.4	121.2	105.7	123.1	125.7	96.8	60.2	High	High	High	High	High	High	High	High	High	High	High	High	1
FALSE	High	Master Protein	P27797	Calreticulin OS=Homo sapiens OX=9606 GN=CALR PE=1 SV=1	0	153.127	36	12	840	12	417	48.1	4.44	1720.98	12	0	89.1	105.2	88.8	98.5	111.7	115.2	95.8	102.9	96.7	92.9	97.5	105.7	High	High	High	High	High	High	High	High	High	High	High	High	1
FALSE	High	Master Protein	Q93084	Sarcoplasmic/endoplasmic reticulum calcium ATPase 3 OS=Homo sapiens OX=9606 GN=ATP2A3 PE=1 SV=3	0	151.855	14	11	522	6	999	109.2	5.52	1435.15	11	0	94.5	104.2	108.5	78.6	93.4	107.6	95.8	104.7	108.5	98.5	97.8	107.9	High	High	High	High	High	High	High	High	High	High	High	High	1	Acetyl [N-Term]
FALSE	High	Master Protein	P31946	14-3-3 protein beta/alpha OS=Homo sapiens OX=9606 GN=YWHAB PE=1 SV=3	0	151.76	41	10	1502	4	246	28.1	4.83	3658.83	10	0	105.8	80.2	125.4	74.6	104.8	91.1	117.1	87	99.1	123.1	93.8	98	High	High	High	High	High	High	High	High	High	High	High	High	1
FALSE	High	Master Protein	P30533	Alpha-2-macroglobulin receptor-associated protein OS=Homo sapiens OX=9606 GN=LRPAP1 PE=1 SV=1	0	151.579	38	14	576	14	357	41.4	8.78	1500.49	14	0	97.3	95.6	78.4	103.5	122.8	112.6	94.3	106	85.6	91.4	107.3	105.2	High	High	High	High	High	High	High	High	High	High	High	High	1
FALSE	High	Master Protein	P67936	Tropomyosin alpha-4 chain OS=Homo sapiens OX=9606 GN=TPM4 PE=1 SV=3	0	151.437	53	17	1059	10	248	28.5	4.69	1997.98	17	7	89	85.6	75.4	126.8	120.8	122.4	90.1	98.9	99.4	90.6	93.7	107.4	High	High	High	High	High	High	High	High	High	High	High	High	1
FALSE	High	Master Protein	Q9BS26	Endoplasmic reticulum resident protein 44 OS=Homo sapiens OX=9606 GN=ERP44 PE=1 SV=1	0	150.459	34	11	564	10	406	46.9	5.26	1764.98	11	1	98.2	107.2	109.1	105.6	88.5	107	92	99.5	95.4	91.2	94.5	111.8	High	High	High	High	High	High	High	High	High	High	High	High	1
FALSE	High	Master Protein	Q99497	Parkinson disease protein 7 OS=Homo sapiens OX=9606 GN=PARK7 PE=1 SV=2	0	150.264	60	10	813	10	189	19.9	6.79	2572.6	10	0	103.3	78.4	98.3	103.5	116	109.2	97.5	102.3	96.5	90.7	96.6	107.8	High	High	High	High	High	High	High	High	High	High	High	High	1
FALSE	High	Master Protein	O14950	Myosin regulatory light chain 12B OS=Homo sapiens OX=9606 GN=MYL12B PE=1 SV=2	0	149.452	51	8	932	8	172	19.8	4.84	2892.86	8	0	112.6	65.8	78.5	110.5	77.4	94.8	119.2	106.1	102.9	121.3	102.6	108.3	High	High	High	High	High	High	High	High	High	High	High	High	1
FALSE	High	Master Protein	P20700	Lamin-B1 OS=Homo sapiens OX=9606 GN=LMNB1 PE=1 SV=2	0	148.843	34	20	614	17	586	66.4	5.16	1295.44	20	1	99.1	86.4	107.6	103.7	107.5	102.8	101.3	100.3	95.7	95.4	96	104.3	High	High	High	High	High	High	High	High	High	High	High	High	1
FALSE	High	Master Protein	O00299	Chloride intracellular channel protein 1 OS=Homo sapiens OX=9606 GN=CLIC1 PE=1 SV=4	0	147.931	60	10	1310	9	241	26.9	5.17	3956.84	10	0	124.2	78.7	100.7	109	87.8	113.2	94.9	95.7	93.1	88.1	90.5	124	High	High	High	High	High	High	High	High	High	High	High	High	1
FALSE	High	Master Protein	P62136	Serine/threonine-protein phosphatase PP1-alpha catalytic subunit OS=Homo sapiens OX=9606 GN=PPP1CA PE=1 SV=1	0	147.027	35	9	601	1	330	37.5	6.33	1711.88	9	8	110.5	108.1	86	145.8	85.2	84.1	74.8	116.3	111.7	80.1	84.8	112.6	High	Peak Found	High	High	High	High	High	High	High	High	High	High	1
FALSE	High	Master Protein	Q02218	2-oxoglutarate dehydrogenase complex component E1 OS=Homo sapiens OX=9606 GN=OGDH PE=1 SV=3	0	147.012	17	14	268	14	1023	115.9	6.86	613.85	14	0	89.6	88.7	101.8	91.5	114.5	127.2	91	105.7	92.4	88.6	96.8	112.2	High	High	High	High	High	High	High	High	High	High	High	High	1
FALSE	High	Master Protein	O43399	Tumor protein D54 OS=Homo sapiens OX=9606 GN=TPD52L2 PE=1 SV=2	0	146.088	52	9	318	9	206	22.2	5.36	1057.19	9	0	97.5	85.5	102.5	104	112.6	118.5	96.1	99.3	79.3	102.6	102.6	99.4	High	High	High	High	High	High	High	High	High	High	High	High	1	Acetyl [N-Term]
FALSE	High	Master Protein	P54652	Heat shock-related 70 kDa protein 2 OS=Homo sapiens OX=9606 GN=HSPA2 PE=1 SV=1	0	146.002	20	12	2003	3	639	70	5.74	5742.87	12	0	93.7	278.3	53.9	150.6	16.7	54.4	77.8	67	175.8	116.6	76.6	38.4	High	High	Peak Found	High	Peak Found	Peak Found	High	High	High	High	High	High	1
FALSE	High	Master Protein	P17844	Probable ATP-dependent RNA helicase DDX5 OS=Homo sapiens OX=9606 GN=DDX5 PE=1 SV=1	0	145.492	29	15	427	10	614	69.1	8.92	902.8	15	6	98.1	106.1	110.6	94.6	98.4	88	106	95.2	101.2	105.5	102	94.3	High	High	High	High	High	High	High	High	High	High	High	High	1
FALSE	High	Master Protein	P36873	Serine/threonine-protein phosphatase PP1-gamma catalytic subunit OS=Homo sapiens OX=9606 GN=PPP1CC PE=1 SV=1	0	145.283	37	9	574	1	323	37	6.54	1654.34	9	0	105.7	71	132.2		213.4	97.8	112.8	154.7	69.5	127.1	115.8		Peak Found	Peak Found	Peak Found	Not Found	High	Peak Found	Peak Found	Peak Found	Peak Found	Peak Found	Peak Found	Not Found	1
FALSE	High	Master Protein	P60660	Myosin light polypeptide 6 OS=Homo sapiens OX=9606 GN=MYL6 PE=1 SV=2	0	143.937	60	9	707	7	151	16.9	4.65	1681.91	9	3	97.6	90.8	100.9	97.8	72	78.6	119.3	111.4	114	124.9	101.2	91.7	High	High	High	High	High	High	High	High	High	High	High	High	1
FALSE	High	Master Protein	Q00341	Vigilin OS=Homo sapiens OX=9606 GN=HDLBP PE=1 SV=2	0	142.905	17	17	193	17	1268	141.4	6.87	488.27	17	0	99.8	94.3	89	88.1	120	110.9	100.8	112.1	94.7	87.4	100.7	102	High	High	High	High	High	High	High	High	High	High	High	High	1
FALSE	High	Master Protein	Q9UJ70	N-acetyl-D-glucosamine kinase OS=Homo sapiens OX=9606 GN=NAGK PE=1 SV=4	0	142.857	41	11	603	11	344	37.4	6.24	1811.8	11	0	112.1	89	99.4	118.7	83.6	108.9	93.2	97.2	96	106.7	93.7	101.5	High	High	High	High	High	High	High	High	High	High	High	High	1
FALSE	High	Master Protein	P22626	Heterogeneous nuclear ribonucleoproteins A2/B1 OS=Homo sapiens OX=9606 GN=HNRNPA2B1 PE=1 SV=2	0	142.851	45	13	516	11	353	37.4	8.95	1079.82	13	2	98.5	110.4	90.5	149.2	101.4	108.4	87.1	99.8	95.6	79.4	89.1	90.7	High	High	High	High	High	High	High	High	High	High	High	High	1
FALSE	High	Master Protein	P48643	T-complex protein 1 subunit epsilon OS=Homo sapiens OX=9606 GN=CCT5 PE=1 SV=1	0	142.621	32	14	290	14	541	59.6	5.66	610.11	14	0	95.5	118.7	84.7	114.8	101.9	89.5	91.4	117.4	100.8	104.4	87.9	93	High	High	High	High	High	High	High	High	High	High	High	High	1
FALSE	High	Master Protein	Q13510	Acid ceramidase OS=Homo sapiens OX=9606 GN=ASAH1 PE=1 SV=5	0	142.033	25	9	811	9	395	44.6	7.62	2547.79	9	0	100.3	74.9	102	120.8	84.6	134	76.8	96.5	102.3	72.7	89.1	146.1	High	High	High	High	High	High	High	High	High	High	High	High	1
FALSE	High	Master Protein	Q9BZQ8	Protein Niban 1 OS=Homo sapiens OX=9606 GN=NIBAN1 PE=1 SV=1	0	141.828	17	13	291	13	928	103.1	4.78	832.83	13	0	97.6	90.5	111	95.5	87.4	120	94.7	102.5	99.6	92.5	94.4	114.3	High	High	High	High	High	High	High	High	High	High	High	High	1
FALSE	High	Master Protein	P14866	Heterogeneous nuclear ribonucleoprotein L OS=Homo sapiens OX=9606 GN=HNRNPL PE=1 SV=2	0	141.414	31	8	136	8	589	64.1	8.22	564.76	8	0	141.1	91.4	87	112.1	87.5	145.3	68	95.2	124.4	56.6	77	114.3	High	High	High	High	High	High	High	High	High	High	High	High	1
FALSE	High	Master Protein	P21283	V-type proton ATPase subunit C 1 OS=Homo sapiens OX=9606 GN=ATP6V1C1 PE=1 SV=4	0	140.742	32	12	527	12	382	43.9	7.46	1348.35	12	0	96	93.2	102.1	105.4	87.8	100.4	97.7	97	95.6	106.6	105.9	112.4	High	High	High	High	High	High	High	High	High	High	High	High	1
FALSE	High	Master Protein	P51149	Ras-related protein Rab-7a OS=Homo sapiens OX=9606 GN=RAB7A PE=1 SV=1	0	140.252	54	11	1732	11	207	23.5	6.7	4727.47	11	0	110	98.3	109.3	92.9	109.8	98.9	100.8	92.8	106.5	101.5	97.6	81.6	High	High	High	High	High	High	High	High	High	High	High	High	1
FALSE	High	Master Protein	Q12768	WASH complex subunit 5 OS=Homo sapiens OX=9606 GN=WASHC5 PE=1 SV=1	0	139.92	15	13	169	13	1159	134.2	6.98	465.92	13	0	109.7	108.9	105.7	100.5	72	105.5	99.7	102.1	89.6	101.2	99.3	105.9	High	High	High	High	High	High	High	High	High	High	High	High	1
FALSE	High	Master Protein	P07954	Fumarate hydratase, mitochondrial OS=Homo sapiens OX=9606 GN=FH PE=1 SV=3	0	139.875	31	11	423	11	510	54.6	8.76	1266.49	11	0	94.6	82.5	93.6	114.3	109	127.3	91.6	103.1	84.2	88	94.6	117.4	High	High	High	High	High	High	High	High	High	High	High	High	1
FALSE	High	Master Protein	P36957	Dihydrolipoyllysine-residue succinyltransferase component of 2-oxoglutarate dehydrogenase complex, mitochondrial OS=Homo sapiens OX=9606 GN=DLST PE=1 SV=4	0	138.833	22	7	350	7	453	48.7	8.95	1170.68	7	0	103.2	81	116.4	98	93.5	106.5	103.2	93.4	85.4	110.2	95.8	113.4	High	High	High	High	High	High	High	High	High	High	High	High	1
FALSE	High	Master Protein	P18669	Phosphoglycerate mutase 1 OS=Homo sapiens OX=9606 GN=PGAM1 PE=1 SV=2	0	138.342	31	6	921	6	254	28.8	7.18	3103.67	6	0	103.2	83.7	98.7	108.3	111.5	117.4	97.3	97.3	85	86.7	94.7	116.2	High	High	High	High	High	High	High	High	High	High	High	High	1
FALSE	High	Master Protein	Q7Z3T8	Zinc finger FYVE domain-containing protein 16 OS=Homo sapiens OX=9606 GN=ZFYVE16 PE=1 SV=3	0	138.281	9	9	228	9	1539	168.8	4.82	667.2	9	0	100.3	96.7	98.7	84.9	82.3	106.3	101.4	110.9	93.6	108.1	114.2	102.7	High	High	High	High	High	High	High	High	High	High	High	High	1
FALSE	High	Master Protein	P04080	Cystatin-B OS=Homo sapiens OX=9606 GN=CSTB PE=1 SV=2	0	138.226	70	4	1333	4	98	11.1	7.56	4495.04	4	0	101.3	111.8	102.2	81.4	125.7	54	86.7	125.6	157.7	87.1	75.7	90.8	High	High	High	High	High	High	High	High	High	High	High	High	1	Acetyl [N-Term]
FALSE	High	Master Protein	O75396	Vesicle-trafficking protein SEC22b OS=Homo sapiens OX=9606 GN=SEC22B PE=1 SV=5	0	138.078	47	8	377	8	215	24.7	8.51	1328.2	8	0	109.9	98.8	110.6	96.6	75.7	99.9	87.9	108	106.1	93.1	105.5	107.9	High	High	High	High	High	High	High	High	High	High	High	High	1
FALSE	High	Master Protein	Q02790	Peptidyl-prolyl cis-trans isomerase FKBP4 OS=Homo sapiens OX=9606 GN=FKBP4 PE=1 SV=3	0	137.567	22	8	381	8	459	51.8	5.43	1233.21	8	0	110.5	79.1	117.4	76.2	87.6	108.2	113.2	95.4	99.1	109.8	100.5	102.9	High	High	High	High	High	High	High	High	High	High	High	High	1
FALSE	High	Master Protein	P06748	Nucleophosmin OS=Homo sapiens OX=9606 GN=NPM1 PE=1 SV=2	0	137.478	34	9	630	9	294	32.6	4.78	1959.37	9	0	106.1	98.1	123.9	86.4	84.3	87.3	108.9	92.3	102.2	111.3	99.5	99.6	High	High	High	High	High	High	High	High	High	High	High	High	1
FALSE	High	Master Protein	P07384	Calpain-1 catalytic subunit OS=Homo sapiens OX=9606 GN=CAPN1 PE=1 SV=1	0	137.192	18	12	799	12	714	81.8	5.67	1881.73	12	0	96.2	117.2	112.8	88.5	93	83.8	98.3	104.5	113.4	98.3	102.4	91.5	High	High	High	High	High	High	High	High	High	High	High	High	1
FALSE	High	Master Protein	P61160	Actin-related protein 2 OS=Homo sapiens OX=9606 GN=ACTR2 PE=1 SV=1	0	136.309	24	7	622	7	394	44.7	6.74	1759.29	7	0	98.3	95.2	104.7	113.7	104.5	102.2	90.1	96.4	93.9	93.6	105.2	102.2	High	High	High	High	High	High	High	High	High	High	High	High	1
FALSE	High	Master Protein	P19338	Nucleolin OS=Homo sapiens OX=9606 GN=NCL PE=1 SV=3	0	136.209	24	16	598	16	710	76.6	4.7	1423.57	16	0	88.7	82.5	96.9	100.5	115.2	131.4	98	95	87.5	92.5	100	111.8	High	High	High	High	High	High	High	High	High	High	High	High	1
FALSE	High	Master Protein	P05455	Lupus La protein OS=Homo sapiens OX=9606 GN=SSB PE=1 SV=2	0	136.122	23	11	429	11	408	46.8	7.12	973.1	11	0	95.1	106.7	105.1	93.9	104.2	105.3	106.5	91.7	91.4	108.7	100.7	90.6	High	High	High	High	High	High	High	High	High	High	High	High	1
FALSE	High	Master Protein	P27695	DNA-(apurinic or apyrimidinic site) endonuclease OS=Homo sapiens OX=9606 GN=APEX1 PE=1 SV=2	0	135.67	31	9	438	9	318	35.5	8.12	1181.28	9	0	96.8	84.9	100	103.2	124.2	131.9	92	100.4	82.6	80.7	98.4	104.8	High	High	High	High	High	High	High	High	High	High	High	High	1
FALSE	High	Master Protein	P09972	Fructose-bisphosphate aldolase C OS=Homo sapiens OX=9606 GN=ALDOC PE=1 SV=2	0	135.667	38	12	916	6	364	39.4	6.87	3513.32	12	0	108.6	69.9	84.3	110.2	101	142.1	88.6	90.3	85.3	94.6	96.2	128.8	High	High	High	High	High	High	High	High	High	High	High	High	1
FALSE	High	Master Protein	P19971	Thymidine phosphorylase OS=Homo sapiens OX=9606 GN=TYMP PE=1 SV=2	0	135.49	28	10	772	10	482	49.9	5.53	2262.77	10	0	107.6	94.2	105.3	95.8	97.6	106.1	96.8	102.2	99.4	92.8	97.1	105.3	High	High	High	High	High	High	High	High	High	High	High	High	1
FALSE	High	Master Protein	P01903	HLA class II histocompatibility antigen, DR alpha chain OS=Homo sapiens OX=9606 GN=HLA-DRA PE=1 SV=2	0	135.467	44	8	1448	7	254	28.6	5	3871.54	8	1	101	100.3	105.1	96.7	136.1	76.2	86.6	121.2	106.8	90.1	94	85.9	High	High	High	High	High	High	High	High	High	High	High	High	1
FALSE	High	Master Protein	P07099	Epoxide hydrolase 1 OS=Homo sapiens OX=9606 GN=EPHX1 PE=1 SV=1	0	135.37	27	10	414	10	455	52.9	7.25	1017.44	10	0	109.5	95.1	111	90.2	90.5	84.3	94.8	103.5	114	89.7	93.7	123.7	High	High	High	High	High	High	High	High	High	High	High	High	1
FALSE	High	Master Protein	Q13409	Cytoplasmic dynein 1 intermediate chain 2 OS=Homo sapiens OX=9606 GN=DYNC1I2 PE=1 SV=3	0	135.297	15	8	291	8	638	71.4	5.2	774.48	8	0	98.7	79	105.4	65.1	109.4	119.5	110.9	96.5	91.3	106.3	109.5	108.3	High	High	High	High	High	High	High	High	High	High	High	High	1
FALSE	High	Master Protein	Q9BUF5	Tubulin beta-6 chain OS=Homo sapiens OX=9606 GN=TUBB6 PE=1 SV=1	0	135.279	33	9	571	5	446	49.8	4.88	1327.37	9	0	114.6	92.8	95.1	122	105.2	105.5	95	88.9	85.5	102.4	89.6	103.5	High	High	High	High	High	High	High	High	High	High	High	High	1
FALSE	High	Master Protein	Q9H223	EH domain-containing protein 4 OS=Homo sapiens OX=9606 GN=EHD4 PE=1 SV=1	0	134.923	27	11	433	11	541	61.1	6.76	1085.35	11	0	108.1	96.9	92.4	119.5	100.7	106.2	92	103.9	101.6	95.3	88.5	95	High	High	High	High	High	High	High	High	High	High	High	High	1
FALSE	High	Master Protein	O60506	Heterogeneous nuclear ribonucleoprotein Q OS=Homo sapiens OX=9606 GN=SYNCRIP PE=1 SV=2	0	134.113	21	9	357	7	623	69.6	8.59	840	9	2	109.5	75.6	94.3	128.6	103.6	120.8	79.3	105.8	95	78.7	90.6	118.3	High	High	High	High	High	High	High	High	High	High	High	High	1
FALSE	High	Master Protein	P45974	Ubiquitin carboxyl-terminal hydrolase 5 OS=Homo sapiens OX=9606 GN=USP5 PE=1 SV=2	0	134.003	16	10	357	10	858	95.7	5.03	1026.45	10	0	112.3	93.8	100.9	103	96.3	115.8	116.9	93.3	82.5	95.9	91.6	97.8	High	High	High	High	High	High	High	High	High	High	High	High	1
FALSE	High	Master Protein	Q13561	Dynactin subunit 2 OS=Homo sapiens OX=9606 GN=DCTN2 PE=1 SV=4	0	133.095	29	8	331	8	401	44.2	5.21	1129.25	8	0	115.4	62.9	92.8	120.2	86.9	125.9	91.5	107.3	87.4	87.3	95.2	127.3	High	High	High	High	High	High	High	High	High	High	High	High	1
FALSE	High	Master Protein	Q6IBS0	Twinfilin-2 OS=Homo sapiens OX=9606 GN=TWF2 PE=1 SV=2	0	133.092	38	10	226	10	349	39.5	6.84	490.48	10	0	99.9	111.2	113.5	89	97.5	89.4	97	94.1	103.3	100.9	107.6	96.5	High	High	High	High	High	High	High	High	High	High	High	High	1
FALSE	High	Master Protein	P61981	14-3-3 protein gamma OS=Homo sapiens OX=9606 GN=YWHAG PE=1 SV=2	0	132.812	50	11	1286	7	247	28.3	4.89	2716.28	11	3	104.5	109.1	104.8	85.9	108.4	98	97.7	97.3	106.5	90.5	97.8	99.4	High	High	High	High	High	High	High	High	High	High	High	High	1
FALSE	High	Master Protein	P05164	Myeloperoxidase OS=Homo sapiens OX=9606 GN=MPO PE=1 SV=1	0	132.729	19	12	305	12	745	83.8	8.97	782.61	12	0	95.5	114	119.7	69.8	118.8	75.2	107.9	110.2	99.4	109.2	102.8	77.5	High	High	High	High	High	High	High	High	High	High	High	High	1
FALSE	High	Master Protein	P05388	60S acidic ribosomal protein P0 OS=Homo sapiens OX=9606 GN=RPLP0 PE=1 SV=1	0	132.432	40	9	639	9	317	34.3	5.97	2272.61	9	0	99.1	109.3	119.2	82.9	100.8	93	114	85.6	91	114.2	101.7	89.1	High	High	High	High	High	High	High	High	High	High	High	High	1
FALSE	High	Master Protein	P47756	F-actin-capping protein subunit beta OS=Homo sapiens OX=9606 GN=CAPZB PE=1 SV=5	0	132.31	36	11	854	11	272	30.6	6	1896.27	11	0	100.3	107.5	111.1	87	99.6	93.7	97.7	98.1	102.9	107.5	107.1	87.5	High	High	High	High	High	High	High	High	High	High	High	High	1
FALSE	High	Master Protein	Q14847	LIM and SH3 domain protein 1 OS=Homo sapiens OX=9606 GN=LASP1 PE=1 SV=2	0	131.943	41	10	806	10	261	29.7	7.05	1990.37	10	0	110.5	108.5	110.7	80.6	97.9	84.4	104.7	105	106.5	107.8	103.9	79.5	High	High	High	High	High	High	High	High	High	High	High	High	1
FALSE	High	Master Protein	Q06323	Proteasome activator complex subunit 1 OS=Homo sapiens OX=9606 GN=PSME1 PE=1 SV=1	0	131.601	40	10	541	10	249	28.7	6.02	1518.49	10	0	103.1	96.5	110.5	88.1	95.6	101.5	100	101	95.9	109.4	100.5	97.9	High	High	High	High	High	High	High	High	High	High	High	High	1
FALSE	High	Master Protein	A5A3E0	POTE ankyrin domain family member F OS=Homo sapiens OX=9606 GN=POTEF PE=1 SV=2	0	131.416	7	5	3289	1	1075	121.4	6.2	8760.66	5	0	82.9	540.8	17.5	70.9	24.1	19.7	19.3	57.7	265	54.3	21	26.8	High	High	High	High	High	High	High	High	High	High	High	High	1
FALSE	High	Master Protein	P47897	Glutamine--tRNA ligase OS=Homo sapiens OX=9606 GN=QARS1 PE=1 SV=1	0	131.289	15	11	264	10	775	87.7	7.15	584.12	11	0	108.4	83.5	105.3	90.7	103.9	105.8	102.5	98.7	97.3	107.4	91.1	105.3	High	High	High	High	High	High	High	High	High	High	High	High	1
FALSE	High	Master Protein	Q8TCT9	Minor histocompatibility antigen H13 OS=Homo sapiens OX=9606 GN=HM13 PE=1 SV=1	0	130.676	21	8	650	8	377	41.5	6.43	1581.02	8	0	99.9	99.7	111.6	111.7	96.7	102.5	99.7	92.9	92.1	95.7	102.9	94.6	High	High	High	High	High	High	High	High	High	High	High	High	1
FALSE	High	Master Protein	P27348	14-3-3 protein theta OS=Homo sapiens OX=9606 GN=YWHAQ PE=1 SV=1	0	130.296	40	10	1138	5	245	27.7	4.78	2745.97	10	0	109.6	71.1	91.8	106.2	105	141.9	91.7	95.4	76.9	93.8	96.6	120.1	High	High	High	High	High	High	High	High	High	High	High	High	1
FALSE	High	Master Protein	P35606	Coatomer subunit beta' OS=Homo sapiens OX=9606 GN=COPB2 PE=1 SV=2	0	130.195	17	12	282	12	906	102.4	5.27	813.84	12	0	117.9	91.3	122.4	97	83.2	100.4	89.8	107.6	109.7	91.1	97.7	91.9	High	High	High	High	High	High	High	High	High	High	High	High	1
FALSE	High	Master Protein	O00571	ATP-dependent RNA helicase DDX3X OS=Homo sapiens OX=9606 GN=DDX3X PE=1 SV=3	0	130.11	19	10	409	9	662	73.2	7.18	1165.75	10	0	120.9	73	93.3	148.9	71.7	110.1	76.9	108	107.5	78.6	90.8	120.4	High	High	High	High	High	High	High	High	High	High	High	High	1
FALSE	High	Master Protein	P28482	Mitogen-activated protein kinase 1 OS=Homo sapiens OX=9606 GN=MAPK1 PE=1 SV=3	0	129.935	33	9	323	7	360	41.4	6.98	765.72	9	2	97.3	103	96.4	115.5	103.6	87.1	84.5	109.7	113.5	83.1	92.2	114.2	High	High	High	High	High	High	High	High	High	High	High	High	1
FALSE	High	Master Protein	O75368	Adapter SH3BGRL OS=Homo sapiens OX=9606 GN=SH3BGRL PE=1 SV=1	0	129.598	79	8	637	8	114	12.8	5.25	1673.32	8	0	111.1	96.9	97	109.4	95.9	97.7	93.5	106.9	107.5	89.4	88.4	106.4	High	High	High	High	High	High	High	High	High	High	High	High	1
FALSE	High	Master Protein	P11498	Pyruvate carboxylase, mitochondrial OS=Homo sapiens OX=9606 GN=PC PE=1 SV=2	0	129.538	11	8	148	8	1178	129.6	6.84	426.65	8	0	101.7	87.8	99.9	115.2	89.8	109.9	88.5	94.7	101	93.1	91.6	126.9	High	High	High	High	High	High	High	High	High	High	High	High	1
FALSE	High	Master Protein	P06744	Glucose-6-phosphate isomerase OS=Homo sapiens OX=9606 GN=GPI PE=1 SV=4	0	129.262	28	13	499	13	558	63.1	8.32	1428.45	13	0	113.5	91.1	101.4	83.5	100.5	96.1	107.2	97.5	113.8	111	98.1	86.3	High	High	High	High	High	High	High	High	High	High	High	High	1
FALSE	High	Master Protein	Q13200	26S proteasome non-ATPase regulatory subunit 2 OS=Homo sapiens OX=9606 GN=PSMD2 PE=1 SV=3	0	128.993	15	14	447	14	908	100.1	5.2	942.14	14	0	99.9	104.3	105.9	86.3	99.7	100.5	103.2	97.3	101.2	107.7	104.9	89	High	High	High	High	High	High	High	High	High	High	High	High	1
FALSE	High	Master Protein	P17980	26S proteasome regulatory subunit 6A OS=Homo sapiens OX=9606 GN=PSMC3 PE=1 SV=3	0	128.808	26	8	349	8	439	49.2	5.24	964.69	8	0	98.3	94.8	105.4	115.6	97.5	120.3	95.5	87.3	95.1	88.3	95.1	106.8	High	High	High	High	High	High	High	High	High	High	High	High	1
FALSE	High	Master Protein	P60900	Proteasome subunit alpha type-6 OS=Homo sapiens OX=9606 GN=PSMA6 PE=1 SV=1	0	128.786	45	10	350	10	246	27.4	6.76	990.63	10	0	112.8	97.6	101.4	105.7	98.3	96.5	86.1	108.2	106.9	84.8	88.8	112.9	High	High	High	High	High	High	High	High	High	High	High	High	1
FALSE	High	Master Protein	P51858	Hepatoma-derived growth factor OS=Homo sapiens OX=9606 GN=HDGF PE=1 SV=1	0	128.581	43	9	370	9	240	26.8	4.73	1117.76	9	0	88.3	77	107.2	76.7	127.4	125.5	108.7	96.8	85.4	85.4	112	109.6	High	High	High	High	High	High	High	High	High	High	High	High	1
FALSE	High	Master Protein	P14598	Neutrophil cytosol factor 1 OS=Homo sapiens OX=9606 GN=NCF1 PE=1 SV=4	0	128.47	23	7	244	7	390	44.7	9.13	760.41	7	0	92.7	107.6	108.7	122.4	107.6	92.9	96.1	99.4	99.2	98.3	83.2	91.9	High	High	High	High	High	High	High	High	High	High	High	High	1
FALSE	High	Master Protein	O00116	Alkyldihydroxyacetonephosphate synthase, peroxisomal OS=Homo sapiens OX=9606 GN=AGPS PE=1 SV=1	0	128.349	19	9	445	9	658	72.9	7.34	1410.03	9	0	97.2	91.1	103.6	102.8	95.6	120.6	85.6	96.1	96.6	92.2	97.5	121.1	High	High	High	High	High	High	High	High	High	High	High	High	1
FALSE	High	Master Protein	A0MZ66	Shootin-1 OS=Homo sapiens OX=9606 GN=SHTN1 PE=1 SV=4	0	128.018	26	14	120	14	631	71.6	5.33	290.62	14	0	98.2	80.1	108.2	86.7	102.8	146.2	103	93.1	88.7	103	92.6	97.2	High	High	High	High	High	High	High	High	High	High	High	High	1
FALSE	High	Master Protein	P21796	Voltage-dependent anion-selective channel protein 1 OS=Homo sapiens OX=9606 GN=VDAC1 PE=1 SV=2	0	127.709	47	10	441	9	283	30.8	8.54	1283.24	10	1	110	122.5	109.4	101.2	78.5	82	112.8	99.1	94	102.4	94.1	93.8	High	High	High	High	High	High	High	High	High	High	High	High	1
FALSE	High	Master Protein	P52565	Rho GDP-dissociation inhibitor 1 OS=Homo sapiens OX=9606 GN=ARHGDIA PE=1 SV=3	0	127.148	21	5	672	5	204	23.2	5.11	2120.16	5	0	99.4	67.4	93.1	107.5	113.9	128.7	89.5	109.7	83.2	75.9	99.6	132	High	High	High	High	High	High	High	High	High	High	High	High	1
FALSE	High	Master Protein	P30050	60S ribosomal protein L12 OS=Homo sapiens OX=9606 GN=RPL12 PE=1 SV=1	0	127.061	64	9	456	9	165	17.8	9.42	1353.81	9	0	110.5	110.6	84.1	118.4	101.2	105.9	84.4	106.4	100.6	84.8	95	97.9	High	High	High	High	High	High	High	High	High	High	High	High	1
FALSE	High	Master Protein	P62195	26S proteasome regulatory subunit 8 OS=Homo sapiens OX=9606 GN=PSMC5 PE=1 SV=1	0	127.022	33	11	250	11	406	45.6	7.55	659.28	11	0	103.4	91.8	109	100.7	87	107.5	98.2	110.9	101.7	89	94.9	106	High	High	High	High	High	High	High	High	High	High	High	High	1
FALSE	High	Master Protein	Q02818	Nucleobindin-1 OS=Homo sapiens OX=9606 GN=NUCB1 PE=1 SV=4	0	126.385	26	10	243	10	461	53.8	5.25	640.09	10	0	111.7	85.6	122.6	103	94.2	104.4	107.1	103.2	61.4	107	99.1	100.7	High	High	High	High	High	High	High	High	High	High	High	High	1
FALSE	High	Master Protein	O60313	Dynamin-like 120 kDa protein, mitochondrial OS=Homo sapiens OX=9606 GN=OPA1 PE=1 SV=3	0	126.354	15	12	134	12	960	111.6	7.87	326.39	12	0	107.1	94	108.8	99.3	97.3	115.8	88.1	93.4	93	92.3	102.9	108	High	High	High	High	High	High	High	High	High	High	High	High	1
FALSE	High	Master Protein	Q96HE7	ERO1-like protein alpha OS=Homo sapiens OX=9606 GN=ERO1A PE=1 SV=2	0	125.955	28	9	308	9	468	54.4	5.68	845.74	9	0	94	75.5	97.7	106.9	104.8	129.3	86.9	106	94.1	93.8	92.7	118.4	High	High	High	High	High	High	High	High	High	High	High	High	1
FALSE	High	Master Protein	P29966	Myristoylated alanine-rich C-kinase substrate OS=Homo sapiens OX=9606 GN=MARCKS PE=1 SV=4	0	125.769	44	8	213	8	332	31.5	4.45	1021.41	8	0	80.5	81	104.8	45.3	117.9	147.7	108.3	100.5	87.4	89.9	119.6	117	High	High	High	High	High	High	High	High	High	High	High	High	1
FALSE	High	Master Protein	P52272	Heterogeneous nuclear ribonucleoprotein M OS=Homo sapiens OX=9606 GN=HNRNPM PE=1 SV=3	0	125.437	30	20	283	20	730	77.5	8.7	528.94	20	0	101.1	107.5	112.7	81.9	98.7	96.4	99.3	93.5	112.1	107.7	103.7	85.4	High	High	High	High	High	High	High	High	High	High	High	High	1
FALSE	High	Master Protein	P62258	14-3-3 protein epsilon OS=Homo sapiens OX=9606 GN=YWHAE PE=1 SV=1	0	125.337	54	13	1469	10	255	29.2	4.74	3302.44	13	0	96.9	101.5	97.1	105.8	89.9	99.6	101.7	104.9	104.2	96.8	95.6	105.9	High	High	High	High	High	High	High	High	High	High	High	High	1	Acetyl [N-Term]
FALSE	High	Master Protein	P05023	Sodium/potassium-transporting ATPase subunit alpha-1 OS=Homo sapiens OX=9606 GN=ATP1A1 PE=1 SV=1	0	125.317	16	11	168	11	1023	112.8	5.49	459.61	11	0	113	68.9	94.1	119.6	94.3	118.8	111.9	95.8	75.3	108.3	95.1	105	High	High	High	High	High	High	High	High	High	High	High	High	1
FALSE	High	Master Protein	P62140	Serine/threonine-protein phosphatase PP1-beta catalytic subunit OS=Homo sapiens OX=9606 GN=PPP1CB PE=1 SV=3	0	125.297	36	9	589	2	327	37.2	6.19	1678.65	9	0	104.9	130.8	115.5	86.5	96.6	68.2	89.4	122.6	129.1	83.2	92	81.1	High	High	High	High	High	High	High	High	High	High	High	High	1
FALSE	High	Master Protein	Q9H4A4	Aminopeptidase B OS=Homo sapiens OX=9606 GN=RNPEP PE=1 SV=2	0	125.245	19	10	505	10	650	72.5	5.74	1317.16	10	0	107.5	99.6	104.7	103.4	91.9	96.8	91.3	109.9	97.2	93.1	94.9	109.5	High	High	High	High	High	High	High	High	High	High	High	High	1
FALSE	High	Master Protein	Q9P2J5	Leucine--tRNA ligase, cytoplasmic OS=Homo sapiens OX=9606 GN=LARS1 PE=1 SV=2	0	125.111	12	11	212	11	1176	134.4	7.3	586	11	0	123.9	91.9	87.1	101.6	93.9	121.8	87.6	100.3	103.5	83.1	91.4	114.1	High	High	High	High	High	High	High	High	High	High	High	High	1
FALSE	High	Master Protein	Q68CZ2	Tensin-3 OS=Homo sapiens OX=9606 GN=TNS3 PE=1 SV=2	0	124.207	9	7	209	6	1445	155.2	6.81	640.83	7	1	108.5	104.5	95.9	81.2	99.7	96.8	114.8	97.4	95.4	100.5	97.3	108	High	High	High	High	High	High	High	High	High	High	High	High	1
FALSE	High	Master Protein	P33241	Lymphocyte-specific protein 1 OS=Homo sapiens OX=9606 GN=LSP1 PE=1 SV=1	0	123.709	32	7	592	7	339	37.2	4.74	2519.86	7	0	91.3	70.4	105.7	101.5	112.2	112.6	101.7	102.4	99.7	80.7	113.3	108.6	High	High	High	High	High	High	High	High	High	High	High	High	1
FALSE	High	Master Protein	Q15435	Protein phosphatase 1 regulatory subunit 7 OS=Homo sapiens OX=9606 GN=PPP1R7 PE=1 SV=1	0	123.552	34	9	335	9	360	41.5	4.91	802.99	9	0	96.1	103	89.2	113.2	110.7	112.3	90.5	109.4	94.8	89.3	90.2	101.4	High	High	High	High	High	High	High	High	High	High	High	High	1
FALSE	High	Master Protein	P98082	Disabled homolog 2 OS=Homo sapiens OX=9606 GN=DAB2 PE=1 SV=3	0	123.292	18	10	406	10	770	82.4	5.53	1027.38	10	0	98.7	98.7	92.6	110.6	108.9	104.4	88.4	97	110.3	97.5	92.7	100.3	High	High	High	High	High	High	High	High	High	High	High	High	1
FALSE	High	Master Protein	P14314	Glucosidase 2 subunit beta OS=Homo sapiens OX=9606 GN=PRKCSH PE=1 SV=2	0	123.27	19	9	726	9	528	59.4	4.41	2046.91	9	0	105.2	77.3	98.4	100.5	104.7	129.4	88.1	95.2	90	102.2	95.7	113.2	High	High	High	High	High	High	High	High	High	High	High	High	1
FALSE	High	Master Protein	Q5VZ89	DENN domain-containing protein 4C OS=Homo sapiens OX=9606 GN=DENND4C PE=1 SV=3	0	122.922	8	12	129	12	1909	212.6	6.83	291.31	12	0	94.1	101.7	96.9	132.3	87	128.3	100.3	67.2	100.8	97.6	98.2	95.7	High	High	High	High	High	High	High	High	High	High	High	High	1
FALSE	High	Master Protein	P04792	Heat shock protein beta-1 OS=Homo sapiens OX=9606 GN=HSPB1 PE=1 SV=2	0	122.549	45	7	864	7	205	22.8	6.4	3073.92	7	0	110.3	109.5	110.9	87.9	86.8	77.8	112.8	106.3	99.8	106.4	97.9	93.5	High	High	High	High	High	High	High	High	High	High	High	High	1
FALSE	High	Master Protein	Q14974	Importin subunit beta-1 OS=Homo sapiens OX=9606 GN=KPNB1 PE=1 SV=2	0	122.447	14	10	371	10	876	97.1	4.78	1114.23	10	0	120.6	102.5	92	123.4	89.1	96.2	83	103.5	106.6	83.4	84.8	115	High	High	High	High	High	High	High	High	High	High	High	High	1	Acetyl [N-Term]
FALSE	High	Master Protein	P10515	Dihydrolipoyllysine-residue acetyltransferase component of pyruvate dehydrogenase complex, mitochondrial OS=Homo sapiens OX=9606 GN=DLAT PE=1 SV=3	0	122.352	13	5	437	5	647	69	7.84	1550.43	5	0	96.4	90.7	129.4	66.4	126.9	76.5	108.9	94.3	111.2	108.4	96.5	94.5	High	High	High	High	High	High	High	High	High	High	High	High	1
FALSE	High	Master Protein	P06702	Protein S100-A9 OS=Homo sapiens OX=9606 GN=S100A9 PE=1 SV=1	0	122.004	45	4	1810	4	114	13.2	6.13	5942.93	4	0	99.8	74.9	89	116.5	94.5	115.9	89	106.7	108.6	87.7	91.6	125.8	High	High	High	High	High	High	High	High	High	High	High	High	1
FALSE	High	Master Protein	P00491	Purine nucleoside phosphorylase OS=Homo sapiens OX=9606 GN=PNP PE=1 SV=2	0	121.374	26	6	309	6	289	32.1	6.95	868.35	6	0	102	95.2	101.1	114.3	103.2	104.9	89.1	100.8	101.3	91.8	96.7	99.7	High	High	High	High	High	High	High	High	High	High	High	High	1
FALSE	High	Master Protein	P43304	Glycerol-3-phosphate dehydrogenase, mitochondrial OS=Homo sapiens OX=9606 GN=GPD2 PE=1 SV=3	0	121.044	23	14	398	14	727	80.8	7.69	986.83	14	0	108.8	93.2	92.2	104.3	105.1	113.4	91.6	98.3	95.6	92.3	99.4	105.7	High	High	High	High	High	High	High	High	High	High	High	High	1
FALSE	High	Master Protein	P31930	Cytochrome b-c1 complex subunit 1, mitochondrial OS=Homo sapiens OX=9606 GN=UQCRC1 PE=1 SV=3	0	120.457	19	7	270	7	480	52.6	6.37	748.61	7	0	107.5	117.9	117.8	76.9	84.7	87.2	101	105.1	111.2	96.3	100.1	94.3	High	High	High	High	High	High	High	High	High	High	High	High	1
FALSE	High	Master Protein	P48444	Coatomer subunit delta OS=Homo sapiens OX=9606 GN=ARCN1 PE=1 SV=1	0	119.984	23	9	374	9	511	57.2	6.21	936.36	9	0	104.1	98.4	122.4	82.2	82.5	95	110.8	95.9	103.9	112.1	99.7	93	High	High	High	High	High	High	High	High	High	High	High	High	1
FALSE	High	Master Protein	O75165	DnaJ homolog subfamily C member 13 OS=Homo sapiens OX=9606 GN=DNAJC13 PE=1 SV=5	0	119.97	7	11	136	11	2243	254.3	6.74	339.75	11	0	114	88.6	138.1	69.3	65.8	113.4	113.8	100.2	99.4	100.2	101.3	95.9	High	High	High	High	High	High	High	High	High	High	High	High	1
FALSE	High	Master Protein	Q15833	Syntaxin-binding protein 2 OS=Homo sapiens OX=9606 GN=STXBP2 PE=1 SV=2	0	119.894	17	8	182	8	593	66.4	6.55	544.93	8	0	108.1	89.7	103.7	95.7	94.5	114.1	101.7	101.1	88.8	102.7	97.9	102	High	High	High	High	High	High	High	High	High	High	High	High	1
FALSE	High	Master Protein	O95202	Mitochondrial proton/calcium exchanger protein OS=Homo sapiens OX=9606 GN=LETM1 PE=1 SV=1	0	119.722	19	10	251	10	739	83.3	6.7	616.31	10	0	95	95.9	113	92	92.9	111	109.3	87.8	91.1	110.5	100.5	100.9	High	High	High	High	High	High	High	High	High	High	High	High	1
FALSE	High	Master Protein	P30153	Serine/threonine-protein phosphatase 2A 65 kDa regulatory subunit A alpha isoform OS=Homo sapiens OX=9606 GN=PPP2R1A PE=1 SV=4	0	119.55	22	11	503	11	589	65.3	5.11	1456.3	11	0	109.6	112.1	117.9	70.4	82.5	81.3	117.8	99.2	99.3	115.4	98.4	96.2	High	High	High	High	High	High	High	High	High	High	High	High	1
FALSE	High	Master Protein	Q13423	NAD(P) transhydrogenase, mitochondrial OS=Homo sapiens OX=9606 GN=NNT PE=1 SV=3	0	119.3	12	9	231	9	1086	113.8	8.09	557.58	9	0	103.1	95.6	104.4	100.6	105.3	109.4	98	93.6	95.6	88.4	93.5	112.7	High	High	High	High	High	High	High	High	High	High	High	High	1
FALSE	High	Master Protein	P07737	Profilin-1 OS=Homo sapiens OX=9606 GN=PFN1 PE=1 SV=2	0	119.155	55	6	1868	6	140	15	8.27	5472.53	6	0	106.9	108.5	101.5	104.5	107.6	83.2	89.6	117.1	105.5	86.1	91	98.6	High	High	High	High	High	High	High	High	High	High	High	High	1
FALSE	High	Master Protein	Q96CX2	BTB/POZ domain-containing protein KCTD12 OS=Homo sapiens OX=9606 GN=KCTD12 PE=1 SV=1	0	118.971	42	9	455	8	325	35.7	5.64	1157.85	9	1	111.6	93.7	105	109.3	87.4	113.5	92.6	96.4	90.2	99.5	96.3	104.5	High	High	High	High	High	High	High	High	High	High	High	High	1
FALSE	High	Master Protein	Q6JBY9	CapZ-interacting protein OS=Homo sapiens OX=9606 GN=RCSD1 PE=1 SV=1	0	118.897	22	7	288	7	416	44.5	5.4	899.74	7	0	96	70	103	70.3	106.4	136.3	107.4	99.9	87	103.3	103.6	116.8	High	High	High	High	High	High	High	High	High	High	High	High	1
FALSE	High	Master Protein	P31939	Bifunctional purine biosynthesis protein ATIC OS=Homo sapiens OX=9606 GN=ATIC PE=1 SV=3	0	118.678	16	7	271	7	592	64.6	6.71	941.92	7	0	112.2	74.4	108.4	95	81.2	103.2	101.6	107.5	107.6	105.5	96.4	106.9	High	High	High	High	High	High	High	High	High	High	High	High	1
FALSE	High	Master Protein	P62937	Peptidyl-prolyl cis-trans isomerase A OS=Homo sapiens OX=9606 GN=PPIA PE=1 SV=2	0	118.426	50	7	1658	7	165	18	7.81	3550.92	7	0	109.4	83.8	87.7	136.1	96.1	111.2	80.3	108.3	100.4	79.1	89.2	118.3	High	High	High	High	High	High	High	High	High	High	High	High	1
FALSE	High	Master Protein	P12955	Xaa-Pro dipeptidase OS=Homo sapiens OX=9606 GN=PEPD PE=1 SV=3	0	118.351	23	9	278	9	493	54.5	6	700.47	9	0	100	100.3	92.9	114.8	98.1	95.6	97	109.3	101.3	97.2	98.9	94.6	High	High	High	High	High	High	High	High	High	High	High	High	1
FALSE	High	Master Protein	P27105	Stomatin OS=Homo sapiens OX=9606 GN=STOM PE=1 SV=3	0	118.131	43	9	347	9	288	31.7	7.88	835.97	9	0	98.6	101.9	93	105	102.6	71.1	104.3	116	109	116.9	114.2	67.3	High	High	High	High	High	High	High	High	High	High	High	High	1
FALSE	High	Master Protein	P0DP25	Calmodulin-3 OS=Homo sapiens OX=9606 GN=CALM3 PE=1 SV=1	0	118.109	34	7	1684	6	149	16.8	4.22	4106.05	7	1	82.9	94.1	92.8	78.6	115.1	106.3	109.8	117.3	104.1	93.2	105.9	100	High	High	High	High	High	High	High	High	High	High	High	High	1
FALSE	High	Master Protein	Q9BWD1	Acetyl-CoA acetyltransferase, cytosolic OS=Homo sapiens OX=9606 GN=ACAT2 PE=1 SV=2	0	118.055	34	8	516	8	397	41.3	6.92	2099.75	8	0	134.1	89.3	100.6	105.7	76.5	94.2	96.3	103.5	95.8	93.9	92.8	117.3	High	High	High	High	High	High	High	High	High	High	High	High	1	Acetyl [N-Term]
FALSE	High	Master Protein	Q92896	Golgi apparatus protein 1 OS=Homo sapiens OX=9606 GN=GLG1 PE=1 SV=2	0	117.665	9	11	201	11	1179	134.5	6.9	508.67	11	0	111	84.8	92.9	103.6	102.3	118.1	106.3	99.3	85.7	93.8	89.6	112.7	High	High	High	High	High	High	High	High	High	High	High	High	1
FALSE	High	Master Protein	P55786	Puromycin-sensitive aminopeptidase OS=Homo sapiens OX=9606 GN=NPEPPS PE=1 SV=2	0	117.605	16	12	336	12	919	103.2	5.72	796.7	12	0	94.4	155.1	79.6	111.8	113.2	88.6	78.6	86.3	117.3	103.5	81.8	89.8	High	High	High	High	High	High	High	High	High	High	High	High	1
FALSE	High	Master Protein	P08865	40S ribosomal protein SA OS=Homo sapiens OX=9606 GN=RPSA PE=1 SV=4	0	117.567	37	8	468	8	295	32.8	4.87	1939.97	8	0	84.2	85.2	98.7	93.8	138.2	132.9	103.6	91.9	74.9	70.9	111.4	114.3	High	High	High	High	High	High	High	High	High	High	High	High	1
FALSE	High	Master Protein	Q6PIU2	Neutral cholesterol ester hydrolase 1 OS=Homo sapiens OX=9606 GN=NCEH1 PE=1 SV=3	0	117.332	21	6	851	6	408	45.8	7.23	2884.96	6	0	101.2	97.1	105.7	114.4	96.9	115.4	92.2	103.4	81.4	89.2	92.4	110.6	High	High	High	High	High	High	High	High	High	High	High	High	1
FALSE	High	Master Protein	Q9Y3L3	SH3 domain-binding protein 1 OS=Homo sapiens OX=9606 GN=SH3BP1 PE=1 SV=3	0	117.184	15	10	275	10	701	75.7	6.77	539.66	10	0	117.1	94.4	109.7	80.5	89	112.1	100.6	109.2	98.4	93.6	102.2	93.3	High	High	High	High	High	High	High	High	High	High	High	High	1
FALSE	High	Master Protein	Q9Y2J2	Band 4.1-like protein 3 OS=Homo sapiens OX=9606 GN=EPB41L3 PE=1 SV=2	0	117.143	14	10	150	10	1087	120.6	5.19	422.74	10	0	115	86.7	95.3	118.6	91.2	101.8	95.9	102.1	107	94.4	92.7	99.4	High	High	High	High	High	High	High	High	High	High	High	High	1
FALSE	High	Master Protein	Q9NYU2	UDP-glucose:glycoprotein glucosyltransferase 1 OS=Homo sapiens OX=9606 GN=UGGT1 PE=1 SV=3	0	117.056	6	8	335	8	1555	177.1	5.63	929.66	8	0	89.9	87.2	88.6	118.6	110.1	115.7	86.1	106.8	97.7	90	91.1	118.2	High	High	High	High	High	High	High	High	High	High	High	High	1
FALSE	High	Master Protein	P05387	60S acidic ribosomal protein P2 OS=Homo sapiens OX=9606 GN=RPLP2 PE=1 SV=1	0	116.935	60	5	712	5	115	11.7	4.54	2041.01	5	0	96.3	95.7	113.2	95	89.2	95.9	112.7	96.2	98.2	105.3	102.6	99.7	High	High	High	High	High	High	High	High	High	High	High	High	1
FALSE	High	Master Protein	Q99714	3-hydroxyacyl-CoA dehydrogenase type-2 OS=Homo sapiens OX=9606 GN=HSD17B10 PE=1 SV=3	0	116.873	42	7	204	7	261	26.9	7.78	689.1	7	0	93.2	108.8	120.6	75.2	130.1	82.1	114.2	106.7	89	102.5	96.7	80.8	High	High	High	High	High	High	High	High	High	High	High	High	1
FALSE	High	Master Protein	Q16822	Phosphoenolpyruvate carboxykinase [GTP], mitochondrial OS=Homo sapiens OX=9606 GN=PCK2 PE=1 SV=4	0	116.729	19	10	687	10	640	70.7	7.62	1765.68	10	0	99.8	116.9	125.4	81.9	90.7	94.3	99.3	97.1	107	91.2	90.8	105.8	High	High	High	High	High	High	High	High	High	High	High	High	1
FALSE	High	Master Protein	Q13451	Peptidyl-prolyl cis-trans isomerase FKBP5 OS=Homo sapiens OX=9606 GN=FKBP5 PE=1 SV=2	0	116.723	20	7	255	7	457	51.2	5.9	811.52	7	0	105.4	73.4	106.9	83.6	115.3	125.2	89.8	96.4	95.8	87.7	93.7	126.8	High	High	High	High	High	High	High	High	High	High	High	High	1
FALSE	High	Master Protein	Q15233	Non-POU domain-containing octamer-binding protein OS=Homo sapiens OX=9606 GN=NONO PE=1 SV=4	0	116.675	24	8	190	8	471	54.2	8.95	490.47	8	0	100.9	82	121.4	98.6	110.8	106.5	85.3	110.8	97.4	86.9	99.8	99.7	High	High	High	High	High	High	High	High	High	High	High	High	1
FALSE	High	Master Protein	P22695	Cytochrome b-c1 complex subunit 2, mitochondrial OS=Homo sapiens OX=9606 GN=UQCRC2 PE=1 SV=3	0	116.546	29	10	251	10	453	48.4	8.63	679.08	10	0	112.5	127.1	106.5	77.9	90.3	76.5	93.7	118.6	122.1	92.3	97.2	85.3	High	High	High	High	High	High	High	High	High	High	High	High	1
FALSE	High	Master Protein	P51648	Aldehyde dehydrogenase family 3 member A2 OS=Homo sapiens OX=9606 GN=ALDH3A2 PE=1 SV=1	0	116.519	20	9	341	8	485	54.8	7.88	897.12	9	1	112.2	94.7	101.3	89.7	103.7	110.2	91.1	104.4	104	101.8	103.4	83.3	High	High	High	High	High	High	High	High	High	High	High	High	1
FALSE	High	Master Protein	P62820	Ras-related protein Rab-1A OS=Homo sapiens OX=9606 GN=RAB1A PE=1 SV=3	0	116.158	51	10	734	4	205	22.7	6.21	1913.42	10	6	112.9	86.6	96.4	108.7	91.6	109.8	93.1	96.2	98.2	93.9	99.3	113.3	High	High	High	High	High	High	High	High	High	High	High	High	1
FALSE	High	Master Protein	P08571	Monocyte differentiation antigen CD14 OS=Homo sapiens OX=9606 GN=CD14 PE=1 SV=2	0	115.905	22	6	481	6	375	40.1	6.23	1641.82	6	0	109.1	77.6	104.1	105.9	81.1	139.2	85.3	93.6	107.1	82.9	82.6	131.6	High	High	High	High	High	High	High	High	High	High	High	High	1
FALSE	High	Master Protein	O00232	26S proteasome non-ATPase regulatory subunit 12 OS=Homo sapiens OX=9606 GN=PSMD12 PE=1 SV=3	0	115.253	19	7	236	7	456	52.9	7.65	704.63	7	0	125.9	77.5	79.2	86.7	92.9	137.1	71.1	106.8	95.2	119.4	110.7	97.5	High	High	High	High	High	High	High	High	High	High	High	High	1
FALSE	High	Master Protein	P83111	Serine beta-lactamase-like protein LACTB, mitochondrial OS=Homo sapiens OX=9606 GN=LACTB PE=1 SV=2	0	115.123	20	12	343	12	547	60.7	8.53	768.61	12	0	108.8	100.1	115.3	94.5	90.5	97	85.8	103.9	110.1	88.1	92.9	113.1	High	High	High	High	High	High	High	High	High	High	High	High	1
FALSE	High	Master Protein	Q15019	Septin-2 OS=Homo sapiens OX=9606 GN=SEPTIN2 PE=1 SV=1	0	115.086	32	9	243	9	361	41.5	6.6	581.29	9	0	91.1	123.4	101	101.4	79.1	84.3	105.7	88.9	126	83.4	102.3	113.4	High	High	High	High	High	High	High	High	High	High	High	High	1
FALSE	High	Master Protein	P49189	4-trimethylaminobutyraldehyde dehydrogenase OS=Homo sapiens OX=9606 GN=ALDH9A1 PE=1 SV=3	0	115.025	24	11	277	11	494	53.8	5.87	695.14	11	0	100	83	91.5	114	109.1	122.9	95.9	99.9	88.2	95.8	90.9	108.8	High	High	High	High	High	High	High	High	High	High	High	High	1
FALSE	High	Master Protein	O60488	Long-chain-fatty-acid--CoA ligase 4 OS=Homo sapiens OX=9606 GN=ACSL4 PE=1 SV=2	0	114.82	18	10	268	9	711	79.1	8.38	634.91	10	1	99	90.3	102.3	82.3	127.7	97.3	97.4	121.5	101.6	97.4	89.1	94	High	High	High	High	High	High	High	High	High	High	High	High	1
FALSE	High	Master Protein	Q15366	Poly(rC)-binding protein 2 OS=Homo sapiens OX=9606 GN=PCBP2 PE=1 SV=1	0	114.245	28	8	397	4	365	38.6	6.79	1212.46	8	0	100.3	132.7	118.1	86.1	121.7	77.7	113.4	90.5	83.8	103.2	98.2	74.3	High	High	High	High	High	High	High	High	High	High	High	High	1
FALSE	High	Master Protein	Q08AM6	Protein VAC14 homolog OS=Homo sapiens OX=9606 GN=VAC14 PE=1 SV=1	0	114.039	15	8	190	8	782	87.9	6.13	523.1	8	0	97.6	69.9	97.3	103.9	105.8	128.7	96.7	109.4	90.8	85.7	99.1	115.2	High	High	High	High	High	High	High	High	High	High	High	High	1
FALSE	High	Master Protein	Q04917	14-3-3 protein eta OS=Homo sapiens OX=9606 GN=YWHAH PE=1 SV=4	0	114.006	46	11	1111	8	246	28.2	4.84	2715.54	11	0	104.6	92.9	105.7	91	96.2	112.4	97.5	100.7	100.3	90.8	103	105.1	High	High	High	High	High	High	High	High	High	High	High	High	1
FALSE	High	Master Protein	P50570	Dynamin-2 OS=Homo sapiens OX=9606 GN=DNM2 PE=1 SV=2	0	113.571	16	12	431	12	870	98	7.44	1022.65	12	0	77.4	82.6	94.8	100.4	110.4	132.1	101	105.4	87.2	95.9	101.1	111.6	High	High	High	High	High	High	High	High	High	High	High	High	1
FALSE	High	Master Protein	Q92841	Probable ATP-dependent RNA helicase DDX17 OS=Homo sapiens OX=9606 GN=DDX17 PE=1 SV=2	0	113.554	19	12	468	7	729	80.2	8.27	1023.01	12	0	97.4	107.5	113.1	96.1	86.4	104.2	103.8	96.9	92.4	90.1	100.1	111.9	High	High	High	High	High	High	High	High	High	High	High	High	1
FALSE	High	Master Protein	Q9UBS4	DnaJ homolog subfamily B member 11 OS=Homo sapiens OX=9606 GN=DNAJB11 PE=1 SV=1	0	113.453	26	10	247	10	358	40.5	6.18	644.11	10	0	97.9	82.1	110.6	95.6	105.6	118.2	97	96.7	92.5	103.6	95.8	104.5	High	High	High	High	High	High	High	High	High	High	High	High	1
FALSE	High	Master Protein	Q12931	Heat shock protein 75 kDa, mitochondrial OS=Homo sapiens OX=9606 GN=TRAP1 PE=1 SV=3	0	113.375	18	9	457	8	704	80.1	8.21	1306.58	9	0	65.7	194	89.4	107.6	39.1	79.9	110.8	69.3	136.7	60.8	123.8	122.9	High	High	High	High	High	High	High	High	High	High	High	High	1
FALSE	High	Master Protein	Q16666	Gamma-interferon-inducible protein 16 OS=Homo sapiens OX=9606 GN=IFI16 PE=1 SV=3	0	113.34	15	10	150	10	785	88.2	9.28	383.96	10	0	100.6	78.7	100.6	117.6	118.7	122.6	89.6	95.8	81.3	80.6	97.1	116.8	High	High	High	High	High	High	High	High	High	High	High	High	1
FALSE	High	Master Protein	P09382	Galectin-1 OS=Homo sapiens OX=9606 GN=LGALS1 PE=1 SV=2	0	113.323	51	7	1255	7	135	14.7	5.5	3166.82	7	0	103	109.2	103.7	93.8	108.8	80	99.8	103.3	109.6	101.9	103.8	83.3	High	High	High	High	High	High	High	High	High	High	High	High	1
FALSE	High	Master Protein	P63241	Eukaryotic translation initiation factor 5A-1 OS=Homo sapiens OX=9606 GN=EIF5A PE=1 SV=2	0	112.961	40	7	470	7	154	16.8	5.24	1043.77	7	0	106.1	94.1	113.8	76.5	103.3	84.9	105.8	104.9	115.8	105.8	93.2	95.6	High	High	High	High	High	High	High	High	High	High	High	High	1
FALSE	High	Master Protein	Q5T4S7	E3 ubiquitin-protein ligase UBR4 OS=Homo sapiens OX=9606 GN=UBR4 PE=1 SV=1	0	112.357	3	12	125	12	5183	573.5	6.04	268.76	12	0	79.9	130	74.5	116.3	77.9	102	91	125.5	111	107.3	94.1	90.4	High	High	High	High	High	High	High	High	High	High	High	High	1
FALSE	High	Master Protein	P26641	Elongation factor 1-gamma OS=Homo sapiens OX=9606 GN=EEF1G PE=1 SV=3	0	111.443	33	11	357	11	437	50.1	6.67	942.31	11	0	107.5	98.3	111.2	88.4	99.8	107.7	99.3	92.4	97.9	96	101	100.4	High	High	High	High	High	High	High	High	High	High	High	High	1
FALSE	High	Master Protein	Q01581	Hydroxymethylglutaryl-CoA synthase, cytoplasmic OS=Homo sapiens OX=9606 GN=HMGCS1 PE=1 SV=2	0	111.235	28	10	260	10	520	57.3	5.41	631.36	10	0	115.3	110.5	79.5	120.5	100.6	84.4	104.6	101.5	89.3	109.2	99.7	84.9	High	High	High	High	High	High	High	High	High	High	High	High	1
FALSE	High	Master Protein	Q562R1	Beta-actin-like protein 2 OS=Homo sapiens OX=9606 GN=ACTBL2 PE=1 SV=2	0	111.196	22	8	4282	3	376	42	5.59	7382.34	8	0	96	117.4	132.2	70.3	61.7	95.5	110.8	51.3	114.9	121.4	118.8	109.6	High	Peak Found	Peak Found	Peak Found	High	High	High	Peak Found	Peak Found	High	High	Peak Found	1
FALSE	High	Master Protein	O00410	Importin-5 OS=Homo sapiens OX=9606 GN=IPO5 PE=1 SV=4	0	110.967	10	7	195	7	1097	123.6	4.94	630.57	7	0	137.8	100.6	98.5	132.7	32.8	114.7	86.1	101.2	93	87.4	90.1	125.2	High	High	High	High	High	High	High	High	High	High	High	High	1
FALSE	High	Master Protein	Q96G03	Phosphopentomutase OS=Homo sapiens OX=9606 GN=PGM2 PE=1 SV=4	0	110.909	18	9	335	9	612	68.2	6.73	650.31	9	0	104.5	106.8	130	75.1	78.6	96.4	103.5	84	94.5	114.6	109.5	102.7	High	High	High	High	High	High	High	High	High	High	High	High	1
FALSE	High	Master Protein	P54577	Tyrosine--tRNA ligase, cytoplasmic OS=Homo sapiens OX=9606 GN=YARS1 PE=1 SV=4	0	110.488	27	12	322	12	528	59.1	7.05	701.68	12	0	98.8	86.9	105.7	100.5	110.5	96.1	96.4	98.5	106.1	92	94.8	113.6	High	High	High	High	High	High	High	High	High	High	High	High	1
FALSE	High	Master Protein	O95782	AP-2 complex subunit alpha-1 OS=Homo sapiens OX=9606 GN=AP2A1 PE=1 SV=3	0	110.368	13	10	204	7	977	107.5	7.03	497.76	10	3	104.5	115.4	86.2	110.3	133.6	92.7	76.7	105.7	105.7	100	65.9	103.5	High	High	High	High	High	High	High	High	High	High	High	High	1
FALSE	High	Master Protein	Q8IY17	Patatin-like phospholipase domain-containing protein 6 OS=Homo sapiens OX=9606 GN=PNPLA6 PE=1 SV=3	0	110.345	12	13	223	13	1375	150.9	7.74	631.64	13	0	101.6	99.6	104.9	112.5	93.1	106.8	83.9	103.6	106.5	89.2	94.2	104.2	High	High	High	High	High	High	High	High	High	High	High	High	1
FALSE	High	Master Protein	Q9UHD8	Septin-9 OS=Homo sapiens OX=9606 GN=SEPTIN9 PE=1 SV=2	0	110.292	25	13	322	13	586	65.4	8.97	908.42	13	0	108.6	101.3	109.2	88.9	93.8	107.4	111.8	88.9	83.9	114.8	108.7	82.6	High	High	High	High	High	High	High	High	High	High	High	High	1
FALSE	High	Master Protein	P16284	Platelet endothelial cell adhesion molecule OS=Homo sapiens OX=9606 GN=PECAM1 PE=1 SV=2	0	110.252	18	9	172	9	738	82.5	6.99	471.56	9	0	112.6	92.9	107.8	95.5	74.3	93.8	115.6	88.7	90.3	137.8	97.1	93.6	High	High	High	High	High	High	High	High	High	High	High	High	1
FALSE	High	Master Protein	P07858	Cathepsin B OS=Homo sapiens OX=9606 GN=CTSB PE=1 SV=3	0	110.036	20	7	1894	7	339	37.8	6.3	4628.76	7	0	102.9	116.8	94.2	114	112.6	90.1	92.4	102.6	106	88.9	89.7	89.8	High	High	High	High	High	High	High	High	High	High	High	High	1
FALSE	High	Master Protein	P35237	Serpin B6 OS=Homo sapiens OX=9606 GN=SERPINB6 PE=1 SV=3	0	109.732	22	6	446	6	376	42.6	5.27	1341.19	6	0	103.3	107.7	115.7	85.7	89.1	91.6	106.8	95	105	109	100.5	90.7	High	High	High	High	High	High	High	High	High	High	High	High	1
FALSE	High	Master Protein	Q15369	Elongin-C OS=Homo sapiens OX=9606 GN=ELOC PE=1 SV=1	0	109.246	50	4	304	4	112	12.5	4.78	860.9	4	0	106.9	93.3	97.2	108.6	109.7	100.2	96.2	101.2	92	96.1	98.2	100.4	High	High	High	High	High	High	High	High	High	High	High	High	1
FALSE	High	Master Protein	Q9Y5P4	Ceramide transfer protein OS=Homo sapiens OX=9606 GN=CERT1 PE=1 SV=1	0	108.983	13	8	249	8	624	70.8	5.48	648.66	8	0	93.8	94.5	89	89.8	113.7	91.4	114	107.3	95.8	123.6	105.8	81.3	High	High	High	High	High	High	High	High	High	High	High	High	1
FALSE	High	Master Protein	P11717	Cation-independent mannose-6-phosphate receptor OS=Homo sapiens OX=9606 GN=IGF2R PE=1 SV=3	0	108.853	5	10	185	10	2491	274.2	5.94	473.06	10	0	113.2	76.6	101.7	152.2	107.5	116.6	85.6	112.4	70.1	81	77.6	105.5	High	High	High	High	High	High	High	High	High	High	High	High	1
FALSE	High	Master Protein	O75643	U5 small nuclear ribonucleoprotein 200 kDa helicase OS=Homo sapiens OX=9606 GN=SNRNP200 PE=1 SV=2	0	108.815	6	10	137	10	2136	244.4	6.06	352.27	10	0	117	91.8	116.4	102.9	96.6	106.4	106.6	91.5	77	97.9	97.5	98.3	High	High	High	High	High	High	High	High	High	High	High	High	1
FALSE	High	Master Protein	P19878	Neutrophil cytosol factor 2 OS=Homo sapiens OX=9606 GN=NCF2 PE=1 SV=2	0	108.724	21	9	336	9	526	59.7	6.16	771	9	0	96.5	88.7	103.6	95.4	136.1	98.2	107.3	103.2	85.1	98.3	102	85.6	High	High	High	High	High	High	High	High	High	High	High	High	1
FALSE	High	Master Protein	O00231	26S proteasome non-ATPase regulatory subunit 11 OS=Homo sapiens OX=9606 GN=PSMD11 PE=1 SV=3	0	108.605	24	8	332	8	422	47.4	6.48	982.87	8	0	106.3	76.4	97.2	101.8	107.8	111.3	100.4	106.5	99.2	88.1	97.2	107.7	High	High	High	High	High	High	High	High	High	High	High	High	1
FALSE	High	Master Protein	Q02318	Sterol 26-hydroxylase, mitochondrial OS=Homo sapiens OX=9606 GN=CYP27A1 PE=1 SV=1	0	108.452	23	10	792	10	531	60.2	8.9	2539.3	10	0	106.3	101.2	114.1	88.2	96.2	89.2	103.4	101.9	99.4	101.9	95	103.2	High	High	High	High	High	High	High	High	High	High	High	High	1
FALSE	High	Master Protein	P53992	Protein transport protein Sec24C OS=Homo sapiens OX=9606 GN=SEC24C PE=1 SV=3	0	107.958	10	8	205	8	1094	118.2	7.06	549.92	8	0	112.2	79.7	90.6	103.7	105	122.4	92.6	99.2	100.4	91.2	98.3	104.6	High	High	High	High	High	High	High	High	High	High	High	High	1
FALSE	High	Master Protein	P47755	F-actin-capping protein subunit alpha-2 OS=Homo sapiens OX=9606 GN=CAPZA2 PE=1 SV=3	0	107.875	39	7	285	6	286	32.9	5.85	1040.88	7	0	108	86.1	119.7	85.6	78	77.7	90.8	114.7	129.1	102.9	99.1	108.3	High	High	High	High	High	High	High	High	High	High	High	High	1
FALSE	High	Master Protein	O95352	Ubiquitin-like modifier-activating enzyme ATG7 OS=Homo sapiens OX=9606 GN=ATG7 PE=1 SV=1	0	107.724	20	10	237	10	703	77.9	6.24	629.08	10	0	111.3	96.7	113.6	92.3	93.6	85.3	101.7	76	103.7	103.2	110.8	111.9	High	High	High	High	High	High	High	High	High	High	High	High	1
FALSE	High	Master Protein	P31153	S-adenosylmethionine synthase isoform type-2 OS=Homo sapiens OX=9606 GN=MAT2A PE=1 SV=1	0	107.68	28	8	118	8	395	43.6	6.48	327.89	8	0	127.1	88.5	69.4	140.8	91.7	102.9	69.1	118.4	103.2	83.8	88.7	116.4	High	High	High	High	High	High	High	High	High	High	High	High	1
FALSE	High	Master Protein	P09917	Polyunsaturated fatty acid 5-lipoxygenase OS=Homo sapiens OX=9606 GN=ALOX5 PE=1 SV=2	0	107.594	23	11	216	11	674	77.9	5.77	500.46	11	0	114.4	98.6	107.9	91.8	71.2	112.9	88.1	105.6	105.3	100.8	93.6	109.9	High	High	High	High	High	High	High	High	High	High	High	High	1
FALSE	High	Master Protein	Q9UPN3	Microtubule-actin cross-linking factor 1, isoforms 1/2/3/4/5 OS=Homo sapiens OX=9606 GN=MACF1 PE=1 SV=4	0	106.929	2	12	95	11	7388	837.8	5.39	224.08	12	0	85.2	61.6	101.8	95.1	105.9	133.4	98.7	114.6	96.1	100.2	108	99.4	High	High	High	High	High	High	High	High	High	High	High	High	1
FALSE	High	Master Protein	P55160	Nck-associated protein 1-like OS=Homo sapiens OX=9606 GN=NCKAP1L PE=1 SV=3	0	106.51	10	8	324	8	1127	128.1	6.86	867.97	8	0	105.2	85.6	97.3	98.2	117.1	112.5	94.3	95.9	96.6	95.3	90.8	111.2	High	High	High	High	High	High	High	High	High	High	High	High	1
FALSE	High	Master Protein	P31943	Heterogeneous nuclear ribonucleoprotein H OS=Homo sapiens OX=9606 GN=HNRNPH1 PE=1 SV=4	0	106.303	26	8	355	3	449	49.2	6.3	1192.17	8	5	113.6	101	100.9	126.8	74.7	113.1	76.3	106.3	103.5	80.6	86.3	116.8	High	High	High	High	High	High	High	High	High	High	High	High	1	Acetyl [N-Term]
FALSE	High	Master Protein	Q9HC35	Echinoderm microtubule-associated protein-like 4 OS=Homo sapiens OX=9606 GN=EML4 PE=1 SV=3	0	106.048	14	12	247	12	981	108.8	6.4	539.83	12	0	92.8	92.6	102.2	127.8	127.6	100.8	98.6	89.2	81.7	101.8	98.8	86.2	High	High	High	High	High	High	High	High	High	High	High	High	1
FALSE	High	Master Protein	P35613	Basigin OS=Homo sapiens OX=9606 GN=BSG PE=1 SV=2	0	104.976	16	5	198	5	385	42.2	5.66	787.95	5	0	84.3	85.2	88.2	130.3	113.7	96.6	96.4	116.9	108	90.8	89.1	100.4	High	High	High	High	High	High	High	High	High	High	High	High	1
FALSE	High	Master Protein	P36871	Phosphoglucomutase-1 OS=Homo sapiens OX=9606 GN=PGM1 PE=1 SV=3	0	104.897	22	10	210	10	562	61.4	6.76	444.85	10	0	99	106.1	98.7	104.8	97.2	103.7	104.7	95.2	93.9	99.5	97.1	100.1	High	High	High	High	High	High	High	High	High	High	High	High	1
FALSE	High	Master Protein	Q5JSL3	Dedicator of cytokinesis protein 11 OS=Homo sapiens OX=9606 GN=DOCK11 PE=1 SV=2	0	104.59	6	11	130	11	2073	237.5	7.74	350.59	11	0	92.2	104.5	114.7	79.3	87	105	115.1	89.9	92.6	116.5	105.4	97.8	High	High	High	High	High	High	High	High	High	High	High	High	1
FALSE	High	Master Protein	P23246	Splicing factor, proline- and glutamine-rich OS=Homo sapiens OX=9606 GN=SFPQ PE=1 SV=2	0	104.547	16	11	416	11	707	76.1	9.44	920.69	11	0	109	97.3	117.5	89.2	85.3	109.3	101.8	89.2	100.2	109	95	97.4	High	High	High	High	High	High	High	High	High	High	High	High	1
FALSE	High	Master Protein	P0CG38	POTE ankyrin domain family member I OS=Homo sapiens OX=9606 GN=POTEI PE=3 SV=1	0	104.497	8	6	1755	1	1075	121.2	6.21	4353.42	6	3	63.5	205.6	75.1	112.8	52.5	60.6	108.2	71.6	156.3	78.2	117.5	98.1	High	High	Peak Found	Peak Found	Peak Found	Peak Found	Not Found	Peak Found	Not Found	High	Peak Found	Peak Found	1
FALSE	High	Master Protein	Q14258	E3 ubiquitin/ISG15 ligase TRIM25 OS=Homo sapiens OX=9606 GN=TRIM25 PE=1 SV=2	0	104.458	14	8	348	8	630	70.9	8.09	995.41	8	0	108	98.2	121.1	75.3	95.5	92.9	109.4	94.4	105.5	102.9	94.9	101.9	High	High	High	High	High	High	High	High	High	High	High	High	1
FALSE	High	Master Protein	P20073	Annexin A7 OS=Homo sapiens OX=9606 GN=ANXA7 PE=1 SV=3	0	104.041	22	9	256	9	488	52.7	5.68	723.38	9	0	105.9	115.1	103.9	101.9	83.2	99.8	97.3	99.1	105.4	92.4	99.1	96.9	High	High	High	High	High	High	High	High	High	High	High	High	1
FALSE	High	Master Protein	P36543	V-type proton ATPase subunit E 1 OS=Homo sapiens OX=9606 GN=ATP6V1E1 PE=1 SV=1	0	103.769	33	8	772	8	226	26.1	8	2006.08	8	0	93.4	80.9	96.4	106.2	89.2	118	91.6	97.7	94.7	100.3	109.5	122	High	High	High	High	High	High	High	High	High	High	High	High	1
FALSE	High	Master Protein	Q12906	Interleukin enhancer-binding factor 3 OS=Homo sapiens OX=9606 GN=ILF3 PE=1 SV=3	0	103.718	13	7	98	7	894	95.3	8.76	294.99	7	0	85.8	52	87.3	91.5	142.4	143.8	106.2	105.6	91.4	81.3	105.9	106.8	High	High	High	High	High	High	High	High	High	High	High	High	1
FALSE	High	Master Protein	Q15046	Lysine--tRNA ligase OS=Homo sapiens OX=9606 GN=KARS1 PE=1 SV=3	0	103.535	15	8	254	8	597	68	6.35	749.05	8	0	103.4	71.9	96.8	110.9	115.1	122.8	83.3	101.6	87.6	85.8	91.4	129.5	High	High	High	High	High	High	High	High	High	High	High	High	1
FALSE	High	Master Protein	P61163	Alpha-centractin OS=Homo sapiens OX=9606 GN=ACTR1A PE=1 SV=1	0	103.517	29	9	402	6	376	42.6	6.64	1291.75	9	3	80.6	90.8	80.4	81.3	126.3	120.8	114.8	92.5	94.6	74.9	148.2	94.8	High	High	High	High	High	High	High	High	High	High	High	High	1	Acetyl [N-Term]
FALSE	High	Master Protein	Q3V6T2	Girdin OS=Homo sapiens OX=9606 GN=CCDC88A PE=1 SV=2	0	103.511	7	12	195	12	1871	215.9	6.21	430.79	12	0	107.1	86	98.6	99.2	105.3	118.9	88.5	94.8	94.9	103.4	90.3	112.9	High	High	High	High	High	High	High	High	High	High	High	High	1
FALSE	High	Master Protein	P62263	40S ribosomal protein S14 OS=Homo sapiens OX=9606 GN=RPS14 PE=1 SV=3	0	103.501	63	6	378	6	151	16.3	10.05	1264.94	6	0	101.1	116.5	103.5	94	84.9	85	102.3	101.7	106.1	108.7	109.4	86.9	High	High	High	High	High	High	High	High	High	High	High	High	1
FALSE	High	Master Protein	P10644	cAMP-dependent protein kinase type I-alpha regulatory subunit OS=Homo sapiens OX=9606 GN=PRKAR1A PE=1 SV=1	0	103.411	25	10	416	9	381	43	5.35	929.49	10	2	94.9	79.4	104.1	110.6	112.5	96.9	103.1	108	98.1	98.9	94.6	98.9	High	High	High	High	High	High	High	High	High	High	High	High	1	Acetyl [N-Term]
FALSE	High	Master Protein	O75533	Splicing factor 3B subunit 1 OS=Homo sapiens OX=9606 GN=SF3B1 PE=1 SV=3	0	102.941	9	9	148	9	1304	145.7	7.09	314.48	9	0	101.4	77.4	98.1	131.9	112.5	145.4	78.6	100.3	66.5	62	102.1	123.7	High	High	High	High	High	High	High	High	High	High	High	High	1
FALSE	High	Master Protein	P16885	1-phosphatidylinositol 4,5-bisphosphate phosphodiesterase gamma-2 OS=Homo sapiens OX=9606 GN=PLCG2 PE=1 SV=4	0	102.843	11	13	273	13	1265	147.8	6.64	647.78	13	0	95.2	123	99.6	107.3	88.1	98.9	102.5	91.9	97.3	97.5	105.7	93	High	High	High	High	High	High	High	High	High	High	High	High	1
FALSE	High	Master Protein	Q8NC51	Plasminogen activator inhibitor 1 RNA-binding protein OS=Homo sapiens OX=9606 GN=SERBP1 PE=1 SV=2	0	102.738	20	8	277	8	408	44.9	8.65	800.88	8	0	108.5	80.6	112.4	92.5	118.6	140.9	94.9	83.3	78.4	84	101.5	104.3	High	High	High	High	High	High	High	High	High	High	High	High	1
FALSE	High	Master Protein	Q7Z406	Myosin-14 OS=Homo sapiens OX=9606 GN=MYH14 PE=1 SV=2	0	102.541	4	10	570	1	1995	227.7	5.6	1518.52	10	0	94.5	82.8	89.7	119.7	78.8	72.6	132.8	92.1	114.4	123.6	111.4	87.7	High	High	High	High	High	High	High	High	High	High	High	High	1
FALSE	High	Master Protein	Q9UKY7	Protein CDV3 homolog OS=Homo sapiens OX=9606 GN=CDV3 PE=1 SV=1	0	102.507	40	7	272	7	258	27.3	6.4	830.64	7	0	108.3	98	114.2	81.1	99.5	88	109.9	89.1	100.2	110.9	103.4	97.4	High	High	High	High	High	High	High	High	High	High	High	High	1
FALSE	High	Master Protein	Q9BTU6	Phosphatidylinositol 4-kinase type 2-alpha OS=Homo sapiens OX=9606 GN=PI4K2A PE=1 SV=1	0	102.229	26	9	91	9	479	54	8.29	229.87	9	0	84.2	86.6	103.9	103.9	125.6	101	105	90.2	92.9	98.8	110	97.8	High	High	High	High	High	High	High	High	High	High	High	High	1
FALSE	High	Master Protein	Q8TD55	Pleckstrin homology domain-containing family O member 2 OS=Homo sapiens OX=9606 GN=PLEKHO2 PE=1 SV=1	0	102.13	23	8	449	8	490	53.3	5.43	1847.47	8	0	114.9	86.1	108.8	91.8	89.3	99	102.2	96.8	89.8	113.4	103.1	104.9	High	High	High	High	High	High	High	High	High	High	High	High	1
FALSE	High	Master Protein	P62906	60S ribosomal protein L10a OS=Homo sapiens OX=9606 GN=RPL10A PE=1 SV=2	0	102.076	27	7	547	7	217	24.8	9.94	1284.76	7	0	99.4	117.6	117.6	95	98.1	79.2	104.7	100.1	107.1	94.3	98.6	88.2	High	High	High	High	High	High	High	High	High	High	High	High	1
FALSE	High	Master Protein	P17655	Calpain-2 catalytic subunit OS=Homo sapiens OX=9606 GN=CAPN2 PE=1 SV=6	0	102.075	13	7	341	7	700	79.9	4.98	926.62	7	0	95.5	113	107.4	105.8	93.5	97.5	92.1	96.3	101.7	94	99.3	103.9	High	High	High	High	High	High	High	High	High	High	High	High	1
FALSE	High	Master Protein	P02649	Apolipoprotein E OS=Homo sapiens OX=9606 GN=APOE PE=1 SV=1	0	101.706	28	7	241	7	317	36.1	5.73	756.5	7	0	104.3	64.5	102.7	98	82.8	131.4	112.6	88.2	87.5	107	86.9	134.2	High	High	High	High	High	High	High	High	High	High	High	High	1
FALSE	High	Master Protein	P23526	Adenosylhomocysteinase OS=Homo sapiens OX=9606 GN=AHCY PE=1 SV=4	0	101.319	21	7	222	6	432	47.7	6.34	620.63	7	1	99.8	101.1	103.6	94.2	128.3	86.1	102	102.4	99.4	95.4	94	93.7	High	High	High	High	High	High	High	High	High	High	High	High	1
FALSE	High	Master Protein	P62701	40S ribosomal protein S4, X isoform OS=Homo sapiens OX=9606 GN=RPS4X PE=1 SV=2	0	101.069	37	9	483	7	263	29.6	10.15	1235.89	9	2	115	96.5	103.7	109.8	80.3	109	95.6	102.4	92.6	96.3	98.8	100.1	High	High	High	High	High	High	High	High	High	High	High	High	1
FALSE	High	Master Protein	P00338	L-lactate dehydrogenase A chain OS=Homo sapiens OX=9606 GN=LDHA PE=1 SV=2	0	101.035	25	8	532	7	332	36.7	8.27	1047.42	8	0	104.6	103.4	123	75.6	98.6	79.9	110	98.6	106.7	116.6	98.1	84.8	High	High	High	High	High	High	High	High	High	High	High	High	1
FALSE	High	Master Protein	P13010	X-ray repair cross-complementing protein 5 OS=Homo sapiens OX=9606 GN=XRCC5 PE=1 SV=3	0	100.955	16	10	297	10	732	82.7	5.81	885.14	10	0	98.9	90.6	106.8	81.8	91.2	116	111.6	88.1	93.3	117.2	105.7	99	High	High	High	High	High	High	High	High	High	High	High	High	1
FALSE	High	Master Protein	P55209	Nucleosome assembly protein 1-like 1 OS=Homo sapiens OX=9606 GN=NAP1L1 PE=1 SV=1	0	100.809	14	4	356	3	391	45.3	4.46	1058.29	4	1	119.4	65.2	78.1	168	100.1	111.9	60.7	119.3	103.9	57	76.7	139.7	High	High	High	High	High	High	High	High	High	High	High	High	1
FALSE	High	Master Protein	P08195	4F2 cell-surface antigen heavy chain OS=Homo sapiens OX=9606 GN=SLC3A2 PE=1 SV=3	0	100.809	17	8	403	8	630	68	5.01	1116.43	8	0	94.7	67.8	99.5	101	100.8	151.4	93.7	96.4	80.2	85.5	91	137.8	High	High	High	High	High	High	High	High	High	High	High	High	1
FALSE	High	Master Protein	Q9BYX7	Putative beta-actin-like protein 3 OS=Homo sapiens OX=9606 GN=POTEKP PE=5 SV=1	0	100.683	18	5	2877	1	375	42	6.33	7633.34	5	0	81.6	159.3	111.7	97.7	71.4	68.9	105.9	70.9	113.8	80.1	124.9	113.7	Peak Found	High	Peak Found	Peak Found	Peak Found	High	Peak Found	Peak Found	Peak Found	Peak Found	Peak Found	Peak Found	1
FALSE	High	Master Protein	P40227	T-complex protein 1 subunit zeta OS=Homo sapiens OX=9606 GN=CCT6A PE=1 SV=3	0	100.621	26	12	413	12	531	58	6.68	966.85	12	0	98.5	113.4	108.4	86.5	114.2	74.3	107.3	102.8	106.5	104.4	100.5	83.1	High	High	High	High	High	High	High	High	High	High	High	High	1
FALSE	High	Master Protein	P01023	Alpha-2-macroglobulin OS=Homo sapiens OX=9606 GN=A2M PE=1 SV=3	0	99.956	9	10	107	10	1474	163.2	6.46	282.74	10	0	91.2	106.3	104.2	105.3	123.7	105.7	71	118.4	111.3	82.6	100.9	79.4	High	High	High	High	High	High	High	High	High	High	High	High	1
FALSE	High	Master Protein	O15144	Actin-related protein 2/3 complex subunit 2 OS=Homo sapiens OX=9606 GN=ARPC2 PE=1 SV=1	0	99.818	33	11	804	11	300	34.3	7.36	1274.23	11	0	87.2	110.6	105.2	83.6	115.5	95.5	101.1	108.5	103.6	98.6	106.5	84	High	High	High	High	High	High	High	High	High	High	High	High	1
FALSE	High	Master Protein	Q9Y2Q3	Glutathione S-transferase kappa 1 OS=Homo sapiens OX=9606 GN=GSTK1 PE=1 SV=3	0	99.788	33	6	295	6	226	25.5	8.41	891.09	6	0	101	85.9	118.6	93	105.3	107.5	92.2	108.3	100.3	83.6	91.4	112.8	High	High	High	High	High	High	High	High	High	High	High	High	1
FALSE	High	Master Protein	P04632	Calpain small subunit 1 OS=Homo sapiens OX=9606 GN=CAPNS1 PE=1 SV=1	0	99.686	29	6	501	6	268	28.3	5.2	1246.84	6	0	100.8	101.2	102.2	102.3	108	101.9	99.4	99.8	99.5	100	95.3	89.6	High	High	High	High	High	High	High	High	High	High	High	High	1	Acetyl [N-Term]
FALSE	High	Master Protein	P00390	Glutathione reductase, mitochondrial OS=Homo sapiens OX=9606 GN=GSR PE=1 SV=2	0	98.683	20	8	287	8	522	56.2	8.5	1059	8	0	116	93.9	88.7	120.6	100.1	100.4	83.9	100.9	109.7	77.8	91	117.1	High	High	High	High	High	High	High	High	High	High	High	High	1
FALSE	High	Master Protein	P42224	Signal transducer and activator of transcription 1-alpha/beta OS=Homo sapiens OX=9606 GN=STAT1 PE=1 SV=2	0	98.633	11	6	177	6	750	87.3	6.05	460.8	6	0	101.2	95.5	107.9	95.5	76.3	106.2	108.7	101.7	102.4	108.8	90.8	105.2	High	High	High	High	High	High	High	High	High	High	High	High	1
FALSE	High	Master Protein	P51812	Ribosomal protein S6 kinase alpha-3 OS=Homo sapiens OX=9606 GN=RPS6KA3 PE=1 SV=1	0	98.269	14	9	268	6	740	83.7	6.89	545.43	9	3	107.1	81.2	96.5	101.5	102.9	112.8	99.2	106.3	96	88.8	106.9	100.7	High	Peak Found	High	High	High	High	High	High	High	High	High	High	1
FALSE	High	Master Protein	P20042	Eukaryotic translation initiation factor 2 subunit 2 OS=Homo sapiens OX=9606 GN=EIF2S2 PE=1 SV=2	0	98.188	32	10	229	10	333	38.4	5.8	640.21	10	0	94.4	61.6	99.7	106.1	134.5	157.8	101.2	92.7	77.8	85.5	112.1	76.6	High	High	High	High	High	High	High	High	High	High	High	High	1
FALSE	High	Master Protein	O94874	E3 UFM1-protein ligase 1 OS=Homo sapiens OX=9606 GN=UFL1 PE=1 SV=2	0	98.157	14	8	132	8	794	89.5	6.79	308.05	8	0	100.8	102.9	122.4	83.7	96.8	93.4	106.8	94	97.1	111	96.6	94.7	High	High	High	High	High	High	High	High	High	High	High	High	1
FALSE	High	Master Protein	O95573	Fatty acid CoA ligase Acsl3 OS=Homo sapiens OX=9606 GN=ACSL3 PE=1 SV=3	0	97.832	15	8	262	7	720	80.4	8.38	744.19	8	0	105.6	83.3	107.2	101.9	100.2	105.4	101.3	118.4	96.9	91.7	86.5	101.7	High	High	High	High	High	High	High	High	High	High	High	High	1
FALSE	High	Master Protein	P07195	L-lactate dehydrogenase B chain OS=Homo sapiens OX=9606 GN=LDHB PE=1 SV=2	0	97.453	25	8	292	7	334	36.6	6.05	640.21	8	1	101	123.3	119.4	74	85.5	78.8	115.4	97.3	107.5	110.8	97.4	89.7	High	High	High	High	High	High	High	High	High	High	High	High	1
FALSE	High	Master Protein	P30044	Peroxiredoxin-5, mitochondrial OS=Homo sapiens OX=9606 GN=PRDX5 PE=1 SV=4	0	97.312	47	7	369	7	214	22.1	8.7	829.61	7	0	97	91.3	112.8	86.8	113.5	98.2	103.4	104.6	97.9	83.9	98.8	111.9	High	High	High	High	High	High	High	High	High	High	High	High	1
FALSE	High	Master Protein	P37837	Transaldolase OS=Homo sapiens OX=9606 GN=TALDO1 PE=1 SV=2	0	97.115	36	13	734	13	337	37.5	6.81	1563.48	13	0	106.6	93.1	102.7	90.4	110.2	114.5	95	97	91.7	90	97.6	111.3	High	High	High	High	High	High	High	High	High	High	High	High	1
FALSE	High	Master Protein	P04264	Keratin, type II cytoskeletal 1 OS=Homo sapiens OX=9606 GN=KRT1 PE=1 SV=6	0	97.099	18	11	171	9	644	66	8.12	435.82	11	1	194.9	76.9	106.7	60	109.6	76.2	151.3	65.1	57.2	126.6	101.7	73.8	High	High	High	High	High	High	High	High	High	High	High	High	1
FALSE	High	Master Protein	Q9NTK5	Obg-like ATPase 1 OS=Homo sapiens OX=9606 GN=OLA1 PE=1 SV=2	0	96.983	22	7	276	7	396	44.7	7.81	786.15	7	0	85.9	98.2	88.7	123.3	97.1	109.4	88.8	86.3	103.3	98.9	107.6	112.5	High	High	High	High	High	High	High	High	High	High	High	High	1
FALSE	High	Master Protein	P62333	26S proteasome regulatory subunit 10B OS=Homo sapiens OX=9606 GN=PSMC6 PE=1 SV=1	0	96.585	24	8	219	8	389	44.1	7.49	603.5	8	0	116.9	115.9	57.1	110.9	72	104.4	106.2	106	100.6	105.6	105.1	99.1	High	High	High	High	High	High	High	High	High	High	High	High	1
FALSE	High	Master Protein	P41250	Glycine--tRNA ligase OS=Homo sapiens OX=9606 GN=GARS1 PE=1 SV=3	0	96.523	16	10	175	10	739	83.1	7.03	372.29	10	0	102.3	94.7	104.2	83.8	93.4	92.2	111.6	97.6	104.1	116.7	97	102.4	High	High	High	High	High	High	High	High	High	High	High	High	1
FALSE	High	Master Protein	Q9UHX1	Poly(U)-binding-splicing factor PUF60 OS=Homo sapiens OX=9606 GN=PUF60 PE=1 SV=1	0	96.372	15	5	100	5	559	59.8	5.29	268.25	5	0	92.6	65	93.9	101.1	137.2	106.4	107.9	95.3	88.5	105.6	98.5	108	High	High	High	High	High	High	High	High	High	High	High	High	1
FALSE	High	Master Protein	P15311	Ezrin OS=Homo sapiens OX=9606 GN=EZR PE=1 SV=4	0	95.943	21	13	435	6	586	69.4	6.27	883.34	13	1	113.8	86.4	88.6	93.4	105.1	106.3	101.5	96.8	115.9	102.6	95.2	94.3	High	High	High	High	High	High	High	High	High	High	High	High	1
FALSE	High	Master Protein	P05198	Eukaryotic translation initiation factor 2 subunit 1 OS=Homo sapiens OX=9606 GN=EIF2S1 PE=1 SV=3	0	95.932	30	7	224	7	315	36.1	5.08	656.21	7	0	95.4	81.6	96.7	97.3	113.6	128.2	91.5	103.7	86.8	93.4	98.6	113.2	High	High	High	High	High	High	High	High	High	High	High	High	1
FALSE	High	Master Protein	P09622	Dihydrolipoyl dehydrogenase, mitochondrial OS=Homo sapiens OX=9606 GN=DLD PE=1 SV=2	0	95.798	21	10	262	10	509	54.1	7.85	563.48	10	0	87.6	90.9	108	94	127.7	114.4	89	106.8	86.6	94.8	98.2	102.1	High	High	High	High	High	High	High	High	High	High	High	High	1
FALSE	High	Master Protein	Q93008	Probable ubiquitin carboxyl-terminal hydrolase FAF-X OS=Homo sapiens OX=9606 GN=USP9X PE=1 SV=4	0	95.796	4	8	129	8	2554	290.3	5.8	307.12	8	0	76	111.1	76.4	104.8	103.6	123.2	105.3	91.6	93.8	81.1	106.9	126.2	High	High	High	High	High	High	High	High	High	High	High	High	1
FALSE	High	Master Protein	Q13459	Unconventional myosin-IXb OS=Homo sapiens OX=9606 GN=MYO9B PE=1 SV=3	0	95.522	6	12	130	12	2157	243.2	8.75	277.54	12	0	95.5	85.1	83.2	121.9	108.5	120.7	85.6	94.9	107.2	82.4	102.2	113.1	High	High	High	High	High	High	High	High	High	High	High	High	1
FALSE	High	Master Protein	P11940	Polyadenylate-binding protein 1 OS=Homo sapiens OX=9606 GN=PABPC1 PE=1 SV=2	0	95.47	16	9	306	6	636	70.6	9.5	650.32	9	4	90.4	106.2	95.7	99	117.4	99.2	111.1	101.3	91.6	106.6	98.5	83.1	High	High	High	High	High	High	High	High	High	High	High	High	1
FALSE	High	Master Protein	Q9HB71	Calcyclin-binding protein OS=Homo sapiens OX=9606 GN=CACYBP PE=1 SV=2	0	95.186	27	4	127	4	228	26.2	8.25	331.72	4	0	71.3	87.6	91	102.8	124.6	112.9	101.6	124.9	95.2	97	97.9	93.4	High	High	High	High	High	High	High	High	High	High	High	High	1
FALSE	High	Master Protein	Q9NYL9	Tropomodulin-3 OS=Homo sapiens OX=9606 GN=TMOD3 PE=1 SV=1	0	95.028	24	9	303	9	352	39.6	5.19	752.12	9	0	101.6	86.1	96	106	99.4	106.4	94.7	105.9	85.1	107.3	104.3	107.3	High	High	High	High	High	High	High	High	High	High	High	High	1
FALSE	High	Master Protein	P06753	Tropomyosin alpha-3 chain OS=Homo sapiens OX=9606 GN=TPM3 PE=1 SV=2	0	94.951	32	11	643	4	285	32.9	4.72	1307.38	11	0	107.1	92.1	117.3	71.4	106.5	83	112.5	106.3	100.4	115.3	99.9	88.1	High	High	High	High	High	High	High	High	High	High	High	High	1
FALSE	High	Master Protein	P13797	Plastin-3 OS=Homo sapiens OX=9606 GN=PLS3 PE=1 SV=4	0	94.69	14	8	1224	2	630	70.8	5.6	2691.24	8	0	80.7	227.9	47.1	142.4	74.1	11.6	107.8	74	149.8	196.1	71.8	16.7	High	High	High	High	High	High	High	High	High	High	High	High	1
FALSE	High	Master Protein	Q9NSE4	Isoleucine--tRNA ligase, mitochondrial OS=Homo sapiens OX=9606 GN=IARS2 PE=1 SV=2	0	94.545	11	9	182	9	1012	113.7	7.2	398.29	9	0	108.4	108	115.6	99.7	104	101.5	97.1	96.8	101	78.1	101.1	88.6	High	High	High	High	High	High	High	High	High	High	High	High	1
FALSE	High	Master Protein	Q5TEJ8	Protein THEMIS2 OS=Homo sapiens OX=9606 GN=THEMIS2 PE=1 SV=1	0	94.345	15	6	135	6	643	72	6.1	426.12	6	0	107.2	66	94.5	113.5	90	157.3	83.3	107.1	71	73.4	104.2	132.6	High	High	High	High	High	High	High	High	High	High	High	High	1	Acetyl [N-Term]
FALSE	High	Master Protein	P29144	Tripeptidyl-peptidase 2 OS=Homo sapiens OX=9606 GN=TPP2 PE=1 SV=4	0	94.337	12	11	187	11	1249	138.3	6.32	457.11	11	0	94.5	103.4	103.6	85.7	108.3	103.2	98.9	107	91.7	99.4	101	103.3	High	High	High	High	High	High	High	High	High	High	High	High	1
FALSE	High	Master Protein	P53634	Dipeptidyl peptidase 1 OS=Homo sapiens OX=9606 GN=CTSC PE=1 SV=2	0	93.889	11	4	417	4	463	51.8	6.99	1521.53	4	0	127.6	72	97.1	107.1	86.7	129.3	86.5	92.8	95	89.5	91.4	125.1	High	High	High	High	High	High	High	High	High	High	High	High	1
FALSE	High	Master Protein	P62917	60S ribosomal protein L8 OS=Homo sapiens OX=9606 GN=RPL8 PE=1 SV=2	0	93.825	30	6	264	6	257	28	11.03	1144.45	6	0	103.5	94	106	102.8	105.9	96.9	96.9	94	103.5	91.2	97.4	107.9	High	High	High	High	High	High	High	High	High	High	High	High	1
FALSE	High	Master Protein	Q12905	Interleukin enhancer-binding factor 2 OS=Homo sapiens OX=9606 GN=ILF2 PE=1 SV=2	0	93.789	25	7	190	7	390	43	5.26	488.38	7	0	114.9	90.9	85.5	116.1	124.1	114.8	85.9	104.1	99.2	78.9	80	105.7	High	High	High	High	High	High	High	High	High	High	High	High	1
FALSE	High	Master Protein	P43686	26S proteasome regulatory subunit 6B OS=Homo sapiens OX=9606 GN=PSMC4 PE=1 SV=2	0	93.659	15	6	173	6	418	47.3	5.21	450.33	6	0	111.8	93.6	100.7	111.7	78.6	104.6	83.8	111.2	108.1	78.5	94.7	122.7	High	High	High	High	High	High	High	High	High	High	High	High	1	Acetyl [N-Term]
FALSE	High	Master Protein	P35998	26S proteasome regulatory subunit 7 OS=Homo sapiens OX=9606 GN=PSMC2 PE=1 SV=3	0	93.59	28	11	185	11	433	48.6	5.95	565.49	11	0	88.7	99	95	93.5	101.6	114.4	98.9	106.3	104.5	98.9	93.7	105.4	High	High	High	High	High	High	High	High	High	High	High	High	1
FALSE	High	Master Protein	Q8NBJ5	Procollagen galactosyltransferase 1 OS=Homo sapiens OX=9606 GN=COLGALT1 PE=1 SV=1	0	93.581	22	13	553	13	622	71.6	7.31	1135.46	13	0	102.8	113.6	105.8	91.8	88	96.9	97.4	100.1	108.4	95.3	99.2	100.7	High	High	High	High	High	High	High	High	High	High	High	High	1
FALSE	High	Master Protein	P30040	Endoplasmic reticulum resident protein 29 OS=Homo sapiens OX=9606 GN=ERP29 PE=1 SV=4	0	93.455	34	8	857	8	261	29	7.31	2088.33	8	0	99.4	109.6	100.6	92.3	115.2	99.9	95.8	105.2	82.4	94.4	101.9	103.4	High	High	High	High	High	High	High	High	High	High	High	High	1
FALSE	High	Master Protein	Q93050	V-type proton ATPase 116 kDa subunit a 1 OS=Homo sapiens OX=9606 GN=ATP6V0A1 PE=1 SV=3	0	93.035	10	6	218	6	837	96.4	6.43	676.62	6	0	99.8	110.6	77.1	135.7	80.7	115.7	73.5	93.4	87.6	96.7	95.2	133.9	High	High	High	High	High	High	High	High	High	High	High	High	1
FALSE	High	Master Protein	O95831	Apoptosis-inducing factor 1, mitochondrial OS=Homo sapiens OX=9606 GN=AIFM1 PE=1 SV=1	0	93.034	15	8	249	8	613	66.9	8.95	735.1	8	0	96.8	81.3	112.8	89.9	108.1	124.3	93.6	105	90.4	88.2	95.1	114.5	High	High	High	High	High	High	High	High	High	High	High	High	1
FALSE	High	Master Protein	P41240	Tyrosine-protein kinase CSK OS=Homo sapiens OX=9606 GN=CSK PE=1 SV=1	0	92.97	23	8	154	8	450	50.7	7.06	404.94	8	0	94	95	93.5	122.8	110.4	106.8	90.5	102.6	101.6	92.6	89.8	100.4	High	High	High	High	High	High	High	High	High	High	High	High	1
FALSE	High	Master Protein	P62979	Ubiquitin-40S ribosomal protein S27a OS=Homo sapiens OX=9606 GN=RPS27A PE=1 SV=2	0	92.872	40	5	859	5	156	18	9.64	2062.4	5	0	99.4	86.7	105.5	117.4	79.7	122.2	86.5	100.5	101.2	80.3	96.2	124.3	High	High	High	High	High	High	High	High	High	High	High	High	1
FALSE	High	Master Protein	O43242	26S proteasome non-ATPase regulatory subunit 3 OS=Homo sapiens OX=9606 GN=PSMD3 PE=1 SV=2	0	92.611	25	12	317	12	534	60.9	8.44	729.58	12	0	89.8	98.8	95	97.1	120.7	109.9	104	98.1	93.9	85.9	103.2	103.7	High	High	High	High	High	High	High	High	High	High	High	High	1
FALSE	High	Master Protein	P49407	Beta-arrestin-1 OS=Homo sapiens OX=9606 GN=ARRB1 PE=1 SV=2	0	92.428	22	7	149	6	418	47	6.2	428.96	7	1	100.3	89.8	125.5	71.8	98.1	90	118.3	97	95.1	128.3	98.8	86.8	High	High	High	High	High	High	High	High	High	High	High	High	1
FALSE	High	Master Protein	Q08211	ATP-dependent RNA helicase A OS=Homo sapiens OX=9606 GN=DHX9 PE=1 SV=4	0	92.242	7	7	157	7	1270	140.9	6.84	443.94	7	0	114.7	84.6	120.4	88.7	87.5	108.6	100.1	104	96.1	98.6	98.2	98.3	High	High	High	High	High	High	High	High	High	High	High	High	1
FALSE	High	Master Protein	Q9BVG4	Protein PBDC1 OS=Homo sapiens OX=9606 GN=PBDC1 PE=1 SV=1	0	91.868	30	6	158	6	233	26	4.79	481.24	6	0	77.9	104.6	96.1	120.3	65.3	112.5	73.9	134.3	88.1	92.4	126.2	108.4	High	High	High	High	High	High	High	High	High	High	High	High	1
FALSE	High	Master Protein	Q9BYX2	TBC1 domain family member 2A OS=Homo sapiens OX=9606 GN=TBC1D2 PE=1 SV=3	0	91.784	14	9	109	9	928	105.3	6.58	312.82	9	0	92.8	98.6	95.3	107.9	103.2	110.9	103.8	98	91.3	108.6	100.3	89.2	High	High	High	High	High	High	High	High	High	High	High	High	1
FALSE	High	Master Protein	Q96I99	Succinate--CoA ligase [GDP-forming] subunit beta, mitochondrial OS=Homo sapiens OX=9606 GN=SUCLG2 PE=1 SV=2	0	91.749	31	8	197	8	432	46.5	6.39	535.16	8	0	97.3	69.1	104	104.1	102	136.8	88.5	96.2	82.8	93.8	99.4	126	High	High	High	High	High	High	High	High	High	High	High	High	1
FALSE	High	Master Protein	Q567U6	Coiled-coil domain-containing protein 93 OS=Homo sapiens OX=9606 GN=CCDC93 PE=1 SV=2	0	91.737	11	6	198	6	631	73.2	8.15	542.56	6	0	83.6	78.4	86.8	103	130.7	124.7	97.7	113.6	82.9	86	105.4	107.1	High	High	High	High	High	High	High	High	High	High	High	High	1
FALSE	High	Master Protein	P24557	Thromboxane-A synthase OS=Homo sapiens OX=9606 GN=TBXAS1 PE=1 SV=3	0	91.721	19	9	401	9	533	60.5	7.62	1063.52	9	0	99.8	109.4	101.3	112.1	99.1	97.9	85.7	98.3	109.3	94.2	90.3	102.6	High	High	High	High	High	High	High	High	High	High	High	High	1	Acetyl [N-Term]
FALSE	High	Master Protein	P61247	40S ribosomal protein S3a OS=Homo sapiens OX=9606 GN=RPS3A PE=1 SV=2	0	91.619	48	12	225	12	264	29.9	9.73	319.46	12	0	100.1	107.7	112	98.3	99.3	94.3	96.7	94.6	109.3	103.9	103	80.8	High	High	High	High	High	High	High	High	High	High	High	High	1
FALSE	High	Master Protein	Q92882	Osteoclast-stimulating factor 1 OS=Homo sapiens OX=9606 GN=OSTF1 PE=1 SV=2	0	91.583	37	5	373	5	214	23.8	5.68	1256.24	5	0	131.4	57.1	97.7	125.1	72.1	154.9	84.8	99.4	68.3	60.2	91.7	157.2	High	High	High	High	High	High	High	High	High	High	High	High	1
FALSE	High	Master Protein	O43396	Thioredoxin-like protein 1 OS=Homo sapiens OX=9606 GN=TXNL1 PE=1 SV=3	0	91.497	33	6	268	6	289	32.2	4.96	871.95	6	0	87	66.6	84	121.1	113	141.4	89	108.2	86.8	80	97.2	125.6	High	High	High	High	High	High	High	High	High	High	High	High	1
FALSE	High	Master Protein	P21399	Cytoplasmic aconitate hydratase OS=Homo sapiens OX=9606 GN=ACO1 PE=1 SV=3	0	91.459	13	10	247	10	889	98.3	6.68	698.52	10	0	104.8	90.1	107.6	107.8	82.3	107.9	100.7	101	101.2	86.9	85.7	124	High	High	High	High	High	High	High	High	High	High	High	High	1
FALSE	High	Master Protein	P11177	Pyruvate dehydrogenase E1 component subunit beta, mitochondrial OS=Homo sapiens OX=9606 GN=PDHB PE=1 SV=3	0	90.928	18	5	169	5	359	39.2	6.65	454.47	5	0	112	89.5	110.7	122.1	81.2	128	89.6	72	79.4	88.7	89.5	137.1	High	High	High	High	High	High	High	High	High	High	High	High	1
FALSE	High	Master Protein	P61204	ADP-ribosylation factor 3 OS=Homo sapiens OX=9606 GN=ARF3 PE=1 SV=2	0	90.709	39	6	1002	2	181	20.6	7.43	2430.3	6	0	98.1	91.1	102.4	100.5	102.2	108.4	105.8	93.6	91.1	108.2	92.4	106.2	High	High	High	High	High	High	High	High	High	High	High	High	1
FALSE	High	Master Protein	Q96FW1	Ubiquitin thioesterase OTUB1 OS=Homo sapiens OX=9606 GN=OTUB1 PE=1 SV=2	0	90.594	33	7	201	7	271	31.3	4.94	490.77	7	0	102.1	90.5	95.1	99.5	85.9	113.5	93.3	110.5	104.6	107.1	95.3	102.5	High	High	High	High	High	High	High	High	High	High	High	High	1
FALSE	High	Master Protein	Q13217	DnaJ homolog subfamily C member 3 OS=Homo sapiens OX=9606 GN=DNAJC3 PE=1 SV=1	0	90.578	19	9	287	9	504	57.5	6.15	573.68	9	0	98.8	90.3	101.6	107.2	115.2	123.6	89.4	78.3	89.5	93.7	97	115.5	High	High	High	High	High	High	High	High	High	High	High	High	1
FALSE	High	Master Protein	O60749	Sorting nexin-2 OS=Homo sapiens OX=9606 GN=SNX2 PE=1 SV=2	0	90.408	18	7	259	6	519	58.4	5.12	623.89	7	1	106.6	86	108.6	73.3	106	97.2	111.1	103.6	100	116.8	104.9	85.9	High	High	High	High	High	High	High	High	High	High	High	High	1
FALSE	High	Master Protein	Q14956	Transmembrane glycoprotein NMB OS=Homo sapiens OX=9606 GN=GPNMB PE=1 SV=2	0	90.289	14	6	177	6	572	63.9	6.64	375.9	6	0	92.9	132.4	120.8	97.1	78.3	82.7	121.5	78.8	92.2	108.5	106.8	88.1	High	High	High	High	High	High	High	High	High	High	High	High	1
FALSE	High	Master Protein	O75821	Eukaryotic translation initiation factor 3 subunit G OS=Homo sapiens OX=9606 GN=EIF3G PE=1 SV=2	0	90.233	24	5	228	5	320	35.6	6.13	731.81	5	0	103.1	75.3	99	89.1	81.8	128.2	114	99.2	95.5	96.2	101.9	116.6	High	High	High	High	High	High	High	High	High	High	High	High	1
FALSE	High	Master Protein	P33121	Long-chain-fatty-acid--CoA ligase 1 OS=Homo sapiens OX=9606 GN=ACSL1 PE=1 SV=1	0	89.822	19	12	326	12	698	77.9	7.15	671.7	12	0	94	113.4	107.7	101.4	101.7	106.8	87.3	89.3	102.3	90	91.1	114.8	High	High	High	High	High	High	High	High	High	High	High	High	1
FALSE	High	Master Protein	P08754	Guanine nucleotide-binding protein G(i) subunit alpha-3 OS=Homo sapiens OX=9606 GN=GNAI3 PE=1 SV=3	0	89.628	22	7	232	2	354	40.5	5.69	577.13	7	0	72.8	71.6	74.8	123.5	125.2	131.7	88.1	101	100.1	104	80.2	127.1	High	High	High	High	High	High	High	High	High	High	High	High	1
FALSE	High	Master Protein	P40925	Malate dehydrogenase, cytoplasmic OS=Homo sapiens OX=9606 GN=MDH1 PE=1 SV=4	0	89.376	30	10	939	10	334	36.4	7.36	2304.71	10	0	99.7	102.9	108.2	103.1	106.8	83.9	113.6	86.7	99.1	118.7	99.4	77.8	High	High	High	High	High	High	High	High	High	High	High	High	1
FALSE	High	Master Protein	Q9Y4E1	WASH complex subunit 2C OS=Homo sapiens OX=9606 GN=WASHC2C PE=1 SV=4	0	89.11	9	8	85	1	1320	144.8	4.79	237.06	8	0	79.5	126.1	71	100.9	106.9	135.1	86.5	89.6	90.7	109.2	106.1	98.2	High	High	Peak Found	Peak Found	High	Peak Found	High	High	Peak Found	High	Peak Found	Peak Found	1
FALSE	High	Master Protein	Q641Q2	WASH complex subunit 2A OS=Homo sapiens OX=9606 GN=WASHC2A PE=1 SV=3	0	89.11	8	8	97	1	1341	147.1	4.81	283.97	8	7	106.6	90.5	79.9	140	104.2	115.7	85.5	95.5	79.6	83.8	103.8	114.9	High	Peak Found	High	High	High	High	High	High	High	High	High	High	1
FALSE	High	Master Protein	Q8TAQ2	SWI/SNF complex subunit SMARCC2 OS=Homo sapiens OX=9606 GN=SMARCC2 PE=1 SV=1	0	88.809	7	9	142	9	1214	132.8	5.69	357.17	9	0	88.2	78.8	102.9	57.3	134.4	145.3	117.2	106.2	77	72.3	122.7	97.7	High	High	High	High	High	High	High	High	High	High	High	High	1
FALSE	High	Master Protein	P48047	ATP synthase subunit O, mitochondrial OS=Homo sapiens OX=9606 GN=ATP5PO PE=1 SV=1	0	88.775	38	6	280	6	213	23.3	9.96	980.82	6	0	96.4	73.2	93.8	95.1	164.3	127.3	82.1	94.8	76.1	71.1	88.7	137.1	High	High	High	High	High	High	High	High	High	High	High	High	1
FALSE	High	Master Protein	Q96C19	EF-hand domain-containing protein D2 OS=Homo sapiens OX=9606 GN=EFHD2 PE=1 SV=1	0	88.492	43	9	418	9	240	26.7	5.2	933.81	9	0	93.4	95	106	83.7	103.1	97.4	108.1	97.2	102.4	111	114.5	88.2	High	High	High	High	High	High	High	High	High	High	High	High	1
FALSE	High	Master Protein	P12270	Nucleoprotein TPR OS=Homo sapiens OX=9606 GN=TPR PE=1 SV=3	0	88.33	5	11	80	11	2363	267.1	5.02	164.34	11	0	82.5	126	97.2	100.7	75	86.8	107.1	83	152.4	76.5	104.3	108.5	High	High	High	High	High	High	High	High	High	High	High	High	1
FALSE	High	Master Protein	P08567	Pleckstrin OS=Homo sapiens OX=9606 GN=PLEK PE=1 SV=3	0	88.229	23	5	174	5	350	40.1	8.28	632.27	5	0	144.3	79	78.6	151	35.7	105.1	78.6	108.7	117	82.5	83	136.5	High	High	High	High	High	High	High	High	High	High	High	High	1
FALSE	High	Master Protein	P48147	Prolyl endopeptidase OS=Homo sapiens OX=9606 GN=PREP PE=1 SV=2	0	88.147	17	10	183	10	710	80.6	5.86	453.63	10	0	107.2	92.5	101.7	103.1	96.5	100.4	100.2	103.6	96.8	107.2	92.4	98.3	High	High	High	High	High	High	High	High	High	High	High	High	1	Acetyl [N-Term]
FALSE	High	Master Protein	P80723	Brain acid soluble protein 1 OS=Homo sapiens OX=9606 GN=BASP1 PE=1 SV=2	0	88.144	56	7	200	7	227	22.7	4.63	758.78	7	0	119.9	70.2	111.3	59	87.2	121.3	116.7	99.1	99.1	116.9	103.7	95.7	High	High	High	High	High	High	High	High	High	High	High	High	1
FALSE	High	Master Protein	P13929	Beta-enolase OS=Homo sapiens OX=9606 GN=ENO3 PE=1 SV=5	0	88.127	16	5	1166	1	434	47	7.71	2897.61	5	0													High	High	High	High	High	High	High	High	High	High	High	High	1
FALSE	High	Master Protein	P39687	Acidic leucine-rich nuclear phosphoprotein 32 family member A OS=Homo sapiens OX=9606 GN=ANP32A PE=1 SV=1	0	88.077	32	9	306	6	249	28.6	4.09	854.75	9	3	106.1	96.7	97.7	100.4	104.2	90.8	94.9	115.9	113.1	89.9	96.4	94	High	High	High	High	High	High	High	High	High	High	High	High	1
FALSE	High	Master Protein	P84085	ADP-ribosylation factor 5 OS=Homo sapiens OX=9606 GN=ARF5 PE=1 SV=2	0	88.013	45	7	380	3	180	20.5	6.79	916.97	7	5	100	100.8	110.6	101.9	92.5	91.5	104.8	98.6	104.3	103.4	99.7	92	High	High	High	High	High	High	High	High	High	High	High	High	1
FALSE	High	Master Protein	Q86UE4	Protein LYRIC OS=Homo sapiens OX=9606 GN=MTDH PE=1 SV=2	0	87.737	17	8	204	8	582	63.8	9.32	547.02	8	0	92.3	71.9	106.1	95	101.7	125.5	101.2	105.1	85.1	95.3	104.1	116.7	High	High	High	High	High	High	High	High	High	High	High	High	1
FALSE	High	Master Protein	O00754	Lysosomal alpha-mannosidase OS=Homo sapiens OX=9606 GN=MAN2B1 PE=1 SV=3	0	87.658	12	9	304	9	1011	113.7	7.28	870.3	9	0	104.2	133.6	115.2	91.8	88.4	75.5	90	112.4	127.6	87.1	87.5	86.9	High	High	High	High	High	High	High	High	High	High	High	High	1
FALSE	High	Master Protein	Q15424	Scaffold attachment factor B1 OS=Homo sapiens OX=9606 GN=SAFB PE=1 SV=4	0	87.627	11	7	130	7	915	102.6	5.47	318.52	7	0	96.5	81.8	106.9	64.2	113.6	137.2	100.9	108.7	82.7	81.9	111.5	114.1	High	High	High	High	High	High	High	High	High	High	High	High	1
FALSE	High	Master Protein	Q13011	Delta(3,5)-Delta(2,4)-dienoyl-CoA isomerase, mitochondrial OS=Homo sapiens OX=9606 GN=ECH1 PE=1 SV=2	0	87.595	31	8	209	8	328	35.8	8	567.75	8	0	95.4	115	112.6	86.9	87.9	93	114.2	85.6	111.5	107	100.4	90.4	High	High	High	High	High	High	High	High	High	High	High	High	1
FALSE	High	Master Protein	P67809	Y-box-binding protein 1 OS=Homo sapiens OX=9606 GN=YBX1 PE=1 SV=3	0	87.487	32	6	238	4	324	35.9	9.88	890.38	6	2	90	70.2	94.5	83.4	143.1	110.6	85.4	110.2	90.5	116.7	117.1	88.3	High	High	High	High	High	High	High	High	High	High	High	High	1
FALSE	High	Master Protein	P09211	Glutathione S-transferase P OS=Homo sapiens OX=9606 GN=GSTP1 PE=1 SV=2	0	87.422	34	5	330	5	210	23.3	5.64	936.64	5	0	82.9	92.4	125.6	89.7	114.3	63.4	118.9	70.5	118.6	114.3	105.8	103.3	High	High	High	High	High	High	High	High	High	High	High	High	1
FALSE	High	Master Protein	O60271	C-Jun-amino-terminal kinase-interacting protein 4 OS=Homo sapiens OX=9606 GN=SPAG9 PE=1 SV=4	0	87.301	8	8	115	8	1321	146.1	5.15	260.77	8	0	107.1	79.4	103.7	78.6	89	107	106.3	106.7	106.8	123.2	106.2	86.1	High	High	High	High	High	High	High	High	High	High	High	High	1
FALSE	High	Master Protein	Q13435	Splicing factor 3B subunit 2 OS=Homo sapiens OX=9606 GN=SF3B2 PE=1 SV=2	0	87.24	9	6	165	6	895	100.2	5.67	457.42	6	0	99.4	71.8	98.7	104.5	112.3	140.3	90.2	93.8	85.3	78.4	98	127.3	High	High	High	High	High	High	High	High	High	High	High	High	1
FALSE	High	Master Protein	Q9UBC2	Epidermal growth factor receptor substrate 15-like 1 OS=Homo sapiens OX=9606 GN=EPS15L1 PE=1 SV=1	0	87.089	15	11	50	11	864	94.2	5.11	112.33	11	0	93.7	79.2	107.3	104.3	102	121	81.5	110.8	99.7	88.5	99.4	112.5	High	High	High	High	High	High	High	High	High	High	High	High	1
FALSE	High	Master Protein	P07203	Glutathione peroxidase 1 OS=Homo sapiens OX=9606 GN=GPX1 PE=1 SV=4	0	86.948	32	5	533	5	203	22.1	6.55	1489.52	5	0	96.1	89.1	106.9	86	108	110.8	101.5	101.1	89.8	102.7	102.4	105.5	High	High	High	High	High	High	High	High	High	High	High	High	1
FALSE	High	Master Protein	P52789	Hexokinase-2 OS=Homo sapiens OX=9606 GN=HK2 PE=1 SV=2	0	86.9	11	9	207	7	917	102.3	6.05	543.62	9	1	110.4	84.6	86.4	122.4	121.4	93.6	101.1	109.2	84.8	93.3	94.9	98	High	High	High	High	High	High	High	High	High	High	High	High	1
FALSE	High	Master Protein	Q12797	Aspartyl/asparaginyl beta-hydroxylase OS=Homo sapiens OX=9606 GN=ASPH PE=1 SV=3	0	86.724	13	8	159	8	758	85.8	5.01	439.6	8	0	89.7	88.6	97	73.8	107.5	124.7	96.6	109.8	108.5	92.3	105.6	106.1	High	High	High	High	High	High	High	High	High	High	High	High	1
FALSE	High	Master Protein	P13645	Keratin, type I cytoskeletal 10 OS=Homo sapiens OX=9606 GN=KRT10 PE=1 SV=6	0	86.465	21	10	132	9	584	58.8	5.21	347.42	10	1	132.6	146.6	88.7	91.5	72.1	70.8	164.4	46.9	95.8	79.4	103.1	108.1	High	High	High	High	High	High	High	High	High	High	High	High	1
FALSE	High	Master Protein	P05556	Integrin beta-1 OS=Homo sapiens OX=9606 GN=ITGB1 PE=1 SV=2	0	86.097	15	11	280	11	798	88.4	5.39	643.39	11	0	109.9	86.7	86	106.4	100.7	117.4	90.4	101.1	115.2	92.5	96.1	97.6	High	High	High	High	High	High	High	High	High	High	High	High	1
FALSE	High	Master Protein	Q8WVM8	Sec1 family domain-containing protein 1 OS=Homo sapiens OX=9606 GN=SCFD1 PE=1 SV=4	0	86.051	17	8	194	8	642	72.3	6.27	495.28	8	0	76.8	108.6	121.5	62.3	97.9	87.4	111.3	101.4	121.1	93.6	103.1	115	High	High	High	High	High	High	High	High	High	High	High	High	1
FALSE	High	Master Protein	Q53GQ0	Very-long-chain 3-oxoacyl-CoA reductase OS=Homo sapiens OX=9606 GN=HSD17B12 PE=1 SV=2	0	85.816	31	9	98	9	312	34.3	9.32	200.33	9	0	100.1	108	113.1	91.4	98.5	84.3	101.3	97.6	110.2	102.5	104.1	88.8	High	High	High	High	High	High	High	High	High	High	High	High	1
FALSE	High	Master Protein	Q01105	Protein SET OS=Homo sapiens OX=9606 GN=SET PE=1 SV=3	0	85.739	29	5	257	5	290	33.5	4.32	861.58	5	0	97.9	83	109.7	107.7	102.7	118.6	102.9	93.6	86.6	107.2	94.8	95.3	High	High	High	High	High	High	High	High	High	High	High	High	1
FALSE	High	Master Protein	Q96JJ3	Engulfment and cell motility protein 2 OS=Homo sapiens OX=9606 GN=ELMO2 PE=1 SV=2	0	85.725	12	6	100	5	720	82.6	5.9	226.33	6	0	97.7	87.1	125.2	95.5	73.5	222	46.8	77.8	50.2	87	56.9	180.3	High	High	High	High	High	High	High	High	High	High	High	High	1
FALSE	High	Master Protein	P35241	Radixin OS=Homo sapiens OX=9606 GN=RDX PE=1 SV=1	0	85.519	16	10	524	3	583	68.5	6.37	947.3	10	0	109.5	82.1	113.5	88.6	85.8	101.3	110.3	101.8	97.5	109.7	93.4	106.4	High	High	High	High	High	High	High	High	High	High	High	High	1
FALSE	High	Master Protein	P42167	Lamina-associated polypeptide 2, isoforms beta/gamma OS=Homo sapiens OX=9606 GN=TMPO PE=1 SV=2	0	85.492	17	4	182	4	454	50.6	9.38	610.65	4	0	98.5	89	172.9	73.3	45	82.1	134.7	80.3	146	56.7	94.9	126.7	High	High	High	High	High	High	High	High	High	High	High	High	1
FALSE	High	Master Protein	P25786	Proteasome subunit alpha type-1 OS=Homo sapiens OX=9606 GN=PSMA1 PE=1 SV=1	0	85.327	29	7	212	7	263	29.5	6.61	602.57	7	0	108.3	104.5	109.4	72.8	101	88.5	104.5	111	108.8	102.4	97	91.8	High	High	High	High	High	High	High	High	High	High	High	High	1
FALSE	High	Master Protein	P07108	Acyl-CoA-binding protein OS=Homo sapiens OX=9606 GN=DBI PE=1 SV=2	0	85.194	41	2	684	2	87	10	6.57	2590.77	2	0	114.3	102.4	110.5	80.6	89.8	79.8	115.2	110.1	111.5	108.3	89.8	87.7	High	High	High	High	High	High	High	High	High	High	High	High	1
FALSE	High	Master Protein	O95747	Serine/threonine-protein kinase OSR1 OS=Homo sapiens OX=9606 GN=OXSR1 PE=1 SV=1	0	85.087	15	6	111	5	527	58	6.43	328.03	6	1	93.1	102.9	110.7	102.4	97.7	108.1	103.5	91	92.3	96.5	98.4	103.5	High	High	High	High	High	High	High	High	High	High	High	High	1
FALSE	High	Master Protein	P30084	Enoyl-CoA hydratase, mitochondrial OS=Homo sapiens OX=9606 GN=ECHS1 PE=1 SV=4	0	84.85	26	6	139	6	290	31.4	8.07	375.29	6	0	88.5	116.5	99.1	107.1	125	68.8	101.2	107.7	110.4	108.1	92.4	75.3	High	High	High	High	High	High	High	High	High	High	High	High	1
FALSE	High	Master Protein	P09668	Pro-cathepsin H OS=Homo sapiens OX=9606 GN=CTSH PE=1 SV=4	0	84.844	18	5	494	5	335	37.4	8.07	1117.13	5	0	93.6	118.1	120	78.1	98.4	86.3	110.3	92.6	104.1	109.6	108.5	80.4	High	High	High	High	High	High	High	High	High	High	High	High	1
FALSE	High	Master Protein	P05120	Plasminogen activator inhibitor 2 OS=Homo sapiens OX=9606 GN=SERPINB2 PE=1 SV=2	0	84.696	23	7	205	7	415	46.6	5.63	453.11	7	0	106.6	123.3	110.8	60.7	86.2	96	100	99.8	126.6	81.4	96.1	112.4	High	High	High	High	High	High	High	High	High	High	High	High	1
FALSE	High	Master Protein	P06454	Prothymosin alpha OS=Homo sapiens OX=9606 GN=PTMA PE=1 SV=2	0	84.688	23	5	226	5	111	12.2	3.78	790.16	5	0	77.6	93.3	89.1	40.4	110.7	116.3	136.1	118.1	97.4	115.4	109.7	95.9	High	High	High	High	High	High	High	High	High	High	High	High	1
FALSE	High	Master Protein	P54578	Ubiquitin carboxyl-terminal hydrolase 14 OS=Homo sapiens OX=9606 GN=USP14 PE=1 SV=3	0	84.571	19	8	310	8	494	56	5.3	790.11	8	0	84	85.9	99.9	104.8	109.2	131.2	101.9	97.1	85	99.3	105	96.7	High	High	High	High	High	High	High	High	High	High	High	High	1
FALSE	High	Master Protein	Q13263	Transcription intermediary factor 1-beta OS=Homo sapiens OX=9606 GN=TRIM28 PE=1 SV=5	0	84.519	17	7	233	7	835	88.5	5.77	683.24	7	0	115.1	85.3	74.2	122.1	98.5	112.7	79.3	107.5	107.5	77.9	79.5	140.3	High	High	High	High	High	High	High	High	High	High	High	High	1
FALSE	High	Master Protein	Q8TDZ2	[F-actin]-monooxygenase MICAL1 OS=Homo sapiens OX=9606 GN=MICAL1 PE=1 SV=2	0	84.383	11	9	242	9	1067	117.8	6.4	538.94	9	0	114.4	95.4	102.4	87.8	107.6	96.4	101.5	101	102.3	111	95.4	84.9	High	High	High	High	High	High	High	High	High	High	High	High	1
FALSE	High	Master Protein	Q9NY33	Dipeptidyl peptidase 3 OS=Homo sapiens OX=9606 GN=DPP3 PE=1 SV=2	0	84.261	10	6	195	6	737	82.5	5.1	584.99	6	0	115.1	90.3	99.8	100.1	115.2	108.3	98.2	101.8	82.8	102.7	85.9	99.9	High	High	High	High	High	High	High	High	High	High	High	High	1
FALSE	High	Master Protein	Q14789	Golgin subfamily B member 1 OS=Homo sapiens OX=9606 GN=GOLGB1 PE=1 SV=2	0	84.121	4	10	78	10	3259	375.8	5	162.7	10	0	75.8	141.4	58.4	96.1	90.5	53.4	93.4	220.1	105.8	140.2	74.2	50.6	High	High	High	High	High	High	High	High	High	High	High	High	1
FALSE	High	Master Protein	Q9Y3R5	Protein dopey-2 OS=Homo sapiens OX=9606 GN=DOP1B PE=1 SV=5	0	84.098	5	9	49	9	2298	258.1	6.29	102.06	9	0	102.9	54.4	74	126	120	108.4	99.4	95.1	102.7	110.1	100.5	106.5	High	Peak Found	High	High	High	High	High	High	High	High	High	High	1
FALSE	High	Master Protein	P13804	Electron transfer flavoprotein subunit alpha, mitochondrial OS=Homo sapiens OX=9606 GN=ETFA PE=1 SV=1	0	84.079	28	7	291	7	333	35.1	8.38	632.65	7	0	108.2	105.7	132.6	84.1	77.6	94.7	111.1	94.3	99.4	88.3	92	111.9	High	High	High	High	High	High	High	High	High	High	High	High	1
FALSE	High	Master Protein	P00387	NADH-cytochrome b5 reductase 3 OS=Homo sapiens OX=9606 GN=CYB5R3 PE=1 SV=3	0	83.858	23	5	193	5	301	34.2	7.59	499.4	5	0	110.7	84.1	95.9	101.9	103.1	90.3	80.6	142.3	109.1	73.1	93.1	115.6	High	High	High	High	High	High	High	High	High	High	High	High	1
FALSE	High	Master Protein	P46939	Utrophin OS=Homo sapiens OX=9606 GN=UTRN PE=1 SV=2	0	83.74	4	11	95	11	3433	394.2	5.33	199.89	11	0	99.9	85.1	75.4	101.7	183.4	96.4	92.9	91.7	97.6	97.1	81.5	97.6	High	High	High	High	High	High	High	High	High	High	High	High	1
FALSE	High	Master Protein	O43432	Eukaryotic translation initiation factor 4 gamma 3 OS=Homo sapiens OX=9606 GN=EIF4G3 PE=1 SV=2	0	83.733	7	11	125	7	1585	176.5	5.38	315.67	11	0	95.9	102.9	58.7	116.2	142.8	139.6	129.4	76.2	99.4	67.4	73.1	98.3	High	High	High	Peak Found	High	High	High	High	High	High	High	High	1
FALSE	High	Master Protein	P55060	Exportin-2 OS=Homo sapiens OX=9606 GN=CSE1L PE=1 SV=3	0	83.621	10	8	201	8	971	110.3	5.77	455.13	8	0	91.7	69.7	105	92	117.4	121.7	98.3	102.4	97	92.6	102.7	109.6	High	High	High	High	High	High	High	High	High	High	High	High	1
FALSE	High	Master Protein	Q8NF50	Dedicator of cytokinesis protein 8 OS=Homo sapiens OX=9606 GN=DOCK8 PE=1 SV=3	0	83.583	5	8	150	8	2099	238.4	6.87	372.71	8	0	102.6	94.3	102.4	101.2	88.8	108.8	102	100	93.3	110	97.6	99.1	High	High	High	High	High	High	High	High	High	High	High	High	1
FALSE	High	Master Protein	Q96PC5	Melanoma inhibitory activity protein 2 OS=Homo sapiens OX=9606 GN=MIA2 PE=1 SV=4	0	83.502	6	6	83	6	1412	159.7	4.69	237.07	6	0	103.3	78	112.4	95	102.6	118.3	95.2	101.1	87.9	101.1	93.2	112	High	High	High	High	High	High	High	High	High	High	High	High	1
FALSE	High	Master Protein	P20618	Proteasome subunit beta type-1 OS=Homo sapiens OX=9606 GN=PSMB1 PE=1 SV=2	0	83.115	24	5	471	5	241	26.5	8.13	1547.27	5	0	97.9	125	113.5	99	89.9	77.4	101.2	87.9	113.9	109.7	97.8	86.7	High	High	High	High	High	High	High	High	High	High	High	High	1
FALSE	High	Master Protein	Q8N392	Rho GTPase-activating protein 18 OS=Homo sapiens OX=9606 GN=ARHGAP18 PE=1 SV=3	0	83.06	13	7	271	7	663	74.9	6.44	825.85	7	0	99.1	73.9	99.7	91.7	110.9	125.1	112.7	103.3	82.3	97.4	90.4	113.5	High	High	High	High	High	High	High	High	High	High	High	High	1
FALSE	High	Master Protein	P07910	Heterogeneous nuclear ribonucleoproteins C1/C2 OS=Homo sapiens OX=9606 GN=HNRNPC PE=1 SV=4	0	82.717	22	9	274	9	306	33.7	5.08	632.44	9	0	97.7	103.2	103.2	116.3	115.5	129.8	98.3	90	82.6	82.7	82.6	98	High	High	High	High	High	High	High	High	High	High	High	High	1
FALSE	High	Master Protein	Q9UBR2	Cathepsin Z OS=Homo sapiens OX=9606 GN=CTSZ PE=1 SV=1	0	82.535	27	7	349	7	303	33.8	7.11	931.87	7	0	105.9	118.2	92.5	103.5	99.6	74.1	108.5	104.5	105.6	104.3	101.9	81.4	High	High	High	High	High	High	High	High	High	High	High	High	1
FALSE	High	Master Protein	Q9BXK5	Bcl-2-like protein 13 OS=Homo sapiens OX=9606 GN=BCL2L13 PE=1 SV=1	0	82.147	25	7	147	7	485	52.7	4.44	324.75	7	0	86.4	54.1	98.8	109.1	104.9	140	91.7	98.8	86.5	94.1	101.2	134.4	High	High	High	High	High	High	High	High	High	High	High	High	1
FALSE	High	Master Protein	Q9UKK3	Protein mono-ADP-ribosyltransferase PARP4 OS=Homo sapiens OX=9606 GN=PARP4 PE=1 SV=3	0	81.961	7	9	119	9	1724	192.5	5.66	237.11	9	0	80	110.2	113.3	91.4	82.3	70.9	107.3	99.4	128.8	87	105	124.4	High	High	High	High	High	High	High	High	High	High	High	High	1
FALSE	High	Master Protein	Q96A65	Exocyst complex component 4 OS=Homo sapiens OX=9606 GN=EXOC4 PE=1 SV=1	0	81.921	9	7	138	7	974	110.4	6.49	309.37	7	0	101.2	85.9	94.3	87.7	108.5	119.5	91.2	99.8	120.5	105.5	93.9	92.1	High	High	High	High	High	High	High	High	High	High	High	High	1
FALSE	High	Master Protein	Q86UP2	Kinectin OS=Homo sapiens OX=9606 GN=KTN1 PE=1 SV=1	0	81.688	8	9	81	9	1357	156.2	5.64	195.87	9	0	108.2	85.4	103.8	77.5	92.1	120.4	96.8	105.6	100.1	93.6	99.3	117.3	High	High	High	High	High	High	High	High	High	High	High	High	1
FALSE	High	Master Protein	O43143	ATP-dependent RNA helicase DHX15 OS=Homo sapiens OX=9606 GN=DHX15 PE=1 SV=2	0	81.659	14	9	163	9	795	90.9	7.46	368.78	9	0	92.3	120.6	89.5	96.8	96.1	99.2	76.1	83.1	92.3	128.6	115.9	109.6	High	High	High	High	High	High	High	High	High	High	High	High	1
FALSE	High	Master Protein	P11766	Alcohol dehydrogenase class-3 OS=Homo sapiens OX=9606 GN=ADH5 PE=1 SV=4	0	81.357	30	6	151	6	374	39.7	7.49	433.93	6	0	99.4	106.1	101.9	87	108.2	77.7	110	104.9	110.4	99.5	96.3	98.5	High	High	High	High	High	High	High	High	High	High	High	High	1
FALSE	High	Master Protein	P42765	3-ketoacyl-CoA thiolase, mitochondrial OS=Homo sapiens OX=9606 GN=ACAA2 PE=1 SV=2	0	81.313	19	5	225	5	397	41.9	8.09	714.73	5	0	92.9	77.7	99.2	104.4	126.1	115.6	92.1	97.9	93.4	89.5	96.7	114.5	High	High	High	High	High	High	High	High	High	High	High	High	1
FALSE	High	Master Protein	P23368	NAD-dependent malic enzyme, mitochondrial OS=Homo sapiens OX=9606 GN=ME2 PE=1 SV=1	0	81.283	16	7	228	7	584	65.4	7.61	584.54	7	0	109.1	106.2	123.1	69.9	88.3	88.9	104.3	101.2	107.5	107.6	101.4	92.6	High	High	High	High	High	High	High	High	High	High	High	High	1
FALSE	High	Master Protein	Q9UL46	Proteasome activator complex subunit 2 OS=Homo sapiens OX=9606 GN=PSME2 PE=1 SV=4	0	81.274	30	7	315	7	239	27.4	5.73	855.41	7	0	85.9	90.1	96.7	101.4	105.4	122.7	99.9	102.7	93.6	98.2	104	99.4	High	High	High	High	High	High	High	High	High	High	High	High	1
FALSE	High	Master Protein	P09651	Heterogeneous nuclear ribonucleoprotein A1 OS=Homo sapiens OX=9606 GN=HNRNPA1 PE=1 SV=5	0	81.153	24	8	187	6	372	38.7	9.13	210.09	8	0	90.7	107.7	90.9	121.6	107.4	117.7	87.2	112.4	96.4	82.9	89.2	95.9	High	High	High	High	High	High	High	High	High	High	High	High	1
FALSE	High	Master Protein	P22061	Protein-L-isoaspartate(D-aspartate) O-methyltransferase OS=Homo sapiens OX=9606 GN=PCMT1 PE=1 SV=4	0	81.095	40	5	265	5	227	24.6	7.21	862.81	5	0	112.9	108.7	116.3	78.7	98.2	82.3	99.3	97.3	107.9	89.7	91.9	117	High	High	High	High	High	High	High	High	High	High	High	High	1
FALSE	High	Master Protein	Q9NZB2	Constitutive coactivator of PPAR-gamma-like protein 1 OS=Homo sapiens OX=9606 GN=FAM120A PE=1 SV=2	0	80.9	9	7	93	7	1118	121.8	8.88	221.08	7	0	127.4	94.7	123.9	120.2	83.2	97.7	71.5	60.1	107.9	102.3	69.9	141.2	High	High	High	High	High	High	High	High	High	High	High	High	1
FALSE	High	Master Protein	Q9H993	Damage-control phosphatase ARMT1 OS=Homo sapiens OX=9606 GN=ARMT1 PE=1 SV=1	0	80.773	13	5	77	5	441	51.1	5.76	175.5	5	0	147.2	89.3	85.2	143.6	62.3	174.1	47.9	127.5	95.8	60.6	94.3	72.2	High	Peak Found	High	High	High	High	High	High	High	High	High	High	1
FALSE	High	Master Protein	O60763	General vesicular transport factor p115 OS=Homo sapiens OX=9606 GN=USO1 PE=1 SV=2	0	80.756	11	10	322	10	962	107.8	4.91	656.55	10	0	94.4	100.8	108.6	90.6	90	90	98.5	106.9	116.4	93.1	108.5	102	High	High	High	High	High	High	High	High	High	High	High	High	1
FALSE	High	Master Protein	P52597	Heterogeneous nuclear ribonucleoprotein F OS=Homo sapiens OX=9606 GN=HNRNPF PE=1 SV=3	0	80.7	14	4	379	2	415	45.6	5.58	1321.41	4	0	137.7	62.7	90.5	119.5	47.3	144.3	82.8	101.9	105.5	76.2	96.2	135.3	High	High	High	High	High	High	High	High	High	High	High	High	1
FALSE	High	Master Protein	Q06830	Peroxiredoxin-1 OS=Homo sapiens OX=9606 GN=PRDX1 PE=1 SV=1	0	80.509	49	10	1435	7	199	22.1	8.13	2451.89	10	3	100.3	117.1	106.2	84	102.6	79.8	103.5	98.9	112.3	103.5	102.8	89.1	High	High	High	High	High	High	High	High	High	High	High	High	1
FALSE	High	Master Protein	P14868	Aspartate--tRNA ligase, cytoplasmic OS=Homo sapiens OX=9606 GN=DARS1 PE=1 SV=2	0	80.5	22	9	271	9	501	57.1	6.55	764.9	9	0	97.4	94.1	103.3	105.2	108.6	113.7	103.3	89.8	99.5	88.4	97.7	99	High	High	High	High	High	High	High	High	High	High	High	High	1
FALSE	High	Master Protein	Q96AG4	Leucine-rich repeat-containing protein 59 OS=Homo sapiens OX=9606 GN=LRRC59 PE=1 SV=1	0	80.468	34	7	108	7	307	34.9	9.57	313.66	7	0	113.8	79.7	100.7	79.3	101.3	102.8	109.2	102.2	102.3	107.1	102.8	98.7	High	High	High	High	High	High	High	High	High	High	High	High	1
FALSE	High	Master Protein	P55084	Trifunctional enzyme subunit beta, mitochondrial OS=Homo sapiens OX=9606 GN=HADHB PE=1 SV=3	0	80.316	25	11	304	11	474	51.3	9.41	780.36	11	0	84.4	85.7	95.7	109.2	125.9	119.9	90.4	103.2	93	86.9	93.2	112.4	High	High	High	High	High	High	High	High	High	High	High	High	1
FALSE	High	Master Protein	Q9NQR4	Omega-amidase NIT2 OS=Homo sapiens OX=9606 GN=NIT2 PE=1 SV=1	0	80.234	41	9	164	9	276	30.6	7.21	261.68	9	0	104.3	93.2	117.4	86.7	107.3	88.3	97.9	98.9	110.2	106.5	94.8	94.4	High	High	High	High	High	High	High	High	High	High	High	High	1
FALSE	High	Master Protein	P23284	Peptidyl-prolyl cis-trans isomerase B OS=Homo sapiens OX=9606 GN=PPIB PE=1 SV=2	0	80.231	38	8	1039	8	216	23.7	9.41	2270.63	8	0	105.3	102.8	115.1	82.7	94.3	94.8	105.7	93.8	112.3	102	100.2	91	High	High	High	High	High	High	High	High	High	High	High	High	1
FALSE	High	Master Protein	Q92608	Dedicator of cytokinesis protein 2 OS=Homo sapiens OX=9606 GN=DOCK2 PE=1 SV=2	0	80.133	6	10	143	10	1830	211.8	6.87	274.85	10	0	99.8	112.4	100.4	103.1	82.8	106.6	100.1	95.9	92.5	87.8	108.1	110.5	High	High	High	High	High	High	High	High	High	High	High	High	1
FALSE	High	Master Protein	Q9H0U4	Ras-related protein Rab-1B OS=Homo sapiens OX=9606 GN=RAB1B PE=1 SV=1	0	80.105	39	7	624	1	201	22.2	5.73	1725.01	7	0	177.5	51.8	98.5	133.1	17.8	128	71.4	96.9	81.9	78	85.3	179.8	High	High	High	High	High	High	High	High	High	High	High	High	1
FALSE	High	Master Protein	Q9BT09	Protein canopy homolog 3 OS=Homo sapiens OX=9606 GN=CNPY3 PE=1 SV=1	0	79.995	27	7	145	7	278	30.7	5.49	504.09	7	0	95.6	83	102.6	81.7	131.5	111.3	93.8	101.4	100.2	96.4	100.5	102	High	High	High	High	High	High	High	High	High	High	High	High	1
FALSE	High	Master Protein	Q02750	Dual specificity mitogen-activated protein kinase kinase 1 OS=Homo sapiens OX=9606 GN=MAP2K1 PE=1 SV=2	0	79.917	13	5	174	5	393	43.4	6.62	497.08	5	0	91	66.6	87.4	116.4	113.5	115.2	86.4	127.5	94.7	78	98	125.3	High	High	High	High	High	High	High	High	High	High	High	High	1
FALSE	High	Master Protein	P18031	Tyrosine-protein phosphatase non-receptor type 1 OS=Homo sapiens OX=9606 GN=PTPN1 PE=1 SV=1	0	79.843	13	5	157	5	435	49.9	6.27	418.14	5	0	83.9	81.2	87	100	135.6	132.3	85.5	104.3	87.5	83.2	98.5	121	High	High	High	High	High	High	High	High	High	High	High	High	1
FALSE	High	Master Protein	Q5JRA6	Transport and Golgi organization protein 1 homolog OS=Homo sapiens OX=9606 GN=MIA3 PE=1 SV=1	0	79.643	6	9	98	9	1907	213.6	4.84	208.14	9	0	107.4	88.2	82.8	74.5	100.8	117.9	83.1	103.8	107.5	117.9	104.8	111.2	High	High	High	High	High	High	High	High	High	High	High	High	1
FALSE	High	Master Protein	P0CG39	POTE ankyrin domain family member J OS=Homo sapiens OX=9606 GN=POTEJ PE=3 SV=1	0	79.619	7	5	1701	1	1038	117.3	5.97	4242.43	5	0	32.7	852.2	3.8	47.4	15		22.5	50.8	106.7	58.4	10.4		Peak Found	High	Peak Found	Peak Found	Peak Found	Not Found	Peak Found	Peak Found	High	Peak Found	Peak Found	Not Found	1
FALSE	High	Master Protein	Q14571	Inositol 1,4,5-trisphosphate receptor type 2 OS=Homo sapiens OX=9606 GN=ITPR2 PE=1 SV=2	0	79.51	5	11	32	10	2701	307.9	6.43	51.9	11	1	97.4	100.5	123.4	82.2	79.2	97.6	108.6	94.9	94.4	108.5	110.1	103.3	High	Peak Found	High	High	Peak Found	High	High	High	Peak Found	High	High	High	1
FALSE	High	Master Protein	Q15042	Rab3 GTPase-activating protein catalytic subunit OS=Homo sapiens OX=9606 GN=RAB3GAP1 PE=1 SV=3	0	79.429	9	7	60	7	981	110.5	5.55	141.8	7	0	83.6	46.5	53.3	115.1	117.5	161.6	117.2	120.1	103.1	131.6	53.3	97.3	High	Peak Found	High	High	High	High	High	High	High	High	High	High	1
FALSE	High	Master Protein	P61224	Ras-related protein Rap-1b OS=Homo sapiens OX=9606 GN=RAP1B PE=1 SV=1	0	79.389	28	6	551	2	184	20.8	5.78	1434.95	6	4	83.6	90.6	92.5	106.6	111.2	118.9	97.2	105.4	98.3	97.7	99.5	98.6	High	High	High	High	High	High	High	High	High	High	High	High	1
FALSE	High	Master Protein	Q9Y2W1	Thyroid hormone receptor-associated protein 3 OS=Homo sapiens OX=9606 GN=THRAP3 PE=1 SV=2	0	79.002	7	8	126	8	955	108.6	10.15	272.85	8	0	93	79.2	101.3	78.4	111.6	133.9	111.9	91.6	94.7	98.3	112.4	93.5	High	High	High	High	High	High	High	High	High	High	High	High	1
FALSE	High	Master Protein	P36578	60S ribosomal protein L4 OS=Homo sapiens OX=9606 GN=RPL4 PE=1 SV=5	0	78.977	24	9	290	9	427	47.7	11.06	721.08	9	0	88.5	87.6	102	98.3	124.2	117.9	104.4	94	87.1	82.8	102.7	110.5	High	High	High	High	High	High	High	High	High	High	High	High	1
FALSE	High	Master Protein	P25774	Cathepsin S OS=Homo sapiens OX=9606 GN=CTSS PE=1 SV=3	0	78.817	28	8	1035	8	331	37.5	8.34	2619.75	8	0	98.9	125.4	107.3	80	103.3	81.3	104.1	106.7	103.3	105.8	102.9	81	High	High	High	High	High	High	High	High	High	High	High	High	1
FALSE	High	Master Protein	Q9Y5X2	Sorting nexin-8 OS=Homo sapiens OX=9606 GN=SNX8 PE=1 SV=1	0	78.699	21	8	87	8	465	52.5	7.39	218.28	8	0	99.5	74.8	89.9	86.9	132.9	123.4	91.6	105.8	94.9	91.4	103.4	105.5	High	High	High	High	High	High	High	High	High	High	High	High	1
FALSE	High	Master Protein	Q93009	Ubiquitin carboxyl-terminal hydrolase 7 OS=Homo sapiens OX=9606 GN=USP7 PE=1 SV=2	0	78.665	8	6	60	6	1102	128.2	5.55	136.41	6	0	95.1	102.4	91.9	97.8	88.7	112.8	107.2	101.3	93.5	98.7	101.5	109.3	High	High	High	High	High	High	High	High	High	High	High	High	1
FALSE	High	Master Protein	Q14008	Cytoskeleton-associated protein 5 OS=Homo sapiens OX=9606 GN=CKAP5 PE=1 SV=3	0	78.605	5	9	98	9	2032	225.4	7.8	211.2	9	0	142	101.3	87.1	97.1	114	117.2	98.7	85.5	77.8	91	119.8	68.5	High	High	High	High	High	High	High	High	High	High	High	High	1
FALSE	High	Master Protein	Q1KMD3	Heterogeneous nuclear ribonucleoprotein U-like protein 2 OS=Homo sapiens OX=9606 GN=HNRNPUL2 PE=1 SV=1	0	78.592	11	6	212	6	747	85.1	4.91	474.5	6	0	91.5	82.6	95.7	77	123.9	134	105	106.3	88.2	86.5	102	107.2	High	High	High	High	High	High	High	High	High	High	High	High	1
FALSE	High	Master Protein	Q07021	Complement component 1 Q subcomponent-binding protein, mitochondrial OS=Homo sapiens OX=9606 GN=C1QBP PE=1 SV=1	0	78.483	17	4	158	4	282	31.3	4.84	451.91	4	0	95	232	52.3	145.8	58.2	26.3	79.6	88	158.4	155.1	77	32.2	High	High	High	High	High	High	High	High	High	High	High	High	1
FALSE	High	Master Protein	Q14108	Lysosome membrane protein 2 OS=Homo sapiens OX=9606 GN=SCARB2 PE=1 SV=2	0	78.385	13	7	223	7	478	54.3	5.14	621.03	7	0	85.8	96	89.3	92.6	113.9	119.8	90.8	106.9	105.4	92.9	106.3	100.2	High	High	High	High	High	High	High	High	High	High	High	High	1
FALSE	High	Master Protein	Q16181	Septin-7 OS=Homo sapiens OX=9606 GN=SEPTIN7 PE=1 SV=2	0	78.377	15	7	256	7	437	50.6	8.63	621.15	7	0	104.2	113.2	103	91	96.8	103.7	102.4	95.2	96.4	111.7	98.7	83.9	High	High	High	High	High	High	High	High	High	High	High	High	1
FALSE	High	Master Protein	Q16698	2,4-dienoyl-CoA reductase [(3E)-enoyl-CoA-producing], mitochondrial OS=Homo sapiens OX=9606 GN=DECR1 PE=1 SV=1	0	78.346	23	6	159	6	335	36	9.28	499.14	6	0	95.8	77.8	102.4	106.1	99.8	120.6	93.6	97.7	97.3	89.2	92.3	127.5	High	High	High	High	High	High	High	High	High	High	High	High	1
FALSE	High	Master Protein	Q9Y5X3	Sorting nexin-5 OS=Homo sapiens OX=9606 GN=SNX5 PE=1 SV=1	0	78.276	33	12	455	12	404	46.8	6.76	861.36	12	0	121.7	103.6	95.7	97.2	96.4	108.8	81.4	95.5	115.4	102.3	104.4	77.6	High	High	High	High	High	High	High	High	High	High	High	High	1
FALSE	High	Master Protein	P01040	Cystatin-A OS=Homo sapiens OX=9606 GN=CSTA PE=1 SV=1	0	78.238	61	4	204	4	98	11	5.5	598.07	4	0	105.7	63.1	92.9	94	102.1	90.5	90.8	138.6	125.1	86.5	86.6	124	High	High	High	High	High	High	High	High	High	High	High	High	1	Acetyl [N-Term]
FALSE	High	Master Protein	Q15075	Early endosome antigen 1 OS=Homo sapiens OX=9606 GN=EEA1 PE=1 SV=2	0	78.208	8	11	79	11	1411	162.4	5.68	140.16	11	0	106.5	87.6	85	91.7	117.5	108.9	109.9	106	86.6	104.7	93	102.6	High	High	High	High	High	High	High	High	High	High	High	High	1
FALSE	High	Master Protein	P30520	Adenylosuccinate synthetase isozyme 2 OS=Homo sapiens OX=9606 GN=ADSS2 PE=1 SV=3	0	78.198	16	5	159	5	456	50.1	6.55	459.45	5	0	129.9	58	89.6	137.5	83.5	128.2	83.7	110.5	78.7	78.2	97	125	High	High	High	High	High	High	High	High	High	High	High	High	1
FALSE	High	Master Protein	P29692	Elongation factor 1-delta OS=Homo sapiens OX=9606 GN=EEF1D PE=1 SV=5	0	78.145	25	6	224	5	281	31.1	5.01	658.61	6	1	101.3	91.1	130.6	103.2	98.3	110.9	108.2	87.7	79.2	110.8	91	87.7	High	High	High	High	High	High	High	High	High	High	High	High	1
FALSE	High	Master Protein	O94979	Protein transport protein Sec31A OS=Homo sapiens OX=9606 GN=SEC31A PE=1 SV=3	0	77.994	7	8	245	8	1220	132.9	6.89	479.1	8	0	94.3	93.2	128.2	74.7	96.9	92.9	121.6	85.7	104	129.1	93	86.3	High	High	High	High	High	High	High	High	High	High	High	High	1
FALSE	High	Master Protein	Q96P48	Arf-GAP with Rho-GAP domain, ANK repeat and PH domain-containing protein 1 OS=Homo sapiens OX=9606 GN=ARAP1 PE=1 SV=3	0	77.964	8	8	162	8	1450	162.1	6.23	388.04	8	0	104.8	98.5	117.4	94.2	94	89.5	114.9	84.6	86.5	110.1	106.9	98.6	High	High	High	High	High	High	High	High	High	High	High	High	1
FALSE	High	Master Protein	Q13492	Phosphatidylinositol-binding clathrin assembly protein OS=Homo sapiens OX=9606 GN=PICALM PE=1 SV=2	0	77.769	16	7	165	7	652	70.7	7.9	519.76	7	0	101.3	118.4	119.9	86.3	86.2	99.2	91.9	89.4	111.3	96.4	93.5	106.3	High	High	High	High	High	High	High	High	High	High	High	High	1
FALSE	High	Master Protein	P43490	Nicotinamide phosphoribosyltransferase OS=Homo sapiens OX=9606 GN=NAMPT PE=1 SV=1	0	77.738	20	8	247	8	491	55.5	7.15	585.63	8	0	89.9	109.1	95.9	101	115.7	121.9	74.4	111.6	103	70.4	94.4	112.8	High	High	High	High	High	High	High	High	High	High	High	High	1
FALSE	High	Master Protein	O60568	Multifunctional procollagen lysine hydroxylase and glycosyltransferase LH3 OS=Homo sapiens OX=9606 GN=PLOD3 PE=1 SV=1	0	77.612	14	8	191	8	738	84.7	6.05	494.24	8	0	101.7	93.7	102.1	99.2	112.5	102.9	87.9	103.5	103.8	95.8	93.5	103.4	High	High	High	High	High	High	High	High	High	High	High	High	1
FALSE	High	Master Protein	Q8N3D4	EH domain-binding protein 1-like protein 1 OS=Homo sapiens OX=9606 GN=EHBP1L1 PE=1 SV=2	0	77.472	6	7	98	7	1523	161.8	4.83	243.82	7	0	113.6	69.2	90.2	97.1	104.6	114.2	110.3	96	88.9	108.2	100.3	107.3	High	High	High	High	High	High	High	High	High	High	High	High	1
FALSE	High	Master Protein	P51148	Ras-related protein Rab-5C OS=Homo sapiens OX=9606 GN=RAB5C PE=1 SV=2	0	77.281	29	5	127	4	216	23.5	8.41	354.06	5	1	95.2	104.3	98.3	82.5	162.2	74.1	93.8	119.1	105	94.3	90.6	80.6	High	High	High	High	High	High	High	High	High	High	High	High	1
FALSE	High	Master Protein	O43615	Mitochondrial import inner membrane translocase subunit TIM44 OS=Homo sapiens OX=9606 GN=TIMM44 PE=1 SV=2	0	77.064	19	8	184	8	452	51.3	8.32	436.61	8	0	88.8	74.2	103.4	105.9	115.5	122	95.7	104.5	100.5	71.6	104.3	113.6	High	High	High	High	High	High	High	High	High	High	High	High	1
FALSE	High	Master Protein	Q9BXS5	AP-1 complex subunit mu-1 OS=Homo sapiens OX=9606 GN=AP1M1 PE=1 SV=3	0	76.88	21	7	173	7	423	48.6	7.3	433.28	7	0	93.1	124.9	102.4	102.2	63.8	91.1	116.6	84.3	127.9	84.9	103.8	105.1	High	High	High	High	High	High	High	High	High	High	High	High	1
FALSE	High	Master Protein	P62191	26S proteasome regulatory subunit 4 OS=Homo sapiens OX=9606 GN=PSMC1 PE=1 SV=1	0	76.876	19	6	114	6	440	49.2	6.21	250.18	6	0	104.6	92.1	92.9	88.4	87.4	115.7	104.7	102.8	104	98.5	96.9	111.9	High	High	High	High	High	High	High	High	High	High	High	High	1
FALSE	High	Master Protein	O15511	Actin-related protein 2/3 complex subunit 5 OS=Homo sapiens OX=9606 GN=ARPC5 PE=1 SV=3	0	76.643	54	8	288	7	151	16.3	5.67	691.86	8	1	83.7	109.4	86	117.2	149.1	138	93.4	84.4	73.8	72.2	99.2	93.6	High	High	High	High	High	High	High	High	High	High	High	High	1
FALSE	High	Master Protein	P14324	Farnesyl pyrophosphate synthase OS=Homo sapiens OX=9606 GN=FDPS PE=1 SV=4	0	76.504	11	4	358	4	419	48.2	6.15	1142.33	4	0	95	83.1	91	113	121.4	111.8	92.7	103.2	94	82.3	94.9	117.6	High	High	High	High	High	High	High	High	High	High	High	High	1
FALSE	High	Master Protein	P13798	Acylamino-acid-releasing enzyme OS=Homo sapiens OX=9606 GN=APEH PE=1 SV=4	0	76.432	12	7	123	7	732	81.2	5.48	381.28	7	0	81.1	70.6	96.3	109.7	117.4	125.7	99.3	98.3	87.8	103.6	102.9	107.2	High	High	High	High	High	High	High	High	High	High	High	High	1
FALSE	High	Master Protein	P49589	Cysteine--tRNA ligase, cytoplasmic OS=Homo sapiens OX=9606 GN=CARS1 PE=1 SV=3	0	76.231	12	7	116	7	748	85.4	6.76	294.64	7	0	89.3	82.4	113.3	97.3	105.4	116.1	94.1	101.4	92.9	98.4	95.5	114	High	Peak Found	High	High	High	High	High	High	High	High	High	High	1
FALSE	High	Master Protein	P61006	Ras-related protein Rab-8A OS=Homo sapiens OX=9606 GN=RAB8A PE=1 SV=1	0	76.227	41	8	195	3	207	23.7	9.07	277.35	8	2	98.8	105.6	117.2	77.8	99.3	85.3	117.6	98.4	109.9	113.1	93.7	83.3	High	High	High	High	High	High	High	High	High	High	High	High	1
FALSE	High	Master Protein	Q9Y613	FH1/FH2 domain-containing protein 1 OS=Homo sapiens OX=9606 GN=FHOD1 PE=1 SV=3	0	76.027	8	6	76	6	1164	126.5	6.39	215.64	6	0	94.7	72.5	104	105	101.9	109.9	107.2	108.3	93	111.5	93.7	98.3	High	High	High	High	High	High	High	High	High	High	High	High	1
FALSE	High	Master Protein	Q3LXA3	Triokinase/FMN cyclase OS=Homo sapiens OX=9606 GN=TKFC PE=1 SV=2	0	76.002	11	4	109	4	575	58.9	7.49	372.61	4	0	114	60.1	113.3	95.9	64.1	115.6	95	111.6	107.7	115.3	101.3	106	High	High	High	High	High	High	High	High	High	High	High	High	1
FALSE	High	Master Protein	O95336	6-phosphogluconolactonase OS=Homo sapiens OX=9606 GN=PGLS PE=1 SV=2	0	75.984	41	7	108	7	258	27.5	6.05	292.47	7	0	89.8	99.9	111.2	58.1	109.3	73.5	108.6	119.9	115.2	90.3	102.3	121.8	High	High	High	High	High	High	High	High	High	High	High	High	1
FALSE	High	Master Protein	Q9BRF8	Serine/threonine-protein phosphatase CPPED1 OS=Homo sapiens OX=9606 GN=CPPED1 PE=1 SV=3	0	75.878	31	8	83	8	314	35.5	6.2	205.49	8	0	98.5	55.6	108	110.2	128.8	105.7	83.9	94.6	105.2	99.2	112.5	97.8	High	High	High	High	High	High	High	High	High	High	High	High	1
FALSE	High	Master Protein	P23396	40S ribosomal protein S3 OS=Homo sapiens OX=9606 GN=RPS3 PE=1 SV=2	0	75.763	49	11	674	11	243	26.7	9.66	1608.89	11	0	98.5	90.4	103.6	96.3	111.4	97.3	98.5	105.8	99.8	102.8	101.1	94.5	High	High	High	High	High	High	High	High	High	High	High	High	1
FALSE	High	Master Protein	Q9P0L0	Vesicle-associated membrane protein-associated protein A OS=Homo sapiens OX=9606 GN=VAPA PE=1 SV=3	0	75.403	22	5	335	4	249	27.9	8.62	546.39	5	1	100	91.2	137.8	65.4	89.1	94.7	124.6	87.2	97.9	116.1	97.5	98.4	High	High	High	High	High	High	High	High	High	High	High	High	1
FALSE	High	Master Protein	Q16543	Hsp90 co-chaperone Cdc37 OS=Homo sapiens OX=9606 GN=CDC37 PE=1 SV=1	0	75.345	24	8	574	8	378	44.4	5.25	1729.87	8	0	91.4	66.5	91.8	66.3	120.8	118.6	131.1	97.4	93.7	89.7	124.8	107.8	High	High	High	High	High	High	High	High	High	High	High	High	1
FALSE	High	Master Protein	P61916	NPC intracellular cholesterol transporter 2 OS=Homo sapiens OX=9606 GN=NPC2 PE=1 SV=1	0	75.265	48	6	645	6	151	16.6	7.65	2195.59	6	0	99.1	135.9	110.4	82.8	84.7	90.1	104.9	85.5	103.8	109	102.4	91.4	High	High	High	High	High	High	High	High	High	High	High	High	1
FALSE	High	Master Protein	P15374	Ubiquitin carboxyl-terminal hydrolase isozyme L3 OS=Homo sapiens OX=9606 GN=UCHL3 PE=1 SV=1	0	75.225	35	5	123	5	230	26.2	4.92	393.7	5	0	105.8	84.5	100.8	101.3	94.8	110.5	108.4	87.1	108.1	105.8	91.8	101.2	High	Peak Found	High	High	High	High	High	High	High	High	High	High	1
FALSE	High	Master Protein	P15531	Nucleoside diphosphate kinase A OS=Homo sapiens OX=9606 GN=NME1 PE=1 SV=1	0	75.193	46	6	280	4	152	17.1	6.19	515.55	6	3	90.2	116.3	112.3	86.7	115	75	110.7	102.5	111.8	107.5	95.3	76.8	High	High	High	High	High	High	High	High	High	High	High	High	1
FALSE	High	Master Protein	P62241	40S ribosomal protein S8 OS=Homo sapiens OX=9606 GN=RPS8 PE=1 SV=2	0	75.107	27	6	395	6	208	24.2	10.32	861.25	6	0	94.3	80.7	97.3	101.7	113	115.9	94	110.8	92.4	89.8	95.1	114.9	High	High	High	High	High	High	High	High	High	High	High	High	1
FALSE	High	Master Protein	P56192	Methionine--tRNA ligase, cytoplasmic OS=Homo sapiens OX=9606 GN=MARS1 PE=1 SV=2	0	74.895	9	6	140	6	900	101.1	6.16	362.21	6	0	66.3	119.2	128.9	87.2	48.9	109.7	113.7	96.2	104.3	108.1	110.2	107.3	High	High	High	High	High	High	High	High	High	High	High	High	1
FALSE	High	Master Protein	Q13177	Serine/threonine-protein kinase PAK 2 OS=Homo sapiens OX=9606 GN=PAK2 PE=1 SV=3	0	74.861	18	7	144	5	524	58	5.96	317.99	7	2	80.4	86.3	98.2	93.5	114	110	113.8	107.1	94.9	102.9	100.4	98.5	High	High	High	High	High	High	High	High	High	High	High	High	1
FALSE	High	Master Protein	P07205	Phosphoglycerate kinase 2 OS=Homo sapiens OX=9606 GN=PGK2 PE=1 SV=3	0	74.85	14	5	450	1	417	44.8	8.54	1290.67	5	0	51.4	232	69.1	115.5	30.9	72.5	102.5	55.9	171.3	36.9	114.1	147.8	High	High	High	High	High	High	High	High	High	High	High	High	1
FALSE	High	Master Protein	P55008	Allograft inflammatory factor 1 OS=Homo sapiens OX=9606 GN=AIF1 PE=1 SV=1	0	74.422	33	5	401	5	147	16.7	6.24	1008.7	5	0	101.4	111.1	113.8	79.8	86	100.1	105.3	91.3	95.3	117.2	105	93.7	High	High	High	High	High	High	High	High	High	High	High	High	1
FALSE	High	Master Protein	Q9BRR6	ADP-dependent glucokinase OS=Homo sapiens OX=9606 GN=ADPGK PE=1 SV=1	0	74.303	12	3	66	3	497	54.1	6.2	191.02	3	0	131.4	75.6	90.2	133.7	79.2	135.5	65.1	102.3	86.2	66.7	89.3	144.7	High	High	High	High	High	High	High	High	High	High	High	High	1
FALSE	High	Master Protein	P17858	ATP-dependent 6-phosphofructokinase, liver type OS=Homo sapiens OX=9606 GN=PFKL PE=1 SV=6	0	74.165	12	7	115	6	780	85	7.5	308.59	7	1	77.5	110.7	110.6	101.5	130	93.6	98	117.4	94.2	106.4	104.1	56.1	High	High	High	High	High	High	High	High	High	High	High	High	1
FALSE	High	Master Protein	Q9H3U1	Protein unc-45 homolog A OS=Homo sapiens OX=9606 GN=UNC45A PE=1 SV=1	0	74.076	7	5	52	5	944	103	6.07	135.06	5	0	91.1	60.3	88.5	93.7	131.6	113.2	97.5	105.9	110.8	100.6	93.2	113.7	High	High	High	High	High	High	High	High	High	High	High	High	1
FALSE	High	Master Protein	P07686	Beta-hexosaminidase subunit beta OS=Homo sapiens OX=9606 GN=HEXB PE=1 SV=4	0	74.026	18	9	487	8	556	63.1	6.76	952.35	9	1	81.6	92.6	101.8	71.9	100.3	95.5	125	123	88.9	116.1	122.3	81	High	High	High	High	High	High	High	High	High	High	High	High	1
FALSE	High	Master Protein	O75534	Cold shock domain-containing protein E1 OS=Homo sapiens OX=9606 GN=CSDE1 PE=1 SV=2	0	74.009	12	7	64	7	798	88.8	6.25	138.29	7	0	114.9	103.6	96.6	117.8	94.8	83.6	101.8	108.6	91.2	95.5	102.1	89.5	High	High	High	High	High	High	High	High	High	High	High	High	1
FALSE	High	Master Protein	P30048	Thioredoxin-dependent peroxide reductase, mitochondrial OS=Homo sapiens OX=9606 GN=PRDX3 PE=1 SV=3	0	73.86	26	6	295	6	256	27.7	7.78	558.53	6	0	93.1	100.5	101.5	108.3	107.4	100.9	90.2	106.1	100.8	93.7	92.3	105.2	High	High	High	High	High	High	High	High	High	High	High	High	1
FALSE	High	Master Protein	P62424	60S ribosomal protein L7a OS=Homo sapiens OX=9606 GN=RPL7A PE=1 SV=2	0	73.619	26	6	145	6	266	30	10.61	402.41	6	0	89.8	108.4	117	74.3	121.2	73.4	121.6	97.7	96.1	108.6	104.1	87.8	High	High	High	High	High	High	High	High	High	High	High	High	1
FALSE	High	Master Protein	P24752	Acetyl-CoA acetyltransferase, mitochondrial OS=Homo sapiens OX=9606 GN=ACAT1 PE=1 SV=1	0	73.589	22	6	70	6	427	45.2	8.85	198.93	6	0	92	105.8	106.3	77.6	125.5	84.2	101.2	123.9	103.3	103.9	85.8	90.5	High	High	High	Peak Found	High	High	High	High	High	High	High	High	1
FALSE	High	Master Protein	P21291	Cysteine and glycine-rich protein 1 OS=Homo sapiens OX=9606 GN=CSRP1 PE=1 SV=3	0	73.491	33	5	92	5	193	20.6	8.57	316.13	5	0	94.4	65.9	86.5	97	132.5	92.6	130.5	104	90.7	119	91.8	95	High	High	High	High	High	High	High	High	High	High	High	High	1
FALSE	High	Master Protein	P30041	Peroxiredoxin-6 OS=Homo sapiens OX=9606 GN=PRDX6 PE=1 SV=3	0	73.229	40	8	624	8	224	25	6.38	1281.53	8	0	93.3	99.4	108.5	86.3	94.3	100.3	107.3	111.1	104.1	90.5	100.4	104.4	High	High	High	High	High	High	High	High	High	High	High	High	1
FALSE	High	Master Protein	Q92556	Engulfment and cell motility protein 1 OS=Homo sapiens OX=9606 GN=ELMO1 PE=1 SV=2	0	73.2	13	7	105	6	727	83.8	6.28	278.41	7	1	109.5	82.8	107.5	103.1	68.2	122	94.8	101.2	93.9	89.2	98.5	129.3	High	High	High	High	High	High	High	High	High	High	High	High	1
FALSE	High	Master Protein	Q07960	Rho GTPase-activating protein 1 OS=Homo sapiens OX=9606 GN=ARHGAP1 PE=1 SV=1	0	73.2	15	5	268	5	439	50.4	6.29	754.9	5	0	106.9	104.3	102.9	100.4	88.3	96.5	101.6	97.4	103.7	97.6	95.4	105.1	High	High	High	High	High	High	High	High	High	High	High	High	1
FALSE	High	Master Protein	P04839	Cytochrome b-245 heavy chain OS=Homo sapiens OX=9606 GN=CYBB PE=1 SV=2	0	73.191	12	6	389	6	570	65.3	8.63	1121.99	6	0	133.2	88.1	104.2	115.6	62.6	109	87.4	104	93.2	80.5	85.7	136.4	High	High	High	High	High	High	High	High	High	High	High	High	1
FALSE	High	Master Protein	Q9Y265	RuvB-like 1 OS=Homo sapiens OX=9606 GN=RUVBL1 PE=1 SV=1	0	73.132	20	6	120	6	456	50.2	6.42	366.79	6	0	93.7	76.8	95.8	110.5	105.8	127.7	87.5	100.3	107.1	90.1	103.2	101.5	High	High	High	High	High	High	High	High	High	High	High	High	1
FALSE	High	Master Protein	P12081	Histidine--tRNA ligase, cytoplasmic OS=Homo sapiens OX=9606 GN=HARS1 PE=1 SV=2	0	72.86	17	7	107	7	509	57.4	5.88	261.24	7	0	103.2	87	102.7	102	105.9	97.4	93.8	101.9	100	97.6	98.6	109.8	High	High	High	High	High	High	High	High	High	High	High	High	1
FALSE	High	Master Protein	Q9UH65	Switch-associated protein 70 OS=Homo sapiens OX=9606 GN=SWAP70 PE=1 SV=1	0	72.778	19	11	317	11	585	69	5.87	578.97	11	0	86.4	95.3	97.5	104.7	96.3	117.8	93.6	97.2	103.5	91.6	103.2	112.9	High	High	High	High	High	High	High	High	High	High	High	High	1
FALSE	High	Master Protein	Q9NR45	Sialic acid synthase OS=Homo sapiens OX=9606 GN=NANS PE=1 SV=2	0	72.682	24	6	288	6	359	40.3	6.74	943.93	6	0	101.9	90.9	104.6	99.8	94.5	110.4	93.4	99	94.8	101.8	103.9	105	High	High	High	High	High	High	High	High	High	High	High	High	1
FALSE	High	Master Protein	Q9UJU6	Drebrin-like protein OS=Homo sapiens OX=9606 GN=DBNL PE=1 SV=1	0	72.632	12	4	174	4	430	48.2	5.05	583.62	4	0	93.5	60.6	103.3	86.1	98.7	164.6	98.5	99.4	81.7	75.7	112	125.9	High	High	High	High	High	High	High	High	High	High	High	High	1
FALSE	High	Master Protein	O15229	Kynurenine 3-monooxygenase OS=Homo sapiens OX=9606 GN=KMO PE=1 SV=2	0	72.621	11	4	183	4	486	55.8	9.03	616.03	4	0	100.8	93.3	127.9	85.4	83.9	107.4	97.8	94.2	85.6	87.1	91.7	144.8	High	High	High	High	High	High	High	High	High	High	High	High	1
FALSE	High	Master Protein	P49756	RNA-binding protein 25 OS=Homo sapiens OX=9606 GN=RBM25 PE=1 SV=3	0	72.585	11	8	69	8	843	100.1	6.32	127.21	8	0	73	152.5	78.1	141	78.8	89	98.9	70.8	121.9	52.5	119.1	124.5	High	Peak Found	High	High	High	High	High	High	High	High	High	High	1
FALSE	High	Master Protein	Q03169	Tumor necrosis factor alpha-induced protein 2 OS=Homo sapiens OX=9606 GN=TNFAIP2 PE=1 SV=2	0	72.577	14	8	127	8	654	72.6	6.46	310.51	8	0	106.6	86.7	105	101.6	89.2	106.2	103.6	95.7	98.3	104.5	98.7	103.9	High	High	High	High	High	High	High	High	High	High	High	High	1
FALSE	High	Master Protein	Q15057	Arf-GAP with coiled-coil, ANK repeat and PH domain-containing protein 2 OS=Homo sapiens OX=9606 GN=ACAP2 PE=1 SV=3	0	72.406	12	6	65	6	778	88	6.8	145.39	6	0	66.6	150.7	99.6	93	75.7	85.5	110.7	78.9	129.1	85.4	106	118.7	High	High	High	High	High	High	High	High	High	High	High	High	1
FALSE	High	Master Protein	Q9UHB9	Signal recognition particle subunit SRP68 OS=Homo sapiens OX=9606 GN=SRP68 PE=1 SV=2	0	72.379	13	7	141	7	627	70.7	8.56	330.43	7	0	110.8	75.9	118.8	88.7	86.1	112	105.1	103.1	92	98.5	104.3	104.6	High	High	High	High	High	High	High	High	High	High	High	High	1
FALSE	High	Master Protein	P78344	Eukaryotic translation initiation factor 4 gamma 2 OS=Homo sapiens OX=9606 GN=EIF4G2 PE=1 SV=1	0	72.37	9	7	168	7	907	102.3	7.14	366.29	7	0	98.7	88.8	125.1	76.3	77.9	113.1	107.9	102.7	86.2	113.2	106.7	103.5	High	High	High	High	High	High	High	High	High	High	High	High	1	Acetyl [N-Term]
FALSE	High	Master Protein	Q9H4G4	Golgi-associated plant pathogenesis-related protein 1 OS=Homo sapiens OX=9606 GN=GLIPR2 PE=1 SV=3	0	72.254	36	5	171	5	154	17.2	9.41	406.69	5	0	102.9	135.1	100.4	108.3	64.7	73.2	124.8	108	102.8	96.9	99.8	83.2	High	High	High	High	High	High	High	High	High	High	High	High	1
FALSE	High	Master Protein	Q7L576	Cytoplasmic FMR1-interacting protein 1 OS=Homo sapiens OX=9606 GN=CYFIP1 PE=1 SV=1	0	72.125	8	9	331	4	1253	145.1	6.9	718.86	9	6	69.1	197.9	76.1	116.7	56.6	76.1	108.1	72.3	129.3	61.1	115.2	121.5	High	High	High	High	High	High	High	High	High	High	High	High	1
FALSE	High	Master Protein	Q13724	Mannosyl-oligosaccharide glucosidase OS=Homo sapiens OX=9606 GN=MOGS PE=1 SV=5	0	72.054	8	5	280	5	837	91.9	8.9	753.69	5	0	107.7	118.8	119	82	85.9	86.5	105.2	96	108.4	89.7	96.1	104.6	High	High	High	High	High	High	High	High	High	High	High	High	1
FALSE	High	Master Protein	Q14141	Septin-6 OS=Homo sapiens OX=9606 GN=SEPTIN6 PE=1 SV=4	0	71.974	19	7	220	2	434	49.7	6.67	494.49	7	0	93.2	65	110.7	104.4	105.1	133	100.7	119.9	63.9	81.8	105.9	116.5	High	Peak Found	High	High	High	High	High	High	Peak Found	High	High	High	1
FALSE	High	Master Protein	Q15181	Inorganic pyrophosphatase OS=Homo sapiens OX=9606 GN=PPA1 PE=1 SV=2	0	71.969	30	5	47	5	289	32.6	5.86	148.9	5	0	92.6	106.9	138.4	118.7	71.3	134.6	102.9	68.8	71.8	89.4	93.5	111.1	High	High	High	High	High	High	High	Peak Found	High	High	High	High	1
FALSE	High	Master Protein	O75436	Vacuolar protein sorting-associated protein 26A OS=Homo sapiens OX=9606 GN=VPS26A PE=1 SV=2	0	71.934	31	7	142	7	327	38.1	6.57	375.64	7	0	95.2	117.9	92.7	118.4	90.5	85.3	85.1	103	112.4	111	96.8	91.6	High	High	High	High	High	High	High	High	High	High	High	High	1
FALSE	High	Master Protein	P68036	Ubiquitin-conjugating enzyme E2 L3 OS=Homo sapiens OX=9606 GN=UBE2L3 PE=1 SV=1	0	71.822	56	6	465	6	154	17.9	8.51	1324.39	6	0	111.3	107.1	94.1	94.7	83.3	109.2	92.2	102.9	103.7	106.3	97.1	98.1	High	High	High	High	High	High	High	High	High	High	High	High	1
FALSE	High	Master Protein	Q6NUK1	Calcium-binding mitochondrial carrier protein SCaMC-1 OS=Homo sapiens OX=9606 GN=SLC25A24 PE=1 SV=2	0	71.816	22	9	219	9	477	53.3	6.33	487.57	9	0	101.7	90.9	95.6	95.6	119.4	113.3	81.6	107	103.7	75.8	89.4	126	High	High	High	High	High	High	High	High	High	High	High	High	1
FALSE	High	Master Protein	Q14240	Eukaryotic initiation factor 4A-II OS=Homo sapiens OX=9606 GN=EIF4A2 PE=1 SV=2	0	71.804	19	8	131	3	407	46.4	5.48	230.3	8	0	114.1	89.7	95.6	90.6	121.1	91.9	98.2	114.8	93.6	95.2	95.5	99.6	High	Peak Found	High	Peak Found	High	High	Peak Found	High	High	High	High	High	1
FALSE	High	Master Protein	P61289	Proteasome activator complex subunit 3 OS=Homo sapiens OX=9606 GN=PSME3 PE=1 SV=1	0	71.766	28	6	122	6	254	29.5	5.95	292.86	6	0	107.4	79.5	90.7	123.3	83.1	118.9	89.2	110.5	88.8	91.7	102.1	114.7	High	High	High	High	High	High	High	High	High	High	High	High	1
FALSE	High	Master Protein	Q15121	Astrocytic phosphoprotein PEA-15 OS=Homo sapiens OX=9606 GN=PEA15 PE=1 SV=2	0	71.671	42	6	251	6	130	15	5.02	580.78	6	0	101.7	74	94.1	86.1	107.8	124.8	100.6	102.9	101.6	91.6	101.2	113.4	High	High	High	High	High	High	High	High	High	High	High	High	1
FALSE	High	Master Protein	P25789	Proteasome subunit alpha type-4 OS=Homo sapiens OX=9606 GN=PSMA4 PE=1 SV=1	0	71.546	34	6	152	6	261	29.5	7.72	513.61	6	0	114.5	100.5	125.6	69.7	96	42.9	101.6	112.1	105.5	107.8	117.8	106	High	High	High	High	High	High	High	High	High	High	High	High	1
FALSE	High	Master Protein	P60953	Cell division control protein 42 homolog OS=Homo sapiens OX=9606 GN=CDC42 PE=1 SV=2	0	71.501	36	6	596	5	191	21.2	6.55	1968.79	6	1	121.4	92.1	95.5	88.6	85.3	98.2	113	90.6	124.8	100.7	90.2	99.6	High	High	High	High	High	High	High	High	High	High	High	High	1
FALSE	High	Master Protein	Q07812	Apoptosis regulator BAX OS=Homo sapiens OX=9606 GN=BAX PE=1 SV=1	0	71.497	30	4	135	4	192	21.2	5.22	437.75	4	0	94.5	72.8	90.6	108.8	103.6	130.2	93.5	102.8	85.2	99.5	100.5	118	High	High	High	High	High	High	High	High	High	High	High	High	1
FALSE	High	Master Protein	Q9Y2B0	Protein canopy homolog 2 OS=Homo sapiens OX=9606 GN=CNPY2 PE=1 SV=1	0	71.425	45	6	89	6	182	20.6	4.92	242.61	6	0	103.5	103.5	97.8	95.3	90.1	109.4	80.8	106.3	105.6	87.3	92.8	127.4	High	High	High	High	High	High	High	High	High	High	High	High	1
FALSE	High	Master Protein	P18085	ADP-ribosylation factor 4 OS=Homo sapiens OX=9606 GN=ARF4 PE=1 SV=3	0	71.324	39	6	337	3	180	20.5	7.14	914.83	6	0	113	89.9	117.7	71.5	99	102.4	106.1	96.1	94.6	112.5	98.8	98.4	High	High	High	High	High	High	High	High	High	High	High	High	1
FALSE	High	Master Protein	P09104	Gamma-enolase OS=Homo sapiens OX=9606 GN=ENO2 PE=1 SV=3	0	71.292	13	4	1117	1	434	47.2	5.03	2705.82	4	0	44.7	261.6	75	77.6	74.8	82.9	81.9	87.7	122.1	150.8	73.1	67.8	High	High	High	High	High	High	High	High	High	High	High	High	1
FALSE	High	Master Protein	P36776	Lon protease homolog, mitochondrial OS=Homo sapiens OX=9606 GN=LONP1 PE=1 SV=2	0	71.28	9	8	189	8	959	106.4	6.39	498.75	8	0	77.1	91.1	99.2	74.8	121.5	118.3	108.4	101.1	89.9	88.9	114.1	115.6	High	High	High	High	High	High	High	High	High	High	High	High	1
FALSE	High	Master Protein	Q06210	Glutamine--fructose-6-phosphate aminotransferase [isomerizing] 1 OS=Homo sapiens OX=9606 GN=GFPT1 PE=1 SV=3	0	71.218	13	7	122	7	699	78.8	7.11	241.33	7	0	95.2	85.9	108.3	111.3	97.2	116.5	101.7	81.8	87.2	102	105.1	107.6	High	High	High	High	High	High	High	High	High	High	High	High	1
FALSE	High	Master Protein	P51572	B-cell receptor-associated protein 31 OS=Homo sapiens OX=9606 GN=BCAP31 PE=1 SV=3	0	71.146	26	10	643	10	246	28	8.44	1007.78	10	0	108.2	102.4	101	83.4	107.1	115.1	92.5	94.6	98.1	111.3	103.4	82.9	High	High	High	High	High	High	High	High	High	High	High	High	1
FALSE	High	Master Protein	Q9UQ80	Proliferation-associated protein 2G4 OS=Homo sapiens OX=9606 GN=PA2G4 PE=1 SV=3	0	71.05	26	8	391	8	394	43.8	6.55	862.36	8	0	87.9	98.4	101.2	85.4	90.2	92.9	97.2	104.4	111.5	116.8	112.5	101.7	High	High	High	High	High	High	High	High	High	High	High	High	1
FALSE	High	Master Protein	P62834	Ras-related protein Rap-1A OS=Homo sapiens OX=9606 GN=RAP1A PE=1 SV=1	0	70.907	28	6	426	2	184	21	6.67	1014.38	6	0	105.1	106.4	99.4	90.2	114	100.8	99.3	89.3	107.6	97.4	89.8	100.6	High	High	High	High	High	High	High	High	High	High	High	High	1
FALSE	High	Master Protein	Q96QH2	PML-RARA-regulated adapter molecule 1 OS=Homo sapiens OX=9606 GN=PRAM1 PE=1 SV=3	0	70.88	16	6	170	6	670	73.9	9.67	458.63	6	0	97.7	121.9	113.4	93.1	69.2	74.1	119.2	95	112.4	106.6	103.9	93.5	High	High	High	High	High	High	High	High	High	High	High	High	1
FALSE	High	Master Protein	P41567	Eukaryotic translation initiation factor 1 OS=Homo sapiens OX=9606 GN=EIF1 PE=1 SV=1	0	70.853	49	4	183	4	113	12.7	7.44	519.97	4	0	92.3	84.5	87.1	123.8	82	142	78	101.2	101.6	88	86.2	133.2	High	High	High	High	High	High	High	High	High	High	High	High	1
FALSE	High	Master Protein	P37235	Hippocalcin-like protein 1 OS=Homo sapiens OX=9606 GN=HPCAL1 PE=1 SV=3	0	70.732	42	7	284	7	193	22.3	5.35	619.38	7	0	104	87	102.7	96.7	98.7	117.1	95.7	104.5	92.2	93.5	106.4	101.5	High	High	High	High	High	High	High	High	High	High	High	High	1
FALSE	High	Master Protein	P41091	Eukaryotic translation initiation factor 2 subunit 3 OS=Homo sapiens OX=9606 GN=EIF2S3 PE=1 SV=3	0	70.725	16	6	257	6	472	51.1	8.4	492.85	6	0	98.6	97.1	91.9	102.2	105.8	112.5	96.5	103.6	95.6	96.3	96.1	103.9	High	High	High	High	High	High	High	High	High	High	High	High	1
FALSE	High	Master Protein	P15313	V-type proton ATPase subunit B, kidney isoform OS=Homo sapiens OX=9606 GN=ATP6V1B1 PE=1 SV=3	0	70.62	15	6	270	1	513	56.8	5.66	608.59	6	0	45.7	268.8	55.8	148.7	20.3	65.7	100.3	50.1	124.5	35.1	136.8	148.1	Peak Found	High	High	Peak Found	Peak Found	Peak Found	High	Peak Found	High	Peak Found	High	High	1
FALSE	High	Master Protein	P16070	CD44 antigen OS=Homo sapiens OX=9606 GN=CD44 PE=1 SV=3	0	70.582	9	6	272	6	742	81.5	5.33	814.49	6	0	88.5	71	105.1	88.4	98.7	117.8	104.6	103.6	108.9	97.4	89.6	126.3	High	High	High	High	High	High	High	High	High	High	High	High	1
FALSE	High	Master Protein	P30043	Flavin reductase (NADPH) OS=Homo sapiens OX=9606 GN=BLVRB PE=1 SV=3	0	70.556	36	5	121	5	206	22.1	7.65	220.27	5	0	93.4	113.1	114.5	84.5	105.4	91.8	74.1	96.6	109.9	104.9	102.7	109.2	High	High	High	High	High	High	High	High	High	High	High	High	1
FALSE	High	Master Protein	A0AVT1	Ubiquitin-like modifier-activating enzyme 6 OS=Homo sapiens OX=9606 GN=UBA6 PE=1 SV=1	0	70.528	10	8	87	8	1052	117.9	6.14	144.03	8	0	113.8	65.9	109.8	97.2	112.6	109.6	100.1	81	98.3	99.2	96.1	116.3	High	Peak Found	High	High	High	High	High	High	High	High	High	High	1
FALSE	High	Master Protein	O15118	NPC intracellular cholesterol transporter 1 OS=Homo sapiens OX=9606 GN=NPC1 PE=1 SV=2	0	70.504	8	8	291	8	1278	142.1	5.36	865.89	8	0	85.9	81.9	94.2	104.6	121.5	125.8	91.4	97.2	96.8	87.3	98.7	114.7	High	High	High	High	High	High	High	High	High	High	High	High	1
FALSE	High	Master Protein	Q92878	DNA repair protein RAD50 OS=Homo sapiens OX=9606 GN=RAD50 PE=1 SV=1	0	70.2	7	9	109	9	1312	153.8	6.89	238.58	9	0	88.8	127.5	77	90.6	92.4	98.8	77.6	109	122	80.8	113.7	121.8	High	High	High	High	High	High	High	High	High	High	High	High	1
FALSE	High	Master Protein	Q8N1F7	Nuclear pore complex protein Nup93 OS=Homo sapiens OX=9606 GN=NUP93 PE=1 SV=2	0	70.195	9	6	78	6	819	93.4	5.72	170	6	0	87.6	113.9	75.6	116.7	95.2	64.6	133.4	93.3	114.4	145.7	99.9	59.7	High	Peak Found	High	High	High	High	High	High	High	High	High	High	1
FALSE	High	Master Protein	P49792	E3 SUMO-protein ligase RanBP2 OS=Homo sapiens OX=9606 GN=RANBP2 PE=1 SV=2	0	70.003	4	9	76	9	3224	358	6.2	166.2	9	0	111.4	119	130.3	65.8	57.7	80.1	130.1	99.2	90.5	117.9	116.4	81.5	High	High	High	High	High	High	High	High	High	High	High	High	1
FALSE	High	Master Protein	P62829	60S ribosomal protein L23 OS=Homo sapiens OX=9606 GN=RPL23 PE=1 SV=1	0	69.794	25	2	207	2	140	14.9	10.51	639.21	2	0	55.9	92.7	87.7	39.9	321.4	39.1	89.8	179	89.9	74.5	65.4	64.8	High	High	High	High	High	High	High	High	High	High	High	High	1
FALSE	High	Master Protein	Q14677	Clathrin interactor 1 OS=Homo sapiens OX=9606 GN=CLINT1 PE=1 SV=1	0	69.533	10	6	142	6	625	68.2	6.42	395.89	6	0	92.3	66.8	88.6	102.8	121.9	124.6	110.8	89.7	91.9	96.7	110.7	103.4	High	High	High	High	High	High	High	High	High	High	High	High	1
FALSE	High	Master Protein	Q12979	Active breakpoint cluster region-related protein OS=Homo sapiens OX=9606 GN=ABR PE=1 SV=2	0	69.387	12	9	246	9	859	97.5	6.55	462	9	0	111	95.8	105.3	94.5	86.9	96	108.1	107.6	96.1	111.6	100.5	86.5	High	High	High	High	High	High	High	High	High	High	High	High	1
FALSE	High	Master Protein	Q9UIB8	SLAM family member 5 OS=Homo sapiens OX=9606 GN=CD84 PE=1 SV=1	0	69.264	25	6	148	6	345	38.8	7.06	321.18	6	0	128.4	121.2	67.2	113.7	117.6	111.6	96.5	97.3	94.2	84.4	99.1	68.9	High	High	High	High	High	High	High	High	High	High	High	High	1
FALSE	High	Master Protein	Q99615	DnaJ homolog subfamily C member 7 OS=Homo sapiens OX=9606 GN=DNAJC7 PE=1 SV=2	0	69.243	14	7	112	7	494	56.4	6.96	279.4	7	0	94.7	98.4	94	93.1	151.5	86.6	98.9	117.4	96.6	96.6	88.9	83.4	High	High	High	High	High	High	High	High	High	High	High	High	1
FALSE	High	Master Protein	P16435	NADPH--cytochrome P450 reductase OS=Homo sapiens OX=9606 GN=POR PE=1 SV=2	0	69.202	17	9	297	9	677	76.6	5.58	806.77	9	0	99.7	93.8	111.8	91.2	96.9	106.9	97.4	100.1	94.6	114.9	101.1	91.6	High	High	High	High	High	High	High	High	High	High	High	High	1
FALSE	High	Master Protein	O94973	AP-2 complex subunit alpha-2 OS=Homo sapiens OX=9606 GN=AP2A2 PE=1 SV=2	0	69.188	12	9	109	6	939	103.9	6.96	221.09	9	0	102.3	95.2	110.7	92.9	117.4	110	98	95.5	85.4	97.3	92.4	102.7	High	High	High	High	High	High	High	High	High	High	High	High	1
FALSE	High	Master Protein	P39023	60S ribosomal protein L3 OS=Homo sapiens OX=9606 GN=RPL3 PE=1 SV=2	0	68.92	19	7	247	7	403	46.1	10.18	540	7	0	81.8	119	89.3	91.5	102	109.3	98.5	104.6	109.1	105.5	95.4	93.9	High	High	High	High	High	High	High	High	High	High	High	High	1
FALSE	High	Master Protein	Q9NVZ3	Adaptin ear-binding coat-associated protein 2 OS=Homo sapiens OX=9606 GN=NECAP2 PE=1 SV=1	0	68.816	24	3	145	3	263	28.3	8.38	399.54	3	0	131.8	81.9	92.3	133.6	48.6	114.4	77	125	105.6	76.4	96.7	116.6	High	High	High	High	High	High	High	High	High	High	High	High	1	Acetyl [N-Term]
FALSE	High	Master Protein	P17931	Galectin-3 OS=Homo sapiens OX=9606 GN=LGALS3 PE=1 SV=5	0	68.782	28	7	389	7	250	26.1	8.56	701.94	7	0	94.8	112.9	86.7	98	180	65.5	60.1	130.3	126	95.2	91.4	59.1	High	High	High	High	High	High	High	High	High	High	High	High	1
FALSE	High	Master Protein	P13284	Gamma-interferon-inducible lysosomal thiol reductase OS=Homo sapiens OX=9606 GN=IFI30 PE=1 SV=3	0	68.757	15	2	78	2	250	27.9	4.88	225.73	2	0	118	76.9	124.3	107.9	60	83.7	103.1	98.9	117.2	88.7	90.3	131	High	Peak Found	High	High	High	Peak Found	High	High	High	High	High	High	1
FALSE	High	Master Protein	O95373	Importin-7 OS=Homo sapiens OX=9606 GN=IPO7 PE=1 SV=1	0	68.667	8	6	162	6	1038	119.4	4.82	410.15	6	0	106	113.9	119.4	104.2	75	109.9	65.5	108	116.4	60.7	108.8	112.2	High	High	High	High	High	High	High	High	High	High	High	High	1	Acetyl [N-Term]
FALSE	High	Master Protein	Q7L2H7	Eukaryotic translation initiation factor 3 subunit M OS=Homo sapiens OX=9606 GN=EIF3M PE=1 SV=1	0	68.584	12	3	158	3	374	42.5	5.63	533.33	3	0	109.7	80	105.5	113.3	102.7	95.5	83	95.2	104.9	103.6	89	117.5	High	High	High	High	High	High	High	High	High	High	High	High	1
FALSE	High	Master Protein	Q07866	Kinesin light chain 1 OS=Homo sapiens OX=9606 GN=KLC1 PE=1 SV=2	0	68.518	10	6	128	6	573	65.3	6.2	381.5	6	0	92.7	99.8	96.8	94.7	101.4	115.1	108.6	94.9	88.9	102.9	99	105.1	High	High	High	High	High	High	High	High	High	High	High	High	1
FALSE	High	Master Protein	Q16799	Reticulon-1 OS=Homo sapiens OX=9606 GN=RTN1 PE=1 SV=1	0	68.503	14	8	60	7	776	83.6	4.69	143.83	8	1	90.8	97.2	131.2	79.3	90	104.3	109.3	81.4	102.6	99.9	102.2	111.9	High	Peak Found	High	High	High	High	High	High	High	High	High	High	1
FALSE	High	Master Protein	P19367	Hexokinase-1 OS=Homo sapiens OX=9606 GN=HK1 PE=1 SV=3	0	68.476	9	8	160	7	917	102.4	6.8	373.75	8	0	115.1	107.4	115.8	103.3	83.5	89.7	100.6	100	98.4	98.2	93.3	94.8	High	High	High	High	High	High	High	High	High	High	High	High	1
FALSE	High	Master Protein	Q00722	1-phosphatidylinositol 4,5-bisphosphate phosphodiesterase beta-2 OS=Homo sapiens OX=9606 GN=PLCB2 PE=1 SV=2	0	68.372	8	7	125	7	1185	133.9	6.29	323.4	7	0	98.5	95.3	94.3	100.6	91.2	119	105.3	108.4	81.7	104.3	101.7	99.5	High	High	High	High	High	High	High	High	High	High	High	High	1
FALSE	High	Master Protein	Q01432	AMP deaminase 3 OS=Homo sapiens OX=9606 GN=AMPD3 PE=1 SV=1	0	68.264	11	7	140	6	767	88.8	6.98	369.91	7	1	104.6	87.7	114.1	73.6	99.4	100.4	108.5	98.8	107.8	106.1	96.6	102.5	High	High	High	High	High	High	High	High	High	High	High	High	1
FALSE	High	Master Protein	P35270	Sepiapterin reductase OS=Homo sapiens OX=9606 GN=SPR PE=1 SV=1	0	68.226	31	6	86	6	261	28	8.05	226.42	6	0	107	110.2	109.4	79.1	82.9	96.5	112	85.4	109.8	104.2	97.6	105.8	High	High	High	High	High	High	High	High	High	High	High	High	1
FALSE	High	Master Protein	P37802	Transgelin-2 OS=Homo sapiens OX=9606 GN=TAGLN2 PE=1 SV=3	0	68.064	35	7	190	7	199	22.4	8.25	499.07	7	0	99.3	103.4	101.2	94.6	104.9	104.9	100.1	96	97.2	101.1	90.4	106.8	High	High	High	High	High	High	High	High	High	High	High	High	1
FALSE	High	Master Protein	P41226	Ubiquitin-like modifier-activating enzyme 7 OS=Homo sapiens OX=9606 GN=UBA7 PE=1 SV=2	0	67.839	7	6	48	6	1012	111.6	6.04	119.61	6	0	105.5	97.2	100.2	109.9	96.9	102.9	97.7	108.1	96.5	88.5	94.4	102.2	High	High	High	High	High	High	High	High	High	High	High	High	1
FALSE	High	Master Protein	O00161	Synaptosomal-associated protein 23 OS=Homo sapiens OX=9606 GN=SNAP23 PE=1 SV=1	0	67.819	36	6	132	6	211	23.3	5.01	378.64	6	0	109	101	110.5	69.1	92.2	81.9	108.1	104.4	118.6	113.4	106.6	85.2	High	High	High	High	High	High	High	High	High	High	High	High	1	Acetyl [N-Term]
FALSE	High	Master Protein	P32119	Peroxiredoxin-2 OS=Homo sapiens OX=9606 GN=PRDX2 PE=1 SV=5	0	67.801	40	6	337	5	198	21.9	5.97	850.89	6	0	107.2	89.1	92.2	85.2	96	87.7	117.1	92	110.3	100	117.1	106.1	High	High	High	High	High	High	High	High	High	High	High	High	1
FALSE	High	Master Protein	Q99873	Protein arginine N-methyltransferase 1 OS=Homo sapiens OX=9606 GN=PRMT1 PE=1 SV=3	0	67.651	16	6	171	6	371	42.4	5.35	350.03	6	0	84	99.1	122.1	75.6	104.5	95.5	116.8	89.3	94.6	112	109.2	97.3	High	High	High	High	High	High	High	High	High	High	High	High	1
FALSE	High	Master Protein	P16152	Carbonyl reductase [NADPH] 1 OS=Homo sapiens OX=9606 GN=CBR1 PE=1 SV=3	0	67.514	35	7	233	5	277	30.4	8.32	868.71	7	2	104.6	90.1	89.6	124.1	96.6	106.8	78.6	118.4	99.7	78.9	89.8	122.6	High	High	High	High	High	High	High	High	High	High	High	High	1
FALSE	High	Master Protein	P45880	Voltage-dependent anion-selective channel protein 2 OS=Homo sapiens OX=9606 GN=VDAC2 PE=1 SV=2	0	67.514	29	6	189	6	294	31.5	7.56	530.76	6	0	104.5	125.3	95.4	100.6	125.8	61.5	99.6	125.7	100.4	101.5	86.3	73.4	High	High	High	High	High	High	High	High	High	High	High	High	1
FALSE	High	Master Protein	Q9UHD1	Cysteine and histidine-rich domain-containing protein 1 OS=Homo sapiens OX=9606 GN=CHORDC1 PE=1 SV=2	0	67.508	22	5	84	5	332	37.5	7.87	244.03	5	0	97.1	82.4	104.4	60.5	101.1	104.8	87.7	116.1	128.7	82.2	103.2	131.8	High	Peak Found	High	High	High	High	High	High	High	High	High	High	1
FALSE	High	Master Protein	O75955	Flotillin-1 OS=Homo sapiens OX=9606 GN=FLOT1 PE=1 SV=3	0	67.376	14	5	112	5	427	47.3	7.49	251	5	0	93.9	135.2	87.3	107	77.2	79.8	88.1	103.3	109.3	92.1	113.5	113.5	High	High	High	High	High	High	High	High	High	High	High	High	1
FALSE	High	Master Protein	Q2M389	WASH complex subunit 4 OS=Homo sapiens OX=9606 GN=WASHC4 PE=1 SV=2	0	67.362	7	7	85	7	1173	136.3	7.44	189.57	7	0	104.1	93.7	100.3	93.4	96.6	110.4	100.9	101.1	84.9	101.5	105.7	107.4	High	High	High	High	High	High	High	High	High	High	High	High	1
FALSE	High	Master Protein	Q9H3G5	Probable serine carboxypeptidase CPVL OS=Homo sapiens OX=9606 GN=CPVL PE=1 SV=2	0	67.349	16	6	197	6	476	54.1	5.62	513.1	6	0	100.9	106.3	109.7	90.4	97.8	92.8	99.2	93.5	99.5	113.5	100.8	95.6	High	High	High	High	High	High	High	High	High	High	High	High	1
FALSE	High	Master Protein	P07948	Tyrosine-protein kinase Lyn OS=Homo sapiens OX=9606 GN=LYN PE=1 SV=3	0	67.332	19	9	261	6	512	58.5	7.11	490.74	9	3	98.6	108.3	115.7	84.1	107.4	82.9	104.5	109.6	99.6	107.9	97.5	83.7	High	High	High	High	High	High	High	High	High	High	High	High	1
FALSE	High	Master Protein	P57737	Coronin-7 OS=Homo sapiens OX=9606 GN=CORO7 PE=1 SV=2	0	67.284	13	6	151	6	925	100.5	5.8	657.57	6	0	110.9	72.1	104.1	105.2	91.5	127.1	89.1	100.9	90.7	94.1	81.9	132.4	High	High	High	High	High	High	High	High	High	High	High	High	1
FALSE	High	Master Protein	Q9Y3I0	RNA-splicing ligase RtcB homolog OS=Homo sapiens OX=9606 GN=RTCB PE=1 SV=1	0	67.261	18	8	187	8	505	55.2	7.23	401.84	8	0	105.3	94.8	96.8	98.8	107	112.2	100.6	101	92.8	97.6	84.6	108.5	High	High	High	High	High	High	High	High	High	High	High	High	1
FALSE	High	Master Protein	Q0JRZ9	F-BAR domain only protein 2 OS=Homo sapiens OX=9606 GN=FCHO2 PE=1 SV=2	0	67.165	11	7	121	7	810	88.9	6.86	301.15	7	0	106.6	113.6	102.6	99.7	83.7	93.5	100.8	80.1	116.1	90.4	108.1	104.8	High	High	High	High	High	High	High	High	High	High	High	High	1
FALSE	High	Master Protein	Q9NT62	Ubiquitin-like-conjugating enzyme ATG3 OS=Homo sapiens OX=9606 GN=ATG3 PE=1 SV=1	0	67.125	19	4	176	4	314	35.8	4.74	492.43	4	0	105.3	98.9	116.1	87.2	72.1	99.4	106	100.8	99.3	112.6	101.9	100.4	High	High	High	High	High	High	High	High	High	High	High	High	1
FALSE	High	Master Protein	P01911	HLA class II histocompatibility antigen, DRB1 beta chain OS=Homo sapiens OX=9606 GN=HLA-DRB1 PE=1 SV=2	0	67.066	20	5	377	1	266	29.9	7.74	755.66	5	4	90	102.9	84.1	121	112.6	114.9	84.4	105.3	98.8	89.7	95.8	100.5	High	High	High	High	High	Peak Found	High	High	High	High	High	High	1
FALSE	High	Master Protein	P30086	Phosphatidylethanolamine-binding protein 1 OS=Homo sapiens OX=9606 GN=PEBP1 PE=1 SV=3	0	67.006	41	6	352	6	187	21	7.53	1220.64	6	0	105.5	115.9	119.3	81.7	71.6	83.7	122.6	84.9	107.4	120.9	100.7	85.9	High	High	High	High	High	High	High	High	High	High	High	High	1
FALSE	High	Master Protein	Q5TDH0	Protein DDI1 homolog 2 OS=Homo sapiens OX=9606 GN=DDI2 PE=1 SV=1	0	66.924	16	4	33	4	399	44.5	5.05	87.58	4	0	122.7	92.9	92.5	155.2	50.1	109.4	68	113.1	97.4	67.4	91.7	139.6	High	Peak Found	High	High	High	High	High	High	High	Peak Found	High	High	1
FALSE	High	Master Protein	Q9Y5K8	V-type proton ATPase subunit D OS=Homo sapiens OX=9606 GN=ATP6V1D PE=1 SV=1	0	66.859	38	6	98	6	247	28.2	9.36	296.64	6	0	139.6	45.4	52.1	132.7	164.2	100.3	137.6	120.1	43.5	43.8	134.1	86.5	High	High	High	High	High	High	High	High	High	High	High	High	1
FALSE	High	Master Protein	O60443	Gasdermin-E OS=Homo sapiens OX=9606 GN=GSDME PE=1 SV=2	0	66.774	16	7	61	7	496	54.5	5.17	195.5	7	0	86.4	97.7	92.4	88.7	115.6	90.7	104.6	118.6	101.8	90.7	107.1	105.8	High	Peak Found	High	High	High	High	High	High	High	High	High	High	1
FALSE	High	Master Protein	P29466	Caspase-1 OS=Homo sapiens OX=9606 GN=CASP1 PE=1 SV=1	0	66.759	16	4	55	4	404	45.1	5.91	133.94	4	0	128.4	112	115.8	70.7	71.9	95.9	103.3	93	103.7	99.1	106.9	99.1	High	High	High	High	High	High	High	High	High	High	High	High	1
FALSE	High	Master Protein	Q9H6Z4	Ran-binding protein 3 OS=Homo sapiens OX=9606 GN=RANBP3 PE=1 SV=1	0	66.71	13	5	55	5	567	60.2	4.78	191.87	5	0	89.9	113.4	113.6	68.2	91	108.8	133.5	85.7	99.2	95.9	124	76.8	High	High	High	Peak Found	High	High	High	High	High	High	High	High	1
FALSE	High	Master Protein	P11387	DNA topoisomerase 1 OS=Homo sapiens OX=9606 GN=TOP1 PE=1 SV=2	0	66.648	10	6	112	6	765	90.7	9.31	278.55	6	0	93.7	90.5	104.1	59.3	126.4	101.7	101.7	111.6	105.4	110.8	126	68.9	High	High	High	High	High	High	High	High	High	High	High	High	1
FALSE	High	Master Protein	P43034	Platelet-activating factor acetylhydrolase IB subunit beta OS=Homo sapiens OX=9606 GN=PAFAH1B1 PE=1 SV=2	0	66.607	17	6	202	5	410	46.6	7.37	467.93	6	0	82.3	71.3	92.8	115.7	117.5	121.5	96.4	106.5	94.1	88.6	103.9	109.5	High	High	High	High	High	High	High	High	High	High	High	High	1
FALSE	High	Master Protein	P49448	Glutamate dehydrogenase 2, mitochondrial OS=Homo sapiens OX=9606 GN=GLUD2 PE=1 SV=2	0	66.483	16	10	445	1	558	61.4	8.46	829.33	10	0	66.4	266.3	61.4	113.3	65.6	40.2	99.1	77.3	153	113.9	91.8	51.7	High	High	High	High	High	Peak Found	High	High	High	High	High	High	1
FALSE	High	Master Protein	P52306	Rap1 GTPase-GDP dissociation stimulator 1 OS=Homo sapiens OX=9606 GN=RAP1GDS1 PE=1 SV=3	0	66.447	9	4	119	4	607	66.3	5.31	367.08	4	0	89.5	98.9	98.2	114.2	96.2	98.4	95.5	112.8	116.4	84.5	99.9	95.5	High	High	High	High	High	High	High	High	High	High	High	High	1
FALSE	High	Master Protein	Q30154	HLA class II histocompatibility antigen, DR beta 5 chain OS=Homo sapiens OX=9606 GN=HLA-DRB5 PE=1 SV=1	0	66.413	18	4	513	2	266	30	6.93	1118.07	4	0	81.5	103.4	79.9	119.3	115.2	116.4	88.7	110.5	95.5	94.2	99.7	95.5	High	High	High	High	High	High	High	High	High	High	High	High	1
FALSE	High	Master Protein	P47985	Cytochrome b-c1 complex subunit Rieske, mitochondrial OS=Homo sapiens OX=9606 GN=UQCRFS1 PE=1 SV=2	0	66.373	28	5	117	5	274	29.6	8.32	330.45	5	0	104.8	96.5	115	102.7	85.3	103	94.3	100.3	93.6	103.1	102.5	98.8	High	High	High	High	High	High	High	High	High	High	High	High	1
FALSE	High	Master Protein	P04066	Tissue alpha-L-fucosidase OS=Homo sapiens OX=9606 GN=FUCA1 PE=1 SV=4	0	66.354	16	7	717	7	466	53.7	6.84	1984.06	7	0	105	111.3	121.3	89.8	101.2	77.6	106.7	99.7	113.7	96.5	93.2	84.1	High	High	High	High	High	High	High	High	High	High	High	High	1
FALSE	High	Master Protein	P15586	N-acetylglucosamine-6-sulfatase OS=Homo sapiens OX=9606 GN=GNS PE=1 SV=3	0	66.118	13	7	386	7	552	62	8.31	933.87	7	0	95.9	94	99.4	133	113.3	102.7	86.3	92	88.9	90.9	99	104.7	High	High	High	High	High	High	High	High	High	High	High	High	1
FALSE	High	Master Protein	O00764	Pyridoxal kinase OS=Homo sapiens OX=9606 GN=PDXK PE=1 SV=1	0	65.902	24	6	488	6	312	35.1	6.13	1453.77	6	0	110.6	104	98.1	107.4	117.5	83.1	98.6	96.2	101.7	88.5	97.7	96.4	High	High	High	High	High	High	High	High	High	High	High	High	1	Acetyl [N-Term]
FALSE	High	Master Protein	Q9H3S4	Thiamin pyrophosphokinase 1 OS=Homo sapiens OX=9606 GN=TPK1 PE=1 SV=1	0	65.875	18	3	40	3	243	27.2	5.2	126.68	3	0	107.2	78.5	69.8	141.8	105.9	134.9	85.1	98.5	91.8	82	78.7	125.8	High	Peak Found	High	High	High	High	High	High	High	Peak Found	High	High	1	Acetyl [N-Term]
FALSE	High	Master Protein	P62495	Eukaryotic peptide chain release factor subunit 1 OS=Homo sapiens OX=9606 GN=ETF1 PE=1 SV=3	0	65.835	13	5	212	5	437	49	5.71	478.65	5	0	99.2	98.4	93.4	116.9	100.1	112.8	90.8	101.6	94.5	96.6	90.1	105.6	High	High	High	High	High	High	High	High	High	High	High	High	1
FALSE	High	Master Protein	Q68EM7	Rho GTPase-activating protein 17 OS=Homo sapiens OX=9606 GN=ARHGAP17 PE=1 SV=1	0	65.799	7	5	27	5	881	95.4	7.62	86.13	5	0	117.9	51.4	70.5	100.6	96.3	126.1	102.5	140.2	93.8	92.4	77.1	131.2	High	Peak Found	High	High	High	High	High	High	High	Peak Found	High	High	1
FALSE	High	Master Protein	Q13162	Peroxiredoxin-4 OS=Homo sapiens OX=9606 GN=PRDX4 PE=1 SV=1	0	65.725	25	6	371	4	271	30.5	6.29	683.98	6	0	99.1	120.3	71.8	162.1	99.8	100.6	54.7	120.9	115.5	63.8	87.6	103.8	High	High	High	High	High	High	High	High	High	High	High	High	1
FALSE	High	Master Protein	Q9BUJ2	Heterogeneous nuclear ribonucleoprotein U-like protein 1 OS=Homo sapiens OX=9606 GN=HNRNPUL1 PE=1 SV=2	0	65.694	6	5	90	5	856	95.7	6.92	227.63	5	0	112.3	102.2	71.9	96.2	135.1	133.8	84.6	89.8	84.1	99.7	82.1	108	High	High	High	High	High	High	High	High	High	High	High	High	1
FALSE	High	Master Protein	P55884	Eukaryotic translation initiation factor 3 subunit B OS=Homo sapiens OX=9606 GN=EIF3B PE=1 SV=3	0	65.379	11	8	118	8	814	92.4	5	282.12	8	0	98.2	70	105.6	125.5	78.7	113.2	107.4	97.2	107.8	100.5	116.8	79.2	High	High	High	High	High	High	High	High	High	High	High	High	1
FALSE	High	Master Protein	Q9H2G2	STE20-like serine/threonine-protein kinase OS=Homo sapiens OX=9606 GN=SLK PE=1 SV=1	0	65.311	6	7	105	6	1235	142.6	5.15	179.66	7	0	91.4	76.9	105.6	85.7	114.8	134.2	101.8	104.7	79.4	98.8	103.1	103.7	High	High	High	High	High	High	High	High	High	High	High	High	1
FALSE	High	Master Protein	Q9BXJ9	N-alpha-acetyltransferase 15, NatA auxiliary subunit OS=Homo sapiens OX=9606 GN=NAA15 PE=1 SV=1	0	65.139	7	7	98	7	866	101.2	7.42	252.78	7	0	92.7	85.5	87.3	109	113.5	122.7	94.1	100.9	89.6	101.5	96.8	106.4	High	High	High	High	High	High	High	High	High	High	High	High	1
FALSE	High	Master Protein	O95674	Phosphatidate cytidylyltransferase 2 OS=Homo sapiens OX=9606 GN=CDS2 PE=1 SV=1	0	65.133	11	3	123	3	445	51.4	7.09	430.82	3	0	86.2	63.5	95.7	59.1	122.1	149.8	102	104.5	98	83.2	106.5	129.3	High	High	High	High	High	High	High	High	High	High	High	High	1
FALSE	High	Master Protein	Q9Y263	Phospholipase A-2-activating protein OS=Homo sapiens OX=9606 GN=PLAA PE=1 SV=2	0	64.952	10	6	109	6	795	87.1	6.37	249.45	6	0	102.9	96.7	119.5	100.6	81	98.4	118.1	91.3	99.5	112.7	96.3	83	High	High	High	High	High	High	High	High	High	High	High	High	1
FALSE	High	Master Protein	O14818	Proteasome subunit alpha type-7 OS=Homo sapiens OX=9606 GN=PSMA7 PE=1 SV=1	0	64.845	35	7	321	7	248	27.9	8.46	688.22	7	0	102.1	82.3	117.2	86.9	109.4	92	110.7	97.6	96.9	116.3	101.4	87.2	High	High	High	High	High	High	High	High	High	High	High	High	1
FALSE	High	Master Protein	Q9Y5S1	Transient receptor potential cation channel subfamily V member 2 OS=Homo sapiens OX=9606 GN=TRPV2 PE=1 SV=1	0	64.749	9	5	109	5	764	85.9	5.83	288.1	5	0	92.9	77	94.3	108.9	102.7	118.7	96.1	112.8	92.8	100.4	97	106.5	High	High	High	High	High	High	High	High	High	High	High	High	1
FALSE	High	Master Protein	O94905	Erlin-2 OS=Homo sapiens OX=9606 GN=ERLIN2 PE=1 SV=1	0	64.532	25	7	152	5	339	37.8	5.62	346.51	7	2	93.8	85.8	96.9	104.3	116.4	118.3	88.3	110	95.8	89.1	88.3	113.1	High	High	High	High	High	High	High	High	High	High	High	High	1
FALSE	High	Master Protein	P20020	Plasma membrane calcium-transporting ATPase 1 OS=Homo sapiens OX=9606 GN=ATP2B1 PE=1 SV=4	0	64.377	6	5	67	5	1220	134.6	5.91	154.54	5	0	102.6	84.1	113.8	101.3	71.9	122.6	102	86.9	102.4	114.2	99.7	98.5	High	High	High	High	High	High	High	High	High	High	High	High	1
FALSE	High	Master Protein	Q13765	Nascent polypeptide-associated complex subunit alpha OS=Homo sapiens OX=9606 GN=NACA PE=1 SV=1	0	64.318	23	4	218	4	215	23.4	4.56	676.78	4	0	106.1	98.1	116.2	96.1	95.4	89.6	108.2	95.7	87.2	126.2	94	87.1	High	High	High	High	High	High	High	High	High	High	High	High	1
FALSE	High	Master Protein	Q05655	Protein kinase C delta type OS=Homo sapiens OX=9606 GN=PRKCD PE=1 SV=2	0	64.242	11	6	144	6	676	77.5	7.75	417.99	6	0	115.3	96.4	78.6	111.8	124.6	115.6	77.3	103.7	97.4	84.2	93.4	101.9	High	High	High	High	High	High	High	High	High	High	High	High	1
FALSE	High	Master Protein	Q9HDC9	Adipocyte plasma membrane-associated protein OS=Homo sapiens OX=9606 GN=APMAP PE=1 SV=2	0	64.228	23	7	211	7	416	46.5	6.16	629.87	7	0	106.7	104.5	117.9	79.3	111.9	84.9	102.5	100.2	107.9	109.3	95	80	High	High	High	High	High	High	High	High	High	High	High	High	1
FALSE	High	Master Protein	P00505	Aspartate aminotransferase, mitochondrial OS=Homo sapiens OX=9606 GN=GOT2 PE=1 SV=3	0	64.188	18	6	121	6	430	47.5	9.01	331.68	6	0	107.8	76.7	96.3	117.9	112.8	123.2	85.6	99.2	80.5	90.2	96.1	113.7	High	High	High	High	High	High	High	High	High	High	High	High	1
FALSE	High	Master Protein	Q9BXP5	Serrate RNA effector molecule homolog OS=Homo sapiens OX=9606 GN=SRRT PE=1 SV=1	0	64.177	10	8	101	8	876	100.6	5.96	296.12	8	0	108.7	95.9	100	77.6	98	127.8	90.9	105.1	92.8	85.3	100.1	117.7	High	High	High	High	High	High	High	High	High	High	High	High	1
FALSE	High	Master Protein	Q8WZA0	Protein LZIC OS=Homo sapiens OX=9606 GN=LZIC PE=1 SV=1	0	64.109	26	5	79	5	190	21.5	4.94	204.55	5	0	112	64	105.6	120	101.9	143.2	104.4	96.7	56.5	99.6	91.4	104.7	High	Peak Found	High	High	High	High	High	High	High	High	High	High	1
FALSE	High	Master Protein	O00429	Dynamin-1-like protein OS=Homo sapiens OX=9606 GN=DNM1L PE=1 SV=2	0	64.078	13	9	250	9	736	81.8	6.81	595.94	9	0	91.1	102.6	106.9	97.7	98.7	122.4	98.1	70.6	93.1	105.5	107	106.2	High	High	High	High	High	High	High	High	High	High	High	High	1	Acetyl [N-Term]
FALSE	High	Master Protein	P31146	Coronin-1A OS=Homo sapiens OX=9606 GN=CORO1A PE=1 SV=4	0	63.928	20	9	398	9	461	51	6.68	847.78	9	0	99.4	108.1	110.3	76.8	114.6	101.6	94.5	98.7	96.1	102.2	99.8	97.9	High	High	High	High	High	High	High	High	High	High	High	High	1
FALSE	High	Master Protein	P43405	Tyrosine-protein kinase SYK OS=Homo sapiens OX=9606 GN=SYK PE=1 SV=1	0	63.824	15	10	190	10	635	72	8.25	436.5	10	0	110.9	95.3	100.7	98.7	100.9	106.4	101.5	95.1	107	103.9	101.6	77.8	High	High	High	High	High	High	High	High	High	High	High	High	1
FALSE	High	Master Protein	Q12965	Unconventional myosin-Ie OS=Homo sapiens OX=9606 GN=MYO1E PE=1 SV=2	0	63.675	6	6	370	3	1108	127	8.92	1093.48	6	0	90.5	90.2	74.2	79.4	153.7	82	126.6	97.4	112.5	93.5	119.4	80.6	High	High	High	High	High	High	High	High	High	High	High	High	1
FALSE	High	Master Protein	P16278	Beta-galactosidase OS=Homo sapiens OX=9606 GN=GLB1 PE=1 SV=2	0	63.669	11	6	135	6	677	76	6.57	368.57	6	0	95.1	111.4	118.3	93	81.6	74.6	114.6	90.4	101.9	112.9	112.7	93.4	High	High	High	High	High	High	High	High	High	High	High	High	1
FALSE	High	Master Protein	Q15185	Prostaglandin E synthase 3 OS=Homo sapiens OX=9606 GN=PTGES3 PE=1 SV=1	0	63.527	24	3	268	3	160	18.7	4.54	798.06	3	0	105.5	100.9	99	99.4	107.7	86.9	91.2	120.9	103.5	86.6	93.7	104.7	High	High	High	High	High	High	High	High	High	High	High	High	1
FALSE	High	Master Protein	Q9NZT2	Opioid growth factor receptor OS=Homo sapiens OX=9606 GN=OGFR PE=1 SV=3	0	63.434	12	5	56	5	677	73.3	4.84	175.95	5	0	112.1	66.9	93.6	81.4	105.7	120.4	92.5	104.1	110.6	91.8	96.5	124.4	High	High	High	High	High	High	High	High	High	High	High	High	1
FALSE	High	Master Protein	P20036	HLA class II histocompatibility antigen, DP alpha 1 chain OS=Homo sapiens OX=9606 GN=HLA-DPA1 PE=1 SV=1	0	63.37	16	3	184	3	260	29.4	5.21	610.47	3	0	110.8	117.3	102.9	91	113.1	76.1	89.3	115.1	113.1	86.4	101.1	83.8	High	High	High	High	High	High	High	High	High	High	High	High	1
FALSE	High	Master Protein	Q16881	Thioredoxin reductase 1, cytoplasmic OS=Homo sapiens OX=9606 GN=TXNRD1 PE=1 SV=3	0	63.323	14	7	161	7	649	70.9	7.39	355.67	7	0	99.5	88.4	106.9	113.9	109.3	89	90.1	106.9	109.3	96.3	81.4	109	High	High	High	High	High	High	High	High	High	High	High	High	1
FALSE	High	Master Protein	P00918	Carbonic anhydrase 2 OS=Homo sapiens OX=9606 GN=CA2 PE=1 SV=2	0	63.243	32	6	280	6	260	29.2	7.4	575.38	6	0	103.5	119	113.7	97.8	61.1	74.2	129.5	96.8	102.7	118	102.9	80.7	High	High	High	High	High	High	High	High	High	High	High	High	1
FALSE	High	Master Protein	Q6ZSR9	Uncharacterized protein FLJ45252 OS=Homo sapiens OX=9606 PE=2 SV=2	0	63.142	21	5	61	5	355	38	5.26	171.68	5	0	126.2	93.5	97.7	127.6	101.2	137.1	111.7	59.9	73.5	76.6	72.3	122.8	High	High	High	High	High	High	High	High	High	High	High	High	1
FALSE	High	Master Protein	P61221	ATP-binding cassette sub-family E member 1 OS=Homo sapiens OX=9606 GN=ABCE1 PE=1 SV=1	0	63.09	8	5	90	5	599	67.3	8.34	211.77	5	0	97.5	95.9	122.5	71.7	72.8	98.5	122.2	92.5	97.7	129.2	102.7	96.6	High	High	High	High	High	High	High	High	High	High	High	High	1
FALSE	High	Master Protein	Q14157	Ubiquitin-associated protein 2-like OS=Homo sapiens OX=9606 GN=UBAP2L PE=1 SV=2	0	63.089	9	7	49	7	1087	114.5	7.11	104.9	7	0	110.5	147.5	93.3	91.4	112	61.1	75	108	116	108.6	102	74.5	High	High	High	High	High	High	High	High	High	High	High	High	1
FALSE	High	Master Protein	Q9UNH7	Sorting nexin-6 OS=Homo sapiens OX=9606 GN=SNX6 PE=1 SV=1	0	63.064	17	7	215	7	406	46.6	6.16	513.94	7	0	111.9	86.2	99.5	88.2	90.4	98.5	113.9	95.7	112.4	107.9	101.4	94	High	High	High	High	High	High	High	High	High	High	High	High	1
FALSE	High	Master Protein	Q8WWM7	Ataxin-2-like protein OS=Homo sapiens OX=9606 GN=ATXN2L PE=1 SV=2	0	62.94	7	6	112	6	1075	113.3	8.59	304.86	6	0	92.9	107.2	104.8	74.7	117.4	112.3	101.9	104.3	87.8	108.8	97.1	90.9	High	High	High	High	High	High	High	High	High	High	High	High	1
FALSE	High	Master Protein	Q92945	Far upstream element-binding protein 2 OS=Homo sapiens OX=9606 GN=KHSRP PE=1 SV=4	0	62.92	13	8	93	7	711	73.1	7.3	208.64	8	1	103.4	117.8	115.3	73.9	91.4	114.8	97.6	105	96.3	87.7	104.6	92.1	High	High	High	High	High	High	High	High	High	High	High	High	1
FALSE	High	Master Protein	Q70J99	Protein unc-13 homolog D OS=Homo sapiens OX=9606 GN=UNC13D PE=1 SV=1	0	62.913	7	5	44	5	1090	123.2	6.65	139.52	5	0	107.7	41.9	100.5	105.5	98.3	124	109.5	87.6	83.7	102.5	109.4	129.4	High	Peak Found	High	Peak Found	High	High	High	High	Peak Found	High	High	High	1
FALSE	High	Master Protein	P22059	Oxysterol-binding protein 1 OS=Homo sapiens OX=9606 GN=OSBP PE=1 SV=1	0	62.819	9	6	117	5	807	89.4	7.3	293.47	6	1	94	112.7	104.1	89.3	85.2	116.6	99.5	102	90.3	106	96.8	103.7	High	High	High	High	High	High	High	High	High	High	High	High	1
FALSE	High	Master Protein	P54819	Adenylate kinase 2, mitochondrial OS=Homo sapiens OX=9606 GN=AK2 PE=1 SV=2	0	62.547	32	6	118	6	239	26.5	7.81	239.55	6	0	96.5	91.1	100.3	114.2	113.3	139.2	76.9	97.2	90.1	65.6	89.8	125.7	High	High	High	High	High	High	High	High	High	High	High	High	1
FALSE	High	Master Protein	Q9NVA2	Septin-11 OS=Homo sapiens OX=9606 GN=SEPTIN11 PE=1 SV=3	0	62.541	17	7	220	2	429	49.4	6.81	520.5	7	6	103.5	109.1	99.7	105.9	92.4	110.7	97.7	86	104	94.5	107.9	88.8	High	High	High	High	High	High	High	High	High	High	High	High	1
FALSE	High	Master Protein	Q9UKG1	DCC-interacting protein 13-alpha OS=Homo sapiens OX=9606 GN=APPL1 PE=1 SV=1	0	62.504	7	4	89	4	709	79.6	5.41	251.87	4	0	107.7	66.5	80.4	143.1	128.9	119.3	105	81.5	83.4	84.8	97	102.4	High	High	High	High	High	High	High	High	High	High	High	High	1
FALSE	High	Master Protein	Q9H2K8	Serine/threonine-protein kinase TAO3 OS=Homo sapiens OX=9606 GN=TAOK3 PE=1 SV=2	0	62.427	9	6	99	5	898	105.3	7.3	236.64	6	1	107.7	65.5	121.4	76.6	92.7	108.2	114	96.8	87.8	116.6	109.4	103.3	High	High	High	High	High	High	High	High	High	High	High	High	1
FALSE	High	Master Protein	Q9Y3P9	Rab GTPase-activating protein 1 OS=Homo sapiens OX=9606 GN=RABGAP1 PE=1 SV=3	0	62.405	8	7	37	7	1069	121.7	5.25	87.2	7	0	86.3	93.3	93.6	64.7	73.9	94.4	151.7	124.7	122.2	127.4	106.9	61	High	High	High	High	High	High	High	High	High	High	Peak Found	High	1
FALSE	High	Master Protein	P22102	Trifunctional purine biosynthetic protein adenosine-3 OS=Homo sapiens OX=9606 GN=GART PE=1 SV=1	0	62.143	9	5	91	5	1010	107.7	6.7	225.32	5	0	131.3	81.8	102.3	110	83.3	117.4	99.9	82.3	88.7	87.1	84.9	131.1	High	High	High	High	High	High	High	High	High	High	High	High	1
FALSE	High	Master Protein	P62805	Histone H4 OS=Homo sapiens OX=9606 GN=H4C16 PE=1 SV=2	0	62.137	50	5	437	5	103	11.4	11.36	1048.63	5	0	56.5	227.3	89.9	71.4	129.2	106.2	58.9	84.5	99.5	76.3	100.8	99.5	High	High	High	High	High	High	High	High	High	High	High	High	1
FALSE	High	Master Protein	P16402	Histone H1.3 OS=Homo sapiens OX=9606 GN=H1-3 PE=1 SV=2	0	61.961	25	7	310	5	221	22.3	11.02	624.19	7	2	96	114.2	106.2	85.2	131	89.8	96.6	97.1	104.4	97.7	99.2	82.7	High	High	High	High	High	High	High	High	High	High	High	High	1
FALSE	High	Master Protein	O60841	Eukaryotic translation initiation factor 5B OS=Homo sapiens OX=9606 GN=EIF5B PE=1 SV=4	0	61.864	6	6	65	6	1220	138.7	5.49	241.29	6	0	100.2	98.9	110.1	73.1	102.6	104.5	113.2	112.6	109.6	56.4	112.8	106.1	High	High	High	High	High	High	High	High	High	High	High	High	1
FALSE	High	Master Protein	P62873	Guanine nucleotide-binding protein G(I)/G(S)/G(T) subunit beta-1 OS=Homo sapiens OX=9606 GN=GNB1 PE=1 SV=3	0	61.714	17	5	341	2	340	37.4	6	1042.66	5	0	99.9	103.8	116.5	66.1	155.5	80	106.2	99.5	103.1	98.4	91.3	79.6	High	High	High	High	High	High	High	High	High	High	High	High	1
FALSE	High	Master Protein	P62879	Guanine nucleotide-binding protein G(I)/G(S)/G(T) subunit beta-2 OS=Homo sapiens OX=9606 GN=GNB2 PE=1 SV=3	0	61.657	19	6	389	2	340	37.3	6	1262.36	6	4	92.7	100.6	114.8	77	129.3	76.6	101.8	110.6	111.1	109.7	90.5	85.3	High	High	High	High	High	High	High	High	High	High	High	High	1
FALSE	High	Master Protein	P13693	Translationally-controlled tumor protein OS=Homo sapiens OX=9606 GN=TPT1 PE=1 SV=1	0	61.645	24	4	361	4	172	19.6	4.93	850.74	4	0	129.3	91.4	84.4	118.4	86.1	104	84.5	102.2	118.9	98.2	90.3	92.2	High	High	High	High	High	High	High	High	High	High	High	High	1
FALSE	High	Master Protein	P13674	Prolyl 4-hydroxylase subunit alpha-1 OS=Homo sapiens OX=9606 GN=P4HA1 PE=1 SV=2	0	61.63	13	6	114	6	534	61	6.01	313.72	6	0	94.1	94.2	95.5	103.4	123.1	115.3	95.8	95.8	84.1	103	94.1	101.6	High	High	High	High	High	High	High	High	High	High	High	High	1
FALSE	High	Master Protein	P78324	Tyrosine-protein phosphatase non-receptor type substrate 1 OS=Homo sapiens OX=9606 GN=SIRPA PE=1 SV=2	0	61.628	13	6	136	6	504	54.9	6.98	328.8	6	0	99.2	84.7	100.8	97.9	91.7	110.2	108.8	93.3	108.9	105	91.4	108	High	High	High	High	High	High	High	High	High	High	High	High	1
FALSE	High	Master Protein	O95571	Persulfide dioxygenase ETHE1, mitochondrial OS=Homo sapiens OX=9606 GN=ETHE1 PE=1 SV=2	0	61.563	16	3	155	3	254	27.9	6.83	456.35	3	0	96.8	94.6	117.5	109.1	83.6	101.1	104.7	96.1	100.1	101.3	98.6	96.3	High	High	High	High	High	High	High	High	High	High	High	High	1
FALSE	High	Master Protein	P58546	Myotrophin OS=Homo sapiens OX=9606 GN=MTPN PE=1 SV=2	0	61.205	33	4	365	4	118	12.9	5.52	1196.26	4	0	117.8	79.2	88.5	87.4	101.6	108.8	104.8	96.8	113.8	106.7	96.3	98.1	High	High	High	High	High	High	High	High	High	High	High	High	1
FALSE	High	Master Protein	Q8N8A2	Serine/threonine-protein phosphatase 6 regulatory ankyrin repeat subunit B OS=Homo sapiens OX=9606 GN=ANKRD44 PE=1 SV=3	0	61.175	7	6	70	6	993	107.5	6.3	176.16	6	0	96	104.7	98.8	94.6	94.4	112.6	88	103.2	102.8	106.8	107.4	90.8	High	High	High	High	High	High	High	High	High	High	High	High	1
FALSE	High	Master Protein	P48449	Lanosterol synthase OS=Homo sapiens OX=9606 GN=LSS PE=1 SV=1	0	60.994	10	6	90	6	732	83.3	6.61	231.99	6	0	115.8	85.5	116.4	97.9	111.9	119.8	74.4	115	85.3	101.1	75.9	101	High	High	High	High	High	High	High	High	High	High	High	High	1
FALSE	High	Master Protein	Q92900	Regulator of nonsense transcripts 1 OS=Homo sapiens OX=9606 GN=UPF1 PE=1 SV=2	0	60.977	6	6	59	6	1129	124.3	6.61	158.48	6	0	93.1	64.3	105.3	86	118.7	132.1	109.6	90.5	68.9	96.9	119.2	115.4	High	High	High	High	High	High	High	High	High	High	High	High	1
FALSE	High	Master Protein	Q6DD88	Atlastin-3 OS=Homo sapiens OX=9606 GN=ATL3 PE=1 SV=1	0	60.477	13	6	252	6	541	60.5	5.66	442.92	6	0	95	84.2	96.8	110.6	114.1	143.2	85.7	94.8	81.3	84.6	94.5	115.4	High	High	High	High	High	High	High	High	High	High	High	High	1
FALSE	High	Master Protein	Q9H269	Vacuolar protein sorting-associated protein 16 homolog OS=Homo sapiens OX=9606 GN=VPS16 PE=1 SV=2	0	60.124	9	5	73	5	839	94.6	6.77	183.46	5	0	77	115.5	85.9	80.8	129.2	97.5	107.3	109.5	102	92.6	113.7	89	High	High	High	High	High	High	High	High	High	High	High	High	1
FALSE	High	Master Protein	O14974	Protein phosphatase 1 regulatory subunit 12A OS=Homo sapiens OX=9606 GN=PPP1R12A PE=1 SV=1	0	60.112	7	6	41	6	1030	115.2	5.4	81.33	6	0	112.8	77.6	82.6	122	116.6	136.7	78.9	97.4	87.1	83.4	97.3	107.6	High	High	High	High	High	High	High	High	High	High	High	High	1
FALSE	High	Master Protein	Q92930	Ras-related protein Rab-8B OS=Homo sapiens OX=9606 GN=RAB8B PE=1 SV=2	0	59.986	34	7	204	2	207	23.6	9.07	324.49	7	0	99.6	79.3	133.4	68.7	97.5	87.2	122.3	87.9	118.3	119.9	87.3	98.5	High	High	High	High	High	High	High	High	High	High	High	High	1
FALSE	High	Master Protein	P20701	Integrin alpha-L OS=Homo sapiens OX=9606 GN=ITGAL PE=1 SV=3	0	59.851	8	9	252	9	1170	128.7	5.63	482.97	9	0	103.7	105.3	133.6	96.2	82.3	89.7	118.9	77.9	93.9	110.3	97.8	90.4	High	High	High	High	High	High	High	High	High	High	High	High	1
FALSE	High	Master Protein	Q6NVY1	3-hydroxyisobutyryl-CoA hydrolase, mitochondrial OS=Homo sapiens OX=9606 GN=HIBCH PE=1 SV=2	0	59.742	13	4	93	4	386	43.5	8.19	238.05	4	0	100.6	81.4	99.4	96.1	113.5	135.1	83.6	103.1	93.8	81.1	94.9	117.4	High	High	High	High	High	High	High	High	High	High	High	High	1
FALSE	High	Master Protein	P31949	Protein S100-A11 OS=Homo sapiens OX=9606 GN=S100A11 PE=1 SV=2	0	59.725	52	6	457	6	105	11.7	7.12	961.94	6	0	108.3	113.7	113.4	83	82	83.8	106.8	93.7	112.4	111.6	106.1	85.2	High	High	High	High	High	High	High	High	High	High	High	High	1
FALSE	High	Master Protein	Q9UI12	V-type proton ATPase subunit H OS=Homo sapiens OX=9606 GN=ATP6V1H PE=1 SV=1	0	59.654	14	4	97	4	483	55.8	6.48	390.2	4	0	116	77.1	94.5	141.1	95.6	128.9	84.4	77.9	68	79.3	109.9	127.2	High	High	High	High	High	High	High	High	High	High	High	High	1
FALSE	High	Master Protein	P48960	Adhesion G protein-coupled receptor E5 OS=Homo sapiens OX=9606 GN=ADGRE5 PE=1 SV=4	0	59.527	6	3	150	3	835	91.8	6.87	553.53	3	0	131	60.9	79.9	134.6	72.8	143.3	86.7	108.6	91.2	61.9	82.6	146.4	High	High	High	High	High	High	High	High	High	High	High	High	1
FALSE	High	Master Protein	O60784	Target of Myb1 membrane trafficking protein OS=Homo sapiens OX=9606 GN=TOM1 PE=1 SV=2	0	59.493	19	7	267	7	492	53.8	4.7	798.77	7	0	115.4	85.5	88.6	93.8	103.8	120.6	90.8	109.3	83.5	101.3	104.4	103	High	High	High	High	High	High	High	High	High	High	High	High	1
FALSE	High	Master Protein	P34897	Serine hydroxymethyltransferase, mitochondrial OS=Homo sapiens OX=9606 GN=SHMT2 PE=1 SV=3	0	59.407	17	7	165	7	504	56	8.53	308.73	7	0	100.3	91.1	111.7	106.4	110.1	102	90.8	104.4	101.5	83.7	90.2	107.8	High	High	High	High	High	High	High	High	High	High	High	High	1
FALSE	High	Master Protein	Q14315	Filamin-C OS=Homo sapiens OX=9606 GN=FLNC PE=1 SV=3	0	59.397	3	7	386	1	2725	290.8	5.97	1024.59	7	0	55.5	201.4	69.4	98	75	65.5	110.5	85.6	161.9	39.1	111.2	126.9	High	High	High	High	High	High	High	High	High	High	High	High	1
FALSE	High	Master Protein	Q7Z6Z7	E3 ubiquitin-protein ligase HUWE1 OS=Homo sapiens OX=9606 GN=HUWE1 PE=1 SV=3	0	59.308	2	6	64	6	4374	481.6	5.22	201.74	6	0	87.7	138.2	79	101.4	86.6	77.3	113.1	86.1	121.1	145.3	100.7	63.6	High	High	High	High	High	High	High	High	High	High	High	High	1
FALSE	High	Master Protein	P61026	Ras-related protein Rab-10 OS=Homo sapiens OX=9606 GN=RAB10 PE=1 SV=1	0	59.205	37	8	372	5	200	22.5	8.38	765.05	8	1	92.7	78.6	95.2	106.2	118.6	127.4	87.1	110.8	86.5	89.5	92.1	115.4	High	High	High	High	High	High	High	High	High	High	High	High	1
FALSE	High	Master Protein	Q5JPE7	BOS complex subunit NOMO2 OS=Homo sapiens OX=9606 GN=NOMO2 PE=1 SV=1	0	59.124	7	7	158	7	1267	139.4	5.76	439.69	7	0	114.4	115.6	127.7	84.2	71.6	85.3	123.7	97.3	80.3	112.3	99	88.7	High	High	High	High	High	High	High	High	High	High	High	High	1
FALSE	High	Master Protein	Q13418	Integrin-linked protein kinase OS=Homo sapiens OX=9606 GN=ILK PE=1 SV=2	0	59.08	17	8	256	8	452	51.4	8.07	591.24	8	0	88.5	70.9	128.1	90.4	80.1	89.6	115.5	121	129.4	73.3	127.6	85.7	High	High	High	High	High	High	High	High	High	High	High	High	1	Acetyl [N-Term]
FALSE	High	Master Protein	Q9UQE7	Structural maintenance of chromosomes protein 3 OS=Homo sapiens OX=9606 GN=SMC3 PE=1 SV=2	0	58.866	5	7	56	7	1217	141.5	7.18	125.79	7	0	101.3	133.1	130.1	95.7	43.6	100.1	116.8	82.9	78	119.5	117.2	81.9	High	High	High	Peak Found	High	High	High	High	High	High	High	High	1
FALSE	High	Master Protein	P41227	N-alpha-acetyltransferase 10 OS=Homo sapiens OX=9606 GN=NAA10 PE=1 SV=1	0	58.815	24	4	40	4	235	26.4	5.64	98.31	4	0	96.8	68.2	76.3	120.3	104.3	127.1	91.1	104	97.8	101.9	105.5	106.8	High	Peak Found	High	High	High	High	High	High	High	High	High	High	1
FALSE	High	Master Protein	O75822	Eukaryotic translation initiation factor 3 subunit J OS=Homo sapiens OX=9606 GN=EIF3J PE=1 SV=2	0	58.609	28	7	225	7	258	29	4.83	474.77	7	0	95.5	84.9	100.1	89.3	113.3	110.4	103.6	99.7	92.8	98.2	102.1	110	High	High	High	High	High	High	High	High	High	High	High	High	1
FALSE	High	Master Protein	P32320	Cytidine deaminase OS=Homo sapiens OX=9606 GN=CDA PE=1 SV=2	0	58.493	25	2	133	2	146	16.2	6.92	502.64	2	0	113.2	81.8	128.7	91.8	93	94.2	103.4	84.6	97.7	106.3	99	106.3	High	High	High	High	High	High	High	High	High	High	High	High	1
FALSE	High	Master Protein	P49748	Very long-chain specific acyl-CoA dehydrogenase, mitochondrial OS=Homo sapiens OX=9606 GN=ACADVL PE=1 SV=1	0	58.363	14	6	101	6	655	70.3	8.75	232.85	6	0	93.2	107.2	120	83.4	114.7	123.7	92.2	86.4	100.1	96.6	95.6	87	High	High	High	High	High	High	High	High	High	High	High	High	1
FALSE	High	Master Protein	P84095	Rho-related GTP-binding protein RhoG OS=Homo sapiens OX=9606 GN=RHOG PE=1 SV=1	0	58.214	27	4	194	3	191	21.3	8.12	622.4	4	0	103	81.5	108	99	105.4	112	98.4	100.3	85.4	95.4	100.4	111.2	High	High	High	High	High	High	High	High	High	High	High	High	1
FALSE	High	Master Protein	Q96A33	PAT complex subunit CCDC47 OS=Homo sapiens OX=9606 GN=CCDC47 PE=1 SV=1	0	58.196	8	3	124	3	483	55.8	4.87	282.25	3	0	85.6	81.1	94.4	94.9	120	135.5	91.6	100.5	90.9	88.8	100.4	116.2	High	High	High	High	High	High	High	High	High	High	High	High	1
FALSE	High	Master Protein	O75347	Tubulin-specific chaperone A OS=Homo sapiens OX=9606 GN=TBCA PE=1 SV=3	0	58.188	24	4	218	4	108	12.8	5.29	404.71	4	0	80.8	80.3	88.4	95.9	116.7	117.4	107.9	102.4	96.9	94.2	102.8	116.4	High	High	High	High	High	High	High	High	High	High	High	High	1
FALSE	High	Master Protein	Q15738	Sterol-4-alpha-carboxylate 3-dehydrogenase, decarboxylating OS=Homo sapiens OX=9606 GN=NSDHL PE=1 SV=2	0	58.148	16	4	159	4	373	41.9	8.06	416.62	4	0	104.1	90.7	131.4	107.2	89.4	96.1	100.6	103.1	95.5	87.6	85.8	108.5	High	High	High	High	High	High	High	High	High	High	High	High	1
FALSE	High	Master Protein	O95425	Supervillin OS=Homo sapiens OX=9606 GN=SVIL PE=1 SV=2	0	57.997	4	6	55	6	2214	247.6	6.98	114.74	6	0	85.1	77.3	124.2	76.5	116.7	109.1	117.1	95	108.7	90.3	96.4	103.7	High	High	High	High	High	High	High	High	High	High	High	High	1
FALSE	High	Master Protein	P43353	Aldehyde dehydrogenase family 3 member B1 OS=Homo sapiens OX=9606 GN=ALDH3B1 PE=1 SV=1	0	57.953	11	4	49	3	468	51.8	7.62	122.01	4	0	110.5	120.3	103.9	64.4	71.3	72.1	120.4	104.9	102.6	125.1	108.7	95.8	High	High	High	High	High	High	High	High	High	High	High	High	1
FALSE	High	Master Protein	P38117	Electron transfer flavoprotein subunit beta OS=Homo sapiens OX=9606 GN=ETFB PE=1 SV=3	0	57.929	23	5	296	5	255	27.8	8.1	712.53	5	0	95.2	105.2	114.4	84.6	99.1	95.1	105.4	103.9	101.9	98.9	95.1	101.3	High	High	High	High	High	High	High	High	High	High	High	High	1
FALSE	High	Master Protein	Q9H4M9	EH domain-containing protein 1 OS=Homo sapiens OX=9606 GN=EHD1 PE=1 SV=2	0	57.907	14	5	44	5	534	60.6	6.83	123.27	5	0	98.8	92.8	101.7	117.6	62.7	119.1	82.9	95.6	110.9	78.6	96.4	142.8	High	Peak Found	High	Peak Found	High	High	High	High	High	High	High	High	1
FALSE	High	Master Protein	O60361	Putative nucleoside diphosphate kinase OS=Homo sapiens OX=9606 GN=NME2P1 PE=5 SV=1	0	57.873	34	4	224	2	137	15.5	8.57	369.3	4	0	110.4	119.1	103.2	105.5	99.5	93.2	103.1	87.2	92.2	86.6	92.6	107.5	High	High	High	High	High	High	High	High	High	High	High	High	1
FALSE	High	Master Protein	Q5QNW6	Histone H2B type 2-F OS=Homo sapiens OX=9606 GN=H2BC18 PE=1 SV=3	0	57.733	35	4	249	4	126	13.9	10.32	550.76	4	0	66.8	194.3	103.1	100.3	99.7	105	78.6	64.4	81.8	89.4	103.3	113.2	High	High	High	High	High	High	High	High	High	High	High	High	1
FALSE	High	Master Protein	Q9HAV0	Guanine nucleotide-binding protein subunit beta-4 OS=Homo sapiens OX=9606 GN=GNB4 PE=1 SV=3	0	57.652	17	5	188	2	340	37.5	6	514.39	5	0	114.4	130.3	162.2	83.9	26.6	95.2	80.1	90.8	117.1	130.9	105.1	63.3	High	High	High	High	High	High	High	High	High	High	High	High	1
FALSE	High	Master Protein	P61106	Ras-related protein Rab-14 OS=Homo sapiens OX=9606 GN=RAB14 PE=1 SV=4	0	57.543	46	9	117	8	215	23.9	6.21	250.72	9	0	105.2	79.8	75	113.3	127	121.6	85.2	90.9	89.4	91.8	85.7	135	High	High	High	High	High	High	High	High	High	High	High	High	1
FALSE	High	Master Protein	P06280	Alpha-galactosidase A OS=Homo sapiens OX=9606 GN=GLA PE=1 SV=1	0	57.275	17	5	110	5	429	48.7	5.6	357.12	5	0	107	103.5	100.1	108.9	104.9	114.5	89.8	86.1	90.3	97.5	113.4	84	High	High	High	High	High	High	High	High	Peak Found	High	High	High	1
FALSE	High	Master Protein	Q9UNZ2	NSFL1 cofactor p47 OS=Homo sapiens OX=9606 GN=NSFL1C PE=1 SV=2	0	57.218	17	5	110	5	370	40.5	5.1	306.66	5	0	94.9	81.1	96	116.1	106.3	124.3	95.4	99	80	98	99.2	109.5	High	High	High	High	High	High	High	High	High	High	High	High	1
FALSE	High	Master Protein	P04233	HLA class II histocompatibility antigen gamma chain OS=Homo sapiens OX=9606 GN=CD74 PE=1 SV=3	0	57.213	20	5	180	5	296	33.5	8.44	489.15	5	0	101	123.6	124.3	75.4	121.3	87.9	77.8	105.9	100.2	89.2	101.8	91.4	High	High	High	High	High	High	High	High	High	High	High	High	1
FALSE	High	Master Protein	Q7Z6I6	Rho GTPase-activating protein 30 OS=Homo sapiens OX=9606 GN=ARHGAP30 PE=1 SV=3	0	57.031	6	5	80	5	1101	118.5	4.81	156.78	5	0	83.3	78.1	105.6	70.5	94.6	136.8	107	112.5	87.5	99.2	110.8	114.3	High	High	High	High	High	High	High	High	High	High	High	High	1
FALSE	High	Master Protein	P55795	Heterogeneous nuclear ribonucleoprotein H2 OS=Homo sapiens OX=9606 GN=HNRNPH2 PE=1 SV=1	0	56.99	17	5	83	1	449	49.2	6.3	264.63	5	0		137.2	201			235.4	89.1	173	118.3	117.1	128.8		Not Found	Peak Found	High	Not Found	Not Found	High	Peak Found	Peak Found	Peak Found	Peak Found	Peak Found	Not Found	1
FALSE	High	Master Protein	P51452	Dual specificity protein phosphatase 3 OS=Homo sapiens OX=9606 GN=DUSP3 PE=1 SV=1	0	56.972	32	4	145	4	185	20.5	7.8	435.74	4	0	116.1	113.9	110.6	92.3	69.2	84	110.6	95.2	106.5	101	98.6	101.9	High	High	High	High	High	High	High	High	High	High	High	High	1
FALSE	High	Master Protein	Q9Y262	Eukaryotic translation initiation factor 3 subunit L OS=Homo sapiens OX=9606 GN=EIF3L PE=1 SV=1	0	56.958	14	7	40	7	564	66.7	6.34	95.24	7	0	97.6	79.1	88.3	133.5	113.8	114.9	82.2	114	91.9	80.5	90.9	113.4	High	Peak Found	High	High	High	High	High	High	High	High	High	High	1
FALSE	High	Master Protein	Q13185	Chromobox protein homolog 3 OS=Homo sapiens OX=9606 GN=CBX3 PE=1 SV=4	0	56.911	20	4	219	4	183	20.8	5.33	650.35	4	0	94.7	50.5	79.2	117.9	122.8	171.7	79	79.1	73.6	64.5	92.1	174.8	High	High	High	High	High	High	High	High	High	High	High	High	1
FALSE	High	Master Protein	P31942	Heterogeneous nuclear ribonucleoprotein H3 OS=Homo sapiens OX=9606 GN=HNRNPH3 PE=1 SV=2	0	56.894	17	4	131	4	346	36.9	6.87	427.94	4	0	109.4	91.5	131.1	130.5	101.5	116.2	105.9	98.6	66.7	49.3	77.8	121.6	High	High	High	High	High	High	High	High	High	High	High	High	1
FALSE	High	Master Protein	Q16831	Uridine phosphorylase 1 OS=Homo sapiens OX=9606 GN=UPP1 PE=1 SV=1	0	56.854	25	7	131	7	310	33.9	7.88	298.62	7	0	90.3	113.4	121.6	85.1	105.1	74.9	96.3	105.6	116.2	94.1	107.2	90.2	High	High	High	High	High	High	High	High	High	High	High	High	1
FALSE	High	Master Protein	O14745	Na(+)/H(+) exchange regulatory cofactor NHE-RF1 OS=Homo sapiens OX=9606 GN=NHERF1 PE=1 SV=4	0	56.626	20	5	188	5	358	38.8	5.77	382.51	5	0	99.6	92.5	102.8	98.5	100.5	107.1	103.1	96.5	94.3	103.2	95.6	106	High	High	High	High	High	High	High	High	High	High	High	High	1
FALSE	High	Master Protein	Q14980	Nuclear mitotic apparatus protein 1 OS=Homo sapiens OX=9606 GN=NUMA1 PE=1 SV=2	0	56.558	4	7	42	7	2115	238.1	5.78	76.75	7	0	107.1	62.8	119.8	79.2	101.2	123.6	101.7	70.9	100.6	116.7	101.6	114.9	High	High	High	High	High	High	High	High	High	High	High	High	1
FALSE	High	Master Protein	Q02809	Procollagen-lysine,2-oxoglutarate 5-dioxygenase 1 OS=Homo sapiens OX=9606 GN=PLOD1 PE=1 SV=2	0	56.478	8	4	93	4	727	83.5	6.95	198.25	4	0	83.7	166.7	104.7	110.1	67.6	91.2	104.6	74.3	114	77.1	102.4	103.6	High	High	High	High	High	High	High	High	High	High	High	High	1
FALSE	High	Master Protein	P36969	Phospholipid hydroperoxide glutathione peroxidase OS=Homo sapiens OX=9606 GN=GPX4 PE=1 SV=3	0	56.45	28	7	181	7	197	22.2	8.37	373.77	7	0	107.3	76.1	92.9	96.6	118.1	113.7	89.9	97.8	90.5	105.9	93.4	117.9	High	High	High	High	High	High	High	High	High	High	High	High	1
FALSE	High	Master Protein	P05362	Intercellular adhesion molecule 1 OS=Homo sapiens OX=9606 GN=ICAM1 PE=1 SV=2	0	56.389	11	5	141	5	532	57.8	7.99	386.5	5	0	97.5	91.4	148.8	70	86.9	86.3	102.3	101	125.9	99.4	89.4	101.1	High	High	High	High	High	High	High	High	High	High	High	High	1
FALSE	High	Master Protein	P50135	Histamine N-methyltransferase OS=Homo sapiens OX=9606 GN=HNMT PE=1 SV=1	0	56.37	20	4	45	4	292	33.3	5.34	147.48	4	0	110.5	95.6	124	66.7	82.2	96	110.3	94.4	101.3	124.7	104.7	89.4	High	Peak Found	High	High	High	High	High	Peak Found	Peak Found	High	High	High	1
FALSE	High	Master Protein	P23588	Eukaryotic translation initiation factor 4B OS=Homo sapiens OX=9606 GN=EIF4B PE=1 SV=2	0	56.358	10	7	61	7	611	69.1	5.73	158.67	7	0	90.5	60.8	155.2	73.7	115.5	78.6	126.8	116.7	99.5	97.5	68.7	116.5	High	High	High	High	High	High	High	High	High	High	High	High	1
FALSE	High	Master Protein	P50502	Hsc70-interacting protein OS=Homo sapiens OX=9606 GN=ST13 PE=1 SV=2	0	56.352	10	3	396	1	369	41.3	5.27	996.83	3	3	96.1	101	98.2	112.3	101.1	98.6	108.5	102.4	85.6	101.2	98.5	96.7	High	High	High	High	High	High	High	High	High	High	High	High	1
FALSE	High	Master Protein	P04179	Superoxide dismutase [Mn], mitochondrial OS=Homo sapiens OX=9606 GN=SOD2 PE=1 SV=3	0	56.297	27	6	476	6	222	24.7	8.25	999.04	6	0	89.7	123	119.7	76.4	103.6	87.6	92.4	105.6	119.9	87.4	92.2	102.6	High	High	High	High	High	High	High	High	High	High	High	High	1
FALSE	High	Master Protein	Q9BXD5	N-acetylneuraminate lyase OS=Homo sapiens OX=9606 GN=NPL PE=1 SV=1	0	56.266	23	6	194	6	320	35.1	5.57	557.4	6	0	113	87.5	92.7	92.7	100.6	111	103.6	100.2	102.5	101.1	103.5	91.6	High	High	High	High	High	High	High	High	High	High	High	High	1
FALSE	High	Master Protein	Q02878	60S ribosomal protein L6 OS=Homo sapiens OX=9606 GN=RPL6 PE=1 SV=3	0	56.169	28	10	302	10	288	32.7	10.58	570.34	10	0	92.7	87.8	94.2	112	108.1	104.4	93.2	111.9	98.8	85.5	95.6	115.9	High	High	High	High	High	High	High	High	High	High	High	High	1
FALSE	High	Master Protein	Q13085	Acetyl-CoA carboxylase 1 OS=Homo sapiens OX=9606 GN=ACACA PE=1 SV=2	0	55.969	4	8	69	8	2346	265.4	6.37	148.02	8	0	122.3	93.7	84.7	85.6	114.5	86.3	110.6	119.7	85.3	104.3	96.1	96.9	High	High	High	High	High	High	High	High	High	High	High	High	1
FALSE	High	Master Protein	Q92888	Rho guanine nucleotide exchange factor 1 OS=Homo sapiens OX=9606 GN=ARHGEF1 PE=1 SV=2	0	55.805	8	6	131	6	912	102.4	5.66	271.1	6	0	99.3	137.2	101.7	108.7	74.7	86.8	103.6	82.5	117.3	99.3	105.8	83.1	High	High	High	High	High	High	High	High	High	High	High	High	1
FALSE	High	Master Protein	O43390	Heterogeneous nuclear ribonucleoprotein R OS=Homo sapiens OX=9606 GN=HNRNPR PE=1 SV=1	0	55.676	11	5	67	3	633	70.9	8.13	81.15	5	0	119.5	30.9	102	139	110.8	177.1	76.9	103.6	89.4	35.4	84.7	130.7	Peak Found	Peak Found	High	Peak Found	High	High	High	Peak Found	Peak Found	Peak Found	High	Peak Found	1
FALSE	High	Master Protein	Q8NHL6	Leukocyte immunoglobulin-like receptor subfamily B member 1 OS=Homo sapiens OX=9606 GN=LILRB1 PE=1 SV=1	0	55.569	7	3	54	2	650	70.8	6.05	159.67	3	1	105	57.9	95.5	101.6	107.8	151.6	95.3	99.5	76.2	76.1	88.8	144.6	High	Peak Found	High	Peak Found	High	High	Peak Found	Peak Found	Peak Found	Peak Found	Peak Found	High	1
FALSE	High	Master Protein	P46926	Glucosamine-6-phosphate isomerase 1 OS=Homo sapiens OX=9606 GN=GNPDA1 PE=1 SV=1	0	55.549	24	6	203	6	289	32.6	6.92	373.31	6	0	102.9	103.6	112.3	98.7	99.2	85.5	106.9	100.4	103.1	83.8	93.3	110.2	High	High	High	High	High	High	High	High	High	High	High	High	1
FALSE	High	Master Protein	P04439	HLA class I histocompatibility antigen, A alpha chain OS=Homo sapiens OX=9606 GN=HLA-A PE=1 SV=2	0	55.414	16	4	257	3	365	40.8	6	978.6	4	1	84.7	81.3	97.3	128.3	93.3	139.9	87.1	92.7	91.8	84.3	99	120.3	High	High	High	High	High	High	High	High	High	High	High	High	1
FALSE	High	Master Protein	Q16539	Mitogen-activated protein kinase 14 OS=Homo sapiens OX=9606 GN=MAPK14 PE=1 SV=3	0	55.327	8	2	76	2	360	41.3	5.78	217.6	2	0	111.6	88.8	107.6	89.1	83.1	106.4	117.9	102.7	100.5	109.7	97.1	85.5	High	High	High	High	High	High	High	High	High	High	High	High	1
FALSE	High	Master Protein	Q15363	Transmembrane emp24 domain-containing protein 2 OS=Homo sapiens OX=9606 GN=TMED2 PE=1 SV=1	0	55.279	16	3	203	3	201	22.7	5.17	608.54	3	0	104.6	105.7	131.9	90.1	84.4	81	91.3	97.5	119.5	99.5	89.1	105.5	High	High	High	High	High	High	High	High	High	High	High	High	1
FALSE	High	Master Protein	Q03426	Mevalonate kinase OS=Homo sapiens OX=9606 GN=MVK PE=1 SV=1	0	55.226	18	5	54	5	396	42.4	6.46	77.64	5	0	101.5	43.2	98.5	97.3	149	99.9	91.3	125.9	100.2	104	95.5	93.5	High	High	High	High	High	High	High	High	High	High	High	High	1
FALSE	High	Master Protein	P12268	Inosine-5'-monophosphate dehydrogenase 2 OS=Homo sapiens OX=9606 GN=IMPDH2 PE=1 SV=2	0	54.95	13	5	143	5	514	55.8	6.9	414.84	5	0	99.7	118.4	121.4	78.9	92.5	76.9	116.7	98.8	109.8	103.5	96.2	87.3	High	High	High	High	High	High	High	High	High	High	High	High	1
FALSE	High	Master Protein	Q6ZUJ8	Phosphoinositide 3-kinase adapter protein 1 OS=Homo sapiens OX=9606 GN=PIK3AP1 PE=1 SV=2	0	54.864	8	5	70	5	805	90.3	5.4	195.87	5	0	102.8	111.1	114.2	83.5	61	84.9	126.1	97.7	105.8	118.6	108.4	85.8	High	High	High	High	High	High	High	High	High	High	High	High	1
FALSE	High	Master Protein	P20933	N(4)-(beta-N-acetylglucosaminyl)-L-asparaginase OS=Homo sapiens OX=9606 GN=AGA PE=1 SV=2	0	54.848	22	4	38	4	346	37.2	6.28	90.28	4	0	91.9	108	86.7	133.9	76.5	133.8	83.5	94.9	101.2	62.6	100.4	126.6	High	Peak Found	High	Peak Found	High	High	High	High	High	High	High	High	1
FALSE	High	Master Protein	P51571	Translocon-associated protein subunit delta OS=Homo sapiens OX=9606 GN=SSR4 PE=1 SV=1	0	54.822	31	4	170	4	173	19	6.15	411.83	4	0	106	108.1	101.2	123	99	84.1	79.2	113.2	117.6	86.7	88.7	93.2	High	High	High	High	High	High	High	High	High	High	High	High	1
FALSE	High	Master Protein	Q9UMX5	Neudesin OS=Homo sapiens OX=9606 GN=NENF PE=1 SV=1	0	54.76	31	4	70	4	172	18.8	5.69	135.74	4	0	105.4	88.4	96	122.7	97.7	103	91.9	99.5	95.5	86.2	98	115.7	High	High	High	High	High	High	High	High	High	High	High	High	1
FALSE	High	Master Protein	Q9NZM3	Intersectin-2 OS=Homo sapiens OX=9606 GN=ITSN2 PE=1 SV=3	0	54.758	3	4	31	4	1697	193.3	8.12	46.18	4	0	70	149.3	101.3	104.7	48.8	79.6	124.1	74.6	134.6	81.6	113.2	118.3	High	High	High	High	Peak Found	High	High	High	High	High	High	High	1
FALSE	High	Master Protein	O94906	Pre-mRNA-processing factor 6 OS=Homo sapiens OX=9606 GN=PRPF6 PE=1 SV=1	0	54.722	8	7	100	7	941	106.9	8.25	226.81	7	0	84.6	113.2	94.6	80.4	101.7	115.4	104.9	96.3	102.7	106.1	101.6	98.4	High	High	High	High	High	High	High	High	High	High	High	High	1
FALSE	High	Master Protein	Q9Y6W5	Actin-binding protein WASF2 OS=Homo sapiens OX=9606 GN=WASF2 PE=1 SV=3	0	54.694	15	6	170	6	498	54.3	5.53	508.59	6	0	121.5	105.1	98.7	90.7	80	104.2	90.9	105	120.9	117.4	105	60.7	High	High	High	High	High	High	High	High	High	High	High	High	1
FALSE	High	Master Protein	Q15008	26S proteasome non-ATPase regulatory subunit 6 OS=Homo sapiens OX=9606 GN=PSMD6 PE=1 SV=1	0	54.658	10	4	119	4	389	45.5	5.62	327.89	4	0	93	68.3	100.3	101.7	120.1	130.8	96.9	114.3	76.5	72.5	101.4	124.3	High	High	High	High	High	High	High	High	High	High	High	High	1
FALSE	High	Master Protein	P50453	Serpin B9 OS=Homo sapiens OX=9606 GN=SERPINB9 PE=1 SV=1	0	54.657	18	5	99	5	376	42.4	5.86	270.47	5	0	103.8	195.3	74	112.4	91.4	33.1	94.3	72.8	144.9	136.9	100	41	High	High	High	High	High	High	High	High	High	High	High	High	1
FALSE	High	Master Protein	P08631	Tyrosine-protein kinase HCK OS=Homo sapiens OX=9606 GN=HCK PE=1 SV=5	0	54.568	13	6	237	3	526	59.6	6.7	406.37	6	0	115.5	70.1	106.7	108.5	90.9	135.7	76.7	104.3	65.7	82.3	106.2	137.2	High	High	High	High	Peak Found	High	High	High	Peak Found	High	High	High	1
FALSE	High	Master Protein	O75915	PRA1 family protein 3 OS=Homo sapiens OX=9606 GN=ARL6IP5 PE=1 SV=1	0	54.535	22	4	423	4	188	21.6	9.77	1318.35	4	0	125.1	109	113.4	100.2	71.9	90	95.6	96.4	100.5	82.1	95	120.9	High	High	High	High	High	High	High	High	High	High	High	High	1	Acetyl [N-Term]
FALSE	High	Master Protein	P55145	Mesencephalic astrocyte-derived neurotrophic factor OS=Homo sapiens OX=9606 GN=MANF PE=1 SV=3	0	54.469	26	5	279	5	182	20.7	8.69	816.53	5	0	98.9	83.6	93.3	106	95.1	110.2	91.9	105.7	89.4	79.1	116.6	130.3	High	High	High	High	High	High	High	High	High	High	High	High	1
FALSE	High	Master Protein	P15498	Proto-oncogene vav OS=Homo sapiens OX=9606 GN=VAV1 PE=1 SV=4	0	54.432	6	5	100	5	845	98.3	6.62	221.44	5	0	112.3	122.8	126.2	77	69.4	81.9	112.9	101	105.6	102.9	107.2	80.8	High	High	High	High	High	High	High	High	High	High	High	High	1
FALSE	High	Master Protein	O43488	Aflatoxin B1 aldehyde reductase member 2 OS=Homo sapiens OX=9606 GN=AKR7A2 PE=1 SV=3	0	54.315	18	5	59	5	359	39.6	7.17	115.65	5	0	106.6	110.4	120.8	75.8	77.4	77.1	107.1	110.6	106.8	115.5	104.3	87.5	High	High	High	High	High	High	High	High	High	High	High	Peak Found	1
FALSE	High	Master Protein	Q03252	Lamin-B2 OS=Homo sapiens OX=9606 GN=LMNB2 PE=1 SV=4	0	54.181	13	10	246	7	620	69.9	5.59	411.49	10	0	104.2	66.5	88.8	124.5	134.2	118.1	87	107.6	87.2	83.9	91.1	106.9	High	High	High	High	High	High	High	High	High	High	High	High	1
FALSE	High	Master Protein	Q14839	Chromodomain-helicase-DNA-binding protein 4 OS=Homo sapiens OX=9606 GN=CHD4 PE=1 SV=2	0	54.133	4	8	57	8	1912	217.9	5.86	135.17	8	0	102.2	79.2	84.5	98.5	127.7	151.9	82.3	100.6	85.8	81.4	94.9	111.1	High	Peak Found	High	High	High	High	High	High	High	High	High	High	1
FALSE	High	Master Protein	O14980	Exportin-1 OS=Homo sapiens OX=9606 GN=XPO1 PE=1 SV=1	0	54.116	7	6	162	6	1071	123.3	6.06	331.59	6	0	74.4	81	111.2	120.1	96.3	96.3	96.2	104.7	113.4	77.3	108.1	121.1	High	High	High	High	High	High	High	High	High	High	High	High	1
FALSE	High	Master Protein	P46783	40S ribosomal protein S10 OS=Homo sapiens OX=9606 GN=RPS10 PE=1 SV=1	0	54.101	33	5	421	5	165	18.9	10.15	1272.2	5	0	120.6	111.2	99.1	122.7	83	104.8	84.5	97.3	102.6	99.1	116.5	58.5	High	High	High	High	High	High	High	High	High	High	High	High	1
FALSE	High	Master Protein	P62277	40S ribosomal protein S13 OS=Homo sapiens OX=9606 GN=RPS13 PE=1 SV=2	0	53.963	35	5	317	5	151	17.2	10.54	767.63	5	0	138.7	94.2	80.1	128.4	60.7	108.4	59.9	111.1	119.9	86.3	97.7	114.7	High	High	High	High	High	High	High	High	High	High	High	High	1
FALSE	High	Master Protein	P09429	High mobility group protein B1 OS=Homo sapiens OX=9606 GN=HMGB1 PE=1 SV=3	0	53.955	20	6	221	5	215	24.9	5.74	567.95	6	1	100.4	112.9	115.6	88.8	125.7	86.1	90.5	99.9	110	91	94.8	84.3	High	High	High	High	High	High	High	High	High	High	High	High	1
FALSE	High	Master Protein	Q96AE4	Far upstream element-binding protein 1 OS=Homo sapiens OX=9606 GN=FUBP1 PE=1 SV=3	0	53.885	11	6	90	5	644	67.5	7.61	295.41	6	0	103.4	116.6	118	64.3	75.7	90.8	115.3	93.1	106.9	101.7	107	107.1	High	High	High	High	High	High	High	High	High	High	High	High	1
FALSE	High	Master Protein	Q9H267	Vacuolar protein sorting-associated protein 33B OS=Homo sapiens OX=9606 GN=VPS33B PE=1 SV=2	0	53.722	9	5	101	5	617	70.5	6.71	255.12	5	0	96.9	103	91.9	97.6	109.8	114.5	102.6	103.8	97.7	96.6	104.5	81.1	High	High	High	High	High	High	High	High	High	High	High	High	1
FALSE	High	Master Protein	Q12907	Vesicular integral-membrane protein VIP36 OS=Homo sapiens OX=9606 GN=LMAN2 PE=1 SV=1	0	53.614	24	7	126	7	356	40.2	6.95	289.42	7	0	110	96.7	81.2	159.9	72.2	115.7	72.5	96.5	101	75.1	102.4	116.9	High	High	High	High	High	High	High	High	High	High	High	High	1
FALSE	High	Master Protein	O15143	Actin-related protein 2/3 complex subunit 1B OS=Homo sapiens OX=9606 GN=ARPC1B PE=1 SV=3	0	53.607	16	6	118	6	372	40.9	8.35	310.23	6	0	97.5	112.7	103	79.5	110.1	90.8	102.9	98.7	116.6	102.1	99.2	87	High	High	High	High	High	High	High	High	High	High	High	High	1
FALSE	High	Master Protein	Q6NYC8	Phostensin OS=Homo sapiens OX=9606 GN=PPP1R18 PE=1 SV=1	0	53.51	13	6	95	6	613	67.9	5.4	256.7	6	0	108.5	93.7	118.2	77.1	77.5	96.5	116	97.3	102.8	125.8	100	86.5	High	High	High	High	High	High	High	High	High	High	High	High	1
FALSE	High	Master Protein	Q92835	Phosphatidylinositol 3,4,5-trisphosphate 5-phosphatase 1 OS=Homo sapiens OX=9606 GN=INPP5D PE=1 SV=2	0	53.506	5	4	31	4	1189	133.2	7.59	90.97	4	0	91.7	69.9	72.8	145.2	132.6	98.3	85.1	77.3	109.3	92.2	83.5	142.3	High	Peak Found	High	High	High	High	High	High	High	High	High	High	1
FALSE	High	Master Protein	P62269	40S ribosomal protein S18 OS=Homo sapiens OX=9606 GN=RPS18 PE=1 SV=3	0	53.377	27	6	202	6	152	17.7	10.99	512.07	6	0	79.8	73.9	95.4	89.9	111.8	126.3	109.1	103	91.2	100	108.5	111.1	High	High	High	High	High	High	High	High	High	High	High	High	1
FALSE	High	Master Protein	Q9UMX0	Ubiquilin-1 OS=Homo sapiens OX=9606 GN=UBQLN1 PE=1 SV=2	0	53.35	9	3	80	3	589	62.5	5.11	269.87	3	0	118.1	53.6	79.9	120.3	125.9	142.1	80.8	92.6	78.1	63.1	89.4	156.1	High	Peak Found	High	High	High	High	High	High	High	High	High	High	1
FALSE	High	Master Protein	Q13310	Polyadenylate-binding protein 4 OS=Homo sapiens OX=9606 GN=PABPC4 PE=1 SV=1	0	53.175	9	5	148	1	644	70.7	9.26	324.08	5	1	86.4	78.4	87	105.2	117.5	142.4	103.9	103	73.6	95.5	103.4	103.6	High	High	High	Peak Found	High	High	High	Peak Found	Peak Found	High	Peak Found	High	1
FALSE	High	Master Protein	Q08378	Golgin subfamily A member 3 OS=Homo sapiens OX=9606 GN=GOLGA3 PE=1 SV=2	0	53.068	6	7	50	7	1498	167.3	5.44	86.76	7	0	100.6	95.8	118.5	86.7	79.6	110.1	106.5	101.8	91.2	113.7	102	93.6	High	High	High	High	High	High	High	High	High	High	High	High	1
FALSE	High	Master Protein	Q96CM8	Medium-chain acyl-CoA ligase ACSF2, mitochondrial OS=Homo sapiens OX=9606 GN=ACSF2 PE=1 SV=2	0	52.927	7	3	49	3	615	68.1	7.55	118.03	3	0	96.1	51.9	94.9	115.9	117.8	139.2	88.1	92.3	84.2	80.7	95.7	143.3	High	Peak Found	High	High	High	High	High	High	Peak Found	High	High	High	1
FALSE	High	Master Protein	P30085	UMP-CMP kinase OS=Homo sapiens OX=9606 GN=CMPK1 PE=1 SV=3	0	52.903	21	4	120	4	196	22.2	5.57	317.78	4	0	110.8	78.1	113.2	100	78.3	123.1	102.3	98.3	100.4	102.9	100.7	91.9	High	High	High	High	High	High	High	High	High	High	High	High	1
FALSE	High	Master Protein	Q13838	Spliceosome RNA helicase DDX39B OS=Homo sapiens OX=9606 GN=DDX39B PE=1 SV=1	0	52.902	22	7	129	2	428	49	5.67	276.94	7	6	94.6	109.5	102.8	93.9	116.3	89.5	99.3	117.3	113	82.1	80.3	101.4	High	High	High	High	High	High	High	High	High	High	High	High	1
FALSE	High	Master Protein	Q13464	Rho-associated protein kinase 1 OS=Homo sapiens OX=9606 GN=ROCK1 PE=1 SV=1	0	52.846	6	9	103	9	1354	158.1	5.9	184.71	9	0	81.9	130.7	84	95.3	87.3	94.2	111.9	82.3	120.4	79.5	114.1	118.3	High	High	High	High	High	High	High	High	High	High	High	High	1
FALSE	High	Master Protein	Q9NZD8	Maspardin OS=Homo sapiens OX=9606 GN=SPG21 PE=1 SV=1	0	52.801	19	4	236	4	308	34.9	6.28	781.58	4	0	86	110.5	70.8	99.6	119.5	86	112.5	118.3	105.2	110.2	107	74.4	High	High	High	High	High	High	High	High	High	High	High	High	1
FALSE	High	Master Protein	P36222	Chitinase-3-like protein 1 OS=Homo sapiens OX=9606 GN=CHI3L1 PE=1 SV=2	0	52.761	12	3	187	3	383	42.6	8.46	413.48	3	0	102.1	102.2	92.3	99.3	99.3	66.2	133	117.9	87.8	121.3	110.7	68	High	High	High	High	High	High	High	High	High	High	High	High	1
FALSE	High	Master Protein	Q9Y376	Calcium-binding protein 39 OS=Homo sapiens OX=9606 GN=CAB39 PE=1 SV=1	0	52.727	15	5	143	5	341	39.8	6.89	300.72	5	0	92.9	95.6	88.6	92.4	99.4	117.4	97.9	117.1	99.1	91.9	104.2	103.5	High	High	High	High	High	High	High	High	High	High	High	High	1
FALSE	High	Master Protein	P01920	HLA class II histocompatibility antigen, DQ beta 1 chain OS=Homo sapiens OX=9606 GN=HLA-DQB1 PE=1 SV=2	0	52.709	24	6	462	6	261	30	7.25	1130.18	6	0	103.3	127.2	108.5	81.9	104	85	97.8	102.7	101.8	104	93.8	90	High	High	High	High	High	High	High	High	High	High	High	High	1
FALSE	High	Master Protein	Q15418	Ribosomal protein S6 kinase alpha-1 OS=Homo sapiens OX=9606 GN=RPS6KA1 PE=1 SV=2	0	52.627	6	4	209	1	735	82.7	7.83	429.48	4	0	115.4	188.3	78.5		267.7	77.2	85.9	167.1		92.9		127.1	Peak Found	Peak Found	Peak Found	Not Found	High	Peak Found	Peak Found	Peak Found	Not Found	Peak Found	Not Found	Peak Found	1
FALSE	High	Master Protein	O95865	N(G),N(G)-dimethylarginine dimethylaminohydrolase 2 OS=Homo sapiens OX=9606 GN=DDAH2 PE=1 SV=1	0	52.606	21	4	98	4	285	29.6	6.01	322.26	4	0	106.6	72.9	106.7	96.3	107.4	112.4	106.9	93	84.4	98.9	96.9	117.5	High	High	High	High	High	High	High	High	High	High	High	High	1
FALSE	High	Master Protein	P42858	Huntingtin OS=Homo sapiens OX=9606 GN=HTT PE=1 SV=2	0	52.511	2	5	29	5	3142	347.4	6.2	105.03	5	0	123.1	98.7	97.1	73.9	92.4	145.3	73.6	93.3	72.1	103.9	100.9	125.6	High	Peak Found	High	High	High	High	High	Peak Found	Peak Found	High	Peak Found	High	1
FALSE	High	Master Protein	O00602	Ficolin-1 OS=Homo sapiens OX=9606 GN=FCN1 PE=1 SV=2	0	52.468	11	3	160	3	326	35.1	6.86	516.43	3	0	99.2	113.7	103.8	91	87.8	92.3	104.1	109	106	96.4	102.5	94	High	High	High	High	High	High	High	High	High	High	High	High	1
FALSE	High	Master Protein	P61769	Beta-2-microglobulin OS=Homo sapiens OX=9606 GN=B2M PE=1 SV=1	0	52.448	35	3	162	3	119	13.7	6.52	298.16	3	0	87.7	110.9	128.5	74.3	96.4	77.2	117.3	88.1	113.2	109.3	97.7	99.5	High	High	High	High	High	High	High	High	High	High	High	High	1
FALSE	High	Master Protein	Q8TCJ2	Dolichyl-diphosphooligosaccharide--protein glycosyltransferase subunit STT3B OS=Homo sapiens OX=9606 GN=STT3B PE=1 SV=1	0	52.439	7	5	219	5	826	93.6	8.91	512.67	5	0	95.9	97.8	91.1	109.7	108.4	125.7	84.5	107.9	88.8	85.6	94.2	110.6	High	High	High	High	High	High	High	High	High	High	High	High	1
FALSE	High	Master Protein	Q14254	Flotillin-2 OS=Homo sapiens OX=9606 GN=FLOT2 PE=1 SV=2	0	52.413	12	4	93	4	428	47	5.25	272.77	4	0	61.3	32	146.6	80.8	61.4	71.5	55.8	190.6	41.3	171.4	207.4	79.9	High	High	High	High	High	High	High	High	High	High	High	High	1
FALSE	High	Master Protein	Q14166	Tubulin--tyrosine ligase-like protein 12 OS=Homo sapiens OX=9606 GN=TTLL12 PE=1 SV=2	0	52.297	13	6	153	6	644	74.4	5.53	463.01	6	0	105.7	73.1	90.3	119.8	100.2	125.1	99.3	104.9	84.3	77	100.6	119.7	High	High	High	High	High	High	High	High	High	High	High	High	1
FALSE	High	Master Protein	O75022	Leukocyte immunoglobulin-like receptor subfamily B member 3 OS=Homo sapiens OX=9606 GN=LILRB3 PE=1 SV=3	0	52.223	12	5	75	3	631	69.3	6.93	190.91	5	2	84.3	88.5	121.7	79.9	88.4	134.2	106.2	75.3	114.4	103.3	82.8	121.1	High	High	High	High	High	High	High	High	High	High	High	High	1
FALSE	High	Master Protein	P51570	Galactokinase OS=Homo sapiens OX=9606 GN=GALK1 PE=1 SV=1	0	52.19	15	4	67	4	392	42.2	6.46	208.82	4	0	95.2	66	96.3	123.3	116.4	136.9	98.6	105.5	44.8	84.9	103.4	128.9	High	High	High	High	High	High	High	High	High	High	High	High	1
FALSE	High	Master Protein	Q9H2U2	Inorganic pyrophosphatase 2, mitochondrial OS=Homo sapiens OX=9606 GN=PPA2 PE=1 SV=2	0	52.123	21	5	91	5	334	37.9	7.39	289.79	5	0	89.6	97.6	104	85.3	132.3	102.2	94.2	115.5	98.4	84	97.5	99.3	High	High	High	High	High	High	High	High	High	High	High	High	1
FALSE	High	Master Protein	P20645	Cation-dependent mannose-6-phosphate receptor OS=Homo sapiens OX=9606 GN=M6PR PE=1 SV=1	0	52.107	16	4	274	4	277	31	5.83	825.11	4	0	98.2	100.1	119	83.2	107.8	104	96.5	98.5	102.7	101.4	99.4	89.2	High	High	High	High	High	High	High	High	High	High	High	High	1
FALSE	High	Master Protein	Q96GA7	Serine dehydratase-like OS=Homo sapiens OX=9606 GN=SDSL PE=1 SV=1	0	51.965	21	4	19	4	329	34.7	6.89	47.19	4	0	71.4	94.2	117.7	48.4	170.7	77.8	106.4	117.6	93.4	99.3	93.5	109.7	High	High	High	Peak Found	High	Peak Found	High	High	Peak Found	Peak Found	Peak Found	High	1
FALSE	High	Master Protein	O75937	DnaJ homolog subfamily C member 8 OS=Homo sapiens OX=9606 GN=DNAJC8 PE=1 SV=2	0	51.899	11	3	84	3	253	29.8	9.06	267.74	3	0	85.4	54.4	88.2	88.8	131.7	176.5	93.3	103.9	72.3	61.1	102.9	141.6	High	High	High	High	High	High	High	High	High	High	High	High	1
FALSE	High	Master Protein	O43493	Trans-Golgi network integral membrane protein 2 OS=Homo sapiens OX=9606 GN=TGOLN2 PE=1 SV=4	0	51.884	10	4	47	4	437	45.9	5.63	120.17	4	0	103.2	80.1	86.4	75.8	103.6	133.2	117.2	100.3	91.5	111.9	99.9	96.9	High	Peak Found	High	High	High	High	High	High	High	High	High	High	1
FALSE	High	Master Protein	Q14696	LRP chaperone MESD OS=Homo sapiens OX=9606 GN=MESD PE=1 SV=2	0	51.844	19	4	198	4	234	26.1	7.78	374.69	4	0	71.9	97.6	92.7	91.4	124.1	146.5	102.2	98.8	88.1	96.9	105.4	84.5	High	High	High	High	High	High	High	High	High	High	High	High	1
FALSE	High	Master Protein	Q5JRX3	Presequence protease, mitochondrial OS=Homo sapiens OX=9606 GN=PITRM1 PE=1 SV=3	0	51.844	7	6	108	6	1037	117.3	6.92	150.24	6	0	71.3	163.4	95.5	112.9	64.3	92.1	98.1	67.6	128.6	66.8	113	126.3	High	High	High	High	High	High	High	High	High	High	High	High	1
FALSE	High	Master Protein	P26640	Valine--tRNA ligase OS=Homo sapiens OX=9606 GN=VARS1 PE=1 SV=4	0	51.689	5	4	103	4	1264	140.4	7.59	322.6	4	0	100.5	68.1	89.9	108.9	111.5	142.3	90.9	94.6	77.1	84.7	100.6	130.8	High	High	High	High	High	High	High	High	High	High	High	High	1
FALSE	High	Master Protein	Q8TDJ6	DmX-like protein 2 OS=Homo sapiens OX=9606 GN=DMXL2 PE=1 SV=2	0	51.673	2	6	118	6	3036	339.4	6.38	286.47	6	0	77.1	172.5	78.1	78.5	86.9	77.6	101.5	85.5	149.9	122.7	90.6	79.1	High	High	High	High	High	High	High	High	High	High	High	High	1
FALSE	High	Master Protein	Q9Y394	Dehydrogenase/reductase SDR family member 7 OS=Homo sapiens OX=9606 GN=DHRS7 PE=1 SV=1	0	51.496	23	4	118	4	339	38.3	8.32	362.49	4	0	99.2	102.1	104.2	112.1	72.4	114	92.5	95.7	100.4	103.9	93	110.4	High	High	High	High	High	High	High	High	High	High	High	High	1
FALSE	High	Master Protein	P24534	Elongation factor 1-beta OS=Homo sapiens OX=9606 GN=EEF1B2 PE=1 SV=3	0	51.484	23	4	316	3	225	24.7	4.67	1099.47	4	0	102.2	80.8	86	124.9	96.1	140.4	86.5	96.7	80.7	84	101.6	120.1	High	High	High	High	High	High	High	High	High	High	High	High	1
FALSE	High	Master Protein	O43837	Isocitrate dehydrogenase [NAD] subunit beta, mitochondrial OS=Homo sapiens OX=9606 GN=IDH3B PE=1 SV=2	0	51.482	10	3	38	3	385	42.2	8.46	108.67	3	0	81.1	96.8	121.2	114.9	85.8	121.8	111.6	90.5	77.6	68.1	119.1	111.6	High	Peak Found	High	High	High	High	High	High	High	High	High	High	1
FALSE	High	Master Protein	P63220	40S ribosomal protein S21 OS=Homo sapiens OX=9606 GN=RPS21 PE=1 SV=1	0	51.388	40	3	263	3	83	9.1	8.5	665.6	3	0	83.1	94	91.7	106.9	115.2	112.3	96.1	109	97.5	101.7	96.7	95.9	High	High	High	High	High	High	High	High	High	High	High	High	1
FALSE	High	Master Protein	P46781	40S ribosomal protein S9 OS=Homo sapiens OX=9606 GN=RPS9 PE=1 SV=3	0	51.367	43	10	412	10	194	22.6	10.65	829.7	10	0	99.6	93	95.9	106.7	105.2	102.3	100.4	95.2	104.5	97.7	92.6	106.8	High	High	High	High	High	High	High	High	High	High	High	High	1
FALSE	High	Master Protein	P26583	High mobility group protein B2 OS=Homo sapiens OX=9606 GN=HMGB2 PE=1 SV=2	0	51.335	16	4	116	3	209	24	7.81	277	4	0	95.5	116.6	127	70.6	126.4	78.5	87.1	107.6	124.2	83.5	93	90	High	High	High	High	High	High	High	High	High	High	High	High	1
FALSE	High	Master Protein	Q15404	Ras suppressor protein 1 OS=Homo sapiens OX=9606 GN=RSU1 PE=1 SV=3	0	51.321	17	4	336	4	277	31.5	8.65	774.26	4	0	115.4	102	117.3	77.9	83.6	104.6	110.2	97.4	91.1	107	96.7	96.9	High	High	High	High	High	High	High	High	High	High	High	High	1
FALSE	High	Master Protein	P17661	Desmin OS=Homo sapiens OX=9606 GN=DES PE=1 SV=3	0	51.287	11	8	1223	3	470	53.5	5.27	2182.84	8	0	33.7	173.7	77.9	131.5	22.5	48.8	124.5	37.6	175.7	46.8	145.7	181.6	Peak Found	High	Peak Found	High	Peak Found	High	High	Peak Found	High	High	High	High	1
FALSE	High	Master Protein	P55010	Eukaryotic translation initiation factor 5 OS=Homo sapiens OX=9606 GN=EIF5 PE=1 SV=2	0	51.12	15	5	129	5	431	49.2	5.58	325.77	5	0	108.2	73.1	81.2	118.3	123.5	124.5	91.6	107.6	74.7	79.5	101.4	116.4	High	High	High	High	High	High	High	High	High	High	High	High	1
FALSE	High	Master Protein	Q15437	Protein transport protein Sec23B OS=Homo sapiens OX=9606 GN=SEC23B PE=1 SV=2	0	51.117	8	5	119	5	767	86.4	6.89	307.37	5	0	88.6	69.2	93.9	100.9	112.1	136.7	97.8	109.9	82.7	91.7	102.1	114.4	High	High	High	High	High	High	High	High	High	High	High	High	1
FALSE	High	Master Protein	Q96JB5	CDK5 regulatory subunit-associated protein 3 OS=Homo sapiens OX=9606 GN=CDK5RAP3 PE=1 SV=2	0	51.106	10	4	33	4	506	56.9	4.75	91.9	4	0	68	37.2	128.3	47.2	59.7	212.3	105.8	93.4	82	100.1	62.6	203.4	High	Peak Found	High	Peak Found	High	High	High	High	Peak Found	High	High	High	1
FALSE	High	Master Protein	O60826	Coiled-coil domain-containing protein 22 OS=Homo sapiens OX=9606 GN=CCDC22 PE=1 SV=1	0	50.893	8	3	37	3	627	70.7	6.74	72.39	3	0	89.5	97	74.7	106.3	125.5	101.2	91.8	109.2	113.4	101	99.8	90.7	High	Peak Found	High	High	High	High	High	High	High	High	High	High	1
FALSE	High	Master Protein	O00264	Membrane-associated progesterone receptor component 1 OS=Homo sapiens OX=9606 GN=PGRMC1 PE=1 SV=3	0	50.784	36	5	114	4	195	21.7	4.7	301.34	5	1	86.6	111.9	109.5	76.3	101	97.8	102	107.7	103.4	99.6	107.3	96.9	High	High	High	High	High	High	High	High	High	High	High	High	1
FALSE	High	Master Protein	Q6ZS81	WD repeat- and FYVE domain-containing protein 4 OS=Homo sapiens OX=9606 GN=WDFY4 PE=1 SV=3	0	50.525	2	6	25	6	3184	353.4	6.32	52.71	6	0	104.4	98.6	102.7	104.6	84.3	98.8	115.6	89.1	95.9	117.5	96.9	91.5	High	Peak Found	High	High	High	High	High	Peak Found	Peak Found	High	Peak Found	Peak Found	1
FALSE	High	Master Protein	P62841	40S ribosomal protein S15 OS=Homo sapiens OX=9606 GN=RPS15 PE=1 SV=2	0	50.46	32	2	141	2	145	17	10.39	464.71	2	0	164.9	100.4	70.9	246.9	4.2	91.3	50.5	109	105.1	52	76	128.7	High	High	High	High	Peak Found	High	High	High	High	High	High	High	1
FALSE	High	Master Protein	P09874	Poly [ADP-ribose] polymerase 1 OS=Homo sapiens OX=9606 GN=PARP1 PE=1 SV=4	0	50.408	6	5	69	5	1014	113	8.88	155.73	5	0	97.3	126.6	102.8	89.2	85.5	89.9	109.6	95.2	87.1	113.1	102.1	101.7	High	High	High	High	High	High	High	High	High	High	High	High	1
FALSE	High	Master Protein	Q14152	Eukaryotic translation initiation factor 3 subunit A OS=Homo sapiens OX=9606 GN=EIF3A PE=1 SV=1	0	50.326	6	8	124	8	1382	166.5	6.79	240.36	8	0	71.3	124	90.6	104.9	103	105.2	89.6	108.1	108.7	105.9	99.7	89.1	High	High	High	High	High	High	High	High	High	High	High	High	1
FALSE	High	Master Protein	P61626	Lysozyme C OS=Homo sapiens OX=9606 GN=LYZ PE=1 SV=1	0	50.207	38	4	536	4	148	16.5	9.16	2703.82	4	0	95.1	118.4	138.7	74.2	78.1	85.8	103.6	97.8	131.3	92.4	89.6	95	High	High	High	High	High	High	High	High	High	High	High	High	1
FALSE	High	Master Protein	P27708	CAD protein OS=Homo sapiens OX=9606 GN=CAD PE=1 SV=3	0	50.169	3	6	62	6	2225	242.8	6.46	170.08	6	0	111.1	103.8	118.2	80.8	76	93	112.1	106.3	97	118.6	100.3	82.8	High	High	High	Peak Found	High	High	High	High	High	High	High	High	1
FALSE	High	Master Protein	P42229	Signal transducer and activator of transcription 5A OS=Homo sapiens OX=9606 GN=STAT5A PE=1 SV=1	0	50.116	6	4	42	4	794	90.6	6.39	98.28	4	0	140.2	115.8	94.5	84.4	67.2	94.5	88.5	116.4	112.2	117.7	95.6	72.9	High	High	High	High	High	High	High	High	High	High	High	High	1
FALSE	High	Master Protein	O43633	Charged multivesicular body protein 2a OS=Homo sapiens OX=9606 GN=CHMP2A PE=1 SV=1	0	50.043	15	4	48	4	222	25.1	5.97	166.22	4	0	105.1	64.5	94.4	118.8	114.7	119.8	92.1	96.1	83.8	92.3	95.9	122.5	High	Peak Found	High	High	High	High	High	High	High	Peak Found	High	High	1	Acetyl [N-Term]
FALSE	High	Master Protein	P35908	Keratin, type II cytoskeletal 2 epidermal OS=Homo sapiens OX=9606 GN=KRT2 PE=1 SV=2	0	50.016	12	7	39	3	639	65.4	8	74.87	7	2	165.9	70.3	89.4	105.3	117.9	114.5	103.7	72.3	59.2	96.8	98.5	106.4	High	Peak Found	High	Peak Found	High	Peak Found	High	Peak Found	Peak Found	High	High	High	1
FALSE	High	Master Protein	O00629	Importin subunit alpha-3 OS=Homo sapiens OX=9606 GN=KPNA4 PE=1 SV=1	0	50	8	3	113	2	521	57.9	4.96	274.84	3	0	98.8	63.8	77.9	134.2	132.4	130	85.1	95.9	82.8	79.8	98.5	120.7	High	High	High	High	High	High	High	High	High	High	High	High	1
FALSE	High	Master Protein	O00560	Syntenin-1 OS=Homo sapiens OX=9606 GN=SDCBP PE=1 SV=1	0	49.994	18	3	174	3	298	32.4	7.53	713.33	3	0	137.3	136.8	83.6	117.7	88.7	59.4	54.4	151.4	124.5	60	78.2	107.9	High	High	High	High	High	High	High	High	High	High	High	High	1
FALSE	High	Master Protein	P50452	Serpin B8 OS=Homo sapiens OX=9606 GN=SERPINB8 PE=1 SV=2	0	49.961	14	5	217	5	374	42.7	5.57	557.17	5	0	103.1	89.2	120.3	67.5	103.3	114.1	106	103.4	105.8	111.3	98.6	77.4	High	High	High	High	High	High	High	High	High	High	High	High	1
FALSE	High	Master Protein	P59998	Actin-related protein 2/3 complex subunit 4 OS=Homo sapiens OX=9606 GN=ARPC4 PE=1 SV=3	0	49.926	39	6	251	6	168	19.7	8.43	453.75	6	0	86.9	106.3	122.3	75.6	132.2	70	112.8	93.9	106.4	102.1	102.4	89.1	High	High	High	High	High	High	High	High	High	High	High	High	1
FALSE	High	Master Protein	Q9H3P7	Golgi resident protein GCP60 OS=Homo sapiens OX=9606 GN=ACBD3 PE=1 SV=4	0	49.888	9	3	95	3	528	60.6	5.06	299.98	3	0	81.4	79	86.1	114.9	134.8	129	90.2	103.5	76.2	94.7	99.6	110.7	High	High	High	High	High	High	High	High	High	High	High	High	1
FALSE	High	Master Protein	Q15631	Translin OS=Homo sapiens OX=9606 GN=TSN PE=1 SV=1	0	49.867	23	5	47	5	228	26.2	6.44	125.36	5	0	103.6	104	113.2	129.6	93.4	110.2	90.4	105.9	113.3	70.1	77.2	89.1	Peak Found	High	High	High	Peak Found	High	High	High	High	High	High	High	1
FALSE	High	Master Protein	Q13501	Sequestosome-1 OS=Homo sapiens OX=9606 GN=SQSTM1 PE=1 SV=1	0	49.841	18	4	67	4	440	47.7	5.22	170.82	4	0	102.3	114.8	102.7	105.2	81.1	102.4	102.6	89.1	102.2	97.4	97.8	102.5	High	High	High	High	High	High	High	High	High	High	High	High	1
FALSE	High	Master Protein	Q15836	Vesicle-associated membrane protein 3 OS=Homo sapiens OX=9606 GN=VAMP3 PE=1 SV=3	0	49.836	40	3	234	3	100	11.3	8.79	598.13	3	0	94.3	94.4	105.7	80.5	108.2	101	111	92.5	101.7	115.2	94.2	101.2	High	High	High	High	High	High	High	High	High	High	High	High	1
FALSE	High	Master Protein	O00505	Importin subunit alpha-4 OS=Homo sapiens OX=9606 GN=KPNA3 PE=1 SV=2	0	49.83	14	5	61	4	521	57.8	4.94	133.69	5	1	86.4	131.1	100.2	111.8	108.3	84.3	110.3	92.7	99.1	79.6	103	93.4	High	High	High	High	High	High	High	High	High	High	Peak Found	High	1
FALSE	High	Master Protein	O00462	Beta-mannosidase OS=Homo sapiens OX=9606 GN=MANBA PE=1 SV=3	0	49.825	8	6	66	6	879	100.8	5.52	137.01	6	0	80.5	81.3	132.6	76.5	117.4	69	122.5	101.8	121.7	105.7	90.3	100.7	High	High	High	High	High	High	High	High	High	High	High	High	1
FALSE	High	Master Protein	Q6WKZ4	Rab11 family-interacting protein 1 OS=Homo sapiens OX=9606 GN=RAB11FIP1 PE=1 SV=3	0	49.823	4	4	29	4	1283	137.1	5.43	72.48	4	0	125.2	104.2	112	79.8	80.4	82.3	127.1	122.6	58.7	109.6	119.7	78.4	High	High	High	High	High	High	High	High	High	High	High	High	1
FALSE	High	Master Protein	P42566	Epidermal growth factor receptor substrate 15 OS=Homo sapiens OX=9606 GN=EPS15 PE=1 SV=2	0	49.811	6	4	53	4	896	98.6	4.64	139.54	4	0	91.1	72.5	85.3	129.5	112.7	130.6	89.6	102.9	84.5	91.5	97.1	112.7	High	High	High	High	High	High	High	High	High	High	High	High	1
FALSE	High	Master Protein	P15880	40S ribosomal protein S2 OS=Homo sapiens OX=9606 GN=RPS2 PE=1 SV=2	0	49.808	19	6	184	6	293	31.3	10.24	405.87	6	0	105.7	122.4	112.3	77.5	95.3	82	104.3	101.3	110.4	100.7	100.7	87.4	High	High	High	High	High	High	High	High	High	High	High	High	1
FALSE	High	Master Protein	Q96HY6	DDRGK domain-containing protein 1 OS=Homo sapiens OX=9606 GN=DDRGK1 PE=1 SV=2	0	49.73	14	4	101	4	314	35.6	5.12	288.97	4	0	86.7	60.1	126.4	38.8	129.4	112.2	106	103.2	105.9	111.4	102.8	117	High	High	High	High	High	High	High	High	High	High	High	High	1
FALSE	High	Master Protein	Q96B97	SH3 domain-containing kinase-binding protein 1 OS=Homo sapiens OX=9606 GN=SH3KBP1 PE=1 SV=2	0	49.72	8	4	44	4	665	73.1	6.62	94.42	4	0	112.2	113.5	175.1	80.3	41.2	86.9	135	68.2	89.7	125.1	100.2	72.7	High	High	High	High	High	High	High	High	High	High	High	High	1
FALSE	High	Master Protein	P60033	CD81 antigen OS=Homo sapiens OX=9606 GN=CD81 PE=1 SV=1	0	49.701	28	4	123	4	236	25.8	5.29	428.59	4	0	119.6	93.6	86.8	103.3	62.6	109.2	89.6	104.5	121.1	86.9	100.3	122.4	High	High	High	High	High	High	High	High	High	High	High	High	1
FALSE	High	Master Protein	Q9Y2Z0	Protein SGT1 homolog OS=Homo sapiens OX=9606 GN=SUGT1 PE=1 SV=3	0	49.651	17	5	82	5	365	41	5.16	231.76	5	0	108.1	76.9	107.3	79.4	106.9	92.6	117.6	87.6	100.1	116	104.9	102.8	High	High	High	High	High	High	High	High	High	High	High	High	1
FALSE	High	Master Protein	O95433	Activator of 90 kDa heat shock protein ATPase homolog 1 OS=Homo sapiens OX=9606 GN=AHSA1 PE=1 SV=1	0	49.618	20	5	119	5	338	38.3	5.53	348.59	5	0	119.5	75.1	107.4	85.2	75.1	116.1	101.3	99	96.3	113.6	105.8	105.5	High	High	High	High	High	High	High	High	High	High	High	High	1
FALSE	High	Master Protein	Q9Y333	U6 snRNA-associated Sm-like protein LSm2 OS=Homo sapiens OX=9606 GN=LSM2 PE=1 SV=1	0	49.565	52	3	72	3	95	10.8	6.52	234.45	3	0	115	92.7	123.4	101.4	86.4	109	103.8	95.1	79.5	102.1	99.5	92.1	High	High	High	High	High	High	High	High	High	High	High	High	1
FALSE	High	Master Protein	P21964	Catechol O-methyltransferase OS=Homo sapiens OX=9606 GN=COMT PE=1 SV=2	0	49.521	22	4	155	4	271	30	5.47	254.03	4	0	101.7	112.6	117.8	73.8	97.9	89.5	108.6	91.6	100.1	110.1	102.3	93.9	High	High	High	High	High	High	High	High	High	High	High	High	1
FALSE	High	Master Protein	P35914	Hydroxymethylglutaryl-CoA lyase, mitochondrial OS=Homo sapiens OX=9606 GN=HMGCL PE=1 SV=2	0	49.5	18	5	63	5	325	34.3	8.54	147.62	5	0	73.5	81.7	157	97.8	191	58.2	127.2	75.4	85.4	81.8	69.9	101.1	High	High	High	High	High	High	High	High	High	High	High	High	1
FALSE	High	Master Protein	Q13596	Sorting nexin-1 OS=Homo sapiens OX=9606 GN=SNX1 PE=1 SV=3	0	49.463	11	5	221	4	522	59	5.15	510.9	5	0	98	73.8	90.2	91.2	115.3	120.6	102.9	106.7	89.6	105.7	96.8	109.2	High	High	High	High	High	High	High	High	High	High	High	High	1
FALSE	High	Master Protein	P35813	Protein phosphatase 1A OS=Homo sapiens OX=9606 GN=PPM1A PE=1 SV=1	0	49.448	12	4	54	4	382	42.4	5.36	110.73	4	0	102	94.5	83.4	117.4	107.6	132.8	87.7	101.3	79.3	87.7	96.8	109.4	High	High	High	High	High	High	High	High	High	High	High	High	1
FALSE	High	Master Protein	O75844	CAAX prenyl protease 1 homolog OS=Homo sapiens OX=9606 GN=ZMPSTE24 PE=1 SV=2	0	49.407	13	5	189	5	475	54.8	7.49	427.88	5	0	77.6	94.4	92.6	73.2	122.1	135	100.8	108	96.3	88.2	103.1	108.8	High	High	High	High	High	High	High	High	High	High	High	High	1
FALSE	High	Master Protein	P01009	Alpha-1-antitrypsin OS=Homo sapiens OX=9606 GN=SERPINA1 PE=1 SV=3	0	49.327	16	6	155	6	418	46.7	5.59	384.72	6	0	93.6	75.1	98	100.5	144	120.2	93.5	89.2	86.7	95.2	91.4	112.4	High	High	High	High	High	High	High	High	High	High	High	High	1
FALSE	High	Master Protein	P41252	Isoleucine--tRNA ligase, cytoplasmic OS=Homo sapiens OX=9606 GN=IARS1 PE=1 SV=2	0	49.321	5	5	123	5	1262	144.4	6.15	386.7	5	0	105.2	106.4	88.7	136.5	111.5	91.2	86.5	87.4	85.7	93.1	83.1	124.7	High	High	High	High	High	High	High	High	High	High	High	High	1
FALSE	High	Master Protein	Q9HBI0	Gamma-parvin OS=Homo sapiens OX=9606 GN=PARVG PE=1 SV=1	0	49.255	13	3	193	3	331	37.5	5.49	521.6	3	0	87.8	45.8	128.8	72.9	110.2	108	119.5	72.1	94.7	120.5	118.3	121.4	High	High	High	High	High	High	High	High	High	High	High	High	1
FALSE	High	Master Protein	Q92688	Acidic leucine-rich nuclear phosphoprotein 32 family member B OS=Homo sapiens OX=9606 GN=ANP32B PE=1 SV=1	0	49.12	22	5	203	2	251	28.8	4.06	569.11	5	0	115.9	103.8	98.1	129	99.8	118.6	90.2	72.4	66.3	96.6	88.8	120.4	High	High	High	High	High	High	High	High	High	High	High	High	1
FALSE	High	Master Protein	Q9UBM7	7-dehydrocholesterol reductase OS=Homo sapiens OX=9606 GN=DHCR7 PE=1 SV=1	0	49.027	9	3	63	3	475	54.5	8.7	171.9	3	0	96	111.9	112	66.5	144.5	78.7	109.4	91	94.1	104.6	100.1	91.4	High	High	High	High	High	High	High	High	High	High	High	High	1
FALSE	High	Master Protein	Q13043	Serine/threonine-protein kinase 4 OS=Homo sapiens OX=9606 GN=STK4 PE=1 SV=2	0	48.983	13	5	118	2	487	55.6	5.07	265.55	5	3	101.7	99.1	93.6	121.7	95.1	123.9	100.1	100.9	59.6	91.7	102	110.5	High	High	High	High	High	High	High	High	High	High	High	High	1
FALSE	High	Master Protein	Q8NBQ5	Estradiol 17-beta-dehydrogenase 11 OS=Homo sapiens OX=9606 GN=HSD17B11 PE=1 SV=3	0	48.964	11	2	89	2	300	32.9	9.07	370.77	2	0	144.5	74.9	105.4	94.3	57	80.7	127.9	113.3	83.7	153.3	80	85.1	High	High	High	High	High	High	High	High	High	High	High	High	1
FALSE	High	Master Protein	Q8N163	Cell cycle and apoptosis regulator protein 2 OS=Homo sapiens OX=9606 GN=CCAR2 PE=1 SV=2	0	48.916	7	5	48	5	923	102.8	5.22	138.1	5	0	90.8	84	111.6	70.7	103.8	130.6	95	102.7	94.5	97.9	108.6	109.9	High	Peak Found	High	High	High	High	High	High	High	High	High	High	1
FALSE	High	Master Protein	Q05209	Tyrosine-protein phosphatase non-receptor type 12 OS=Homo sapiens OX=9606 GN=PTPN12 PE=1 SV=3	0	48.825	9	6	104	6	780	88.1	5.62	283.31	6	0	105.4	76.9	80.3	86.7	114.6	108.9	126	99.5	101.4	96.9	105.7	97.6	High	High	High	High	High	High	High	High	High	High	High	High	1	Acetyl [N-Term]
FALSE	High	Master Protein	P42331	Rho GTPase-activating protein 25 OS=Homo sapiens OX=9606 GN=ARHGAP25 PE=1 SV=2	0	48.804	13	8	63	8	645	73.4	6.37	122.82	8	0	96.9	85.1	94.7	70.5	112	102.8	109.3	120.3	107.7	116.2	98.8	85.5	High	High	High	High	High	High	High	High	High	High	High	High	1
FALSE	High	Master Protein	P00488	Coagulation factor XIII A chain OS=Homo sapiens OX=9606 GN=F13A1 PE=1 SV=5	0	48.646	10	6	92	6	732	83.2	6	161.52	6	0	77.5	93.4	114.6	74.5	95.1	125.1	110.9	100.1	95.3	92.7	110.7	110	High	High	High	High	High	High	High	High	High	High	High	High	1
FALSE	High	Master Protein	Q96SU4	Oxysterol-binding protein-related protein 9 OS=Homo sapiens OX=9606 GN=OSBPL9 PE=1 SV=2	0	48.543	5	3	24	3	736	83.1	6.18	75.92	3	0	77.6	94.4	76.2	50.3	191.4	149.7	79	105.6	87.7	72.9	103.6	111.6	High	Peak Found	High	Peak Found	High	High	Peak Found	High	High	High	Peak Found	High	1
FALSE	High	Master Protein	P61011	Signal recognition particle subunit SRP54 OS=Homo sapiens OX=9606 GN=SRP54 PE=1 SV=1	0	48.488	12	5	100	5	504	55.7	8.75	254.7	5	0	95	76.2	92.6	107.7	101.2	125.3	95.6	101.8	100.6	87.5	99.8	116.6	High	High	High	High	High	High	High	High	High	High	High	High	1
FALSE	High	Master Protein	Q9UL25	Ras-related protein Rab-21 OS=Homo sapiens OX=9606 GN=RAB21 PE=1 SV=3	0	48.454	22	4	167	4	225	24.3	7.94	675.68	4	0	93.6	53	130.9	81.8	104.7	87.7	112.5	121.8	97.2	113.1	112.8	90.8	High	High	High	High	High	High	High	High	High	High	High	High	1
FALSE	High	Master Protein	Q9Y512	Sorting and assembly machinery component 50 homolog OS=Homo sapiens OX=9606 GN=SAMM50 PE=1 SV=3	0	48.437	15	5	32	5	469	51.9	6.9	60.02	5	0	92.9	207.3	45.9	106.9	96.5	32.4	83.7	103.2	180.4	133.5	70.3	47.2	High	Peak Found	High	High	High	High	High	High	High	High	High	High	1
FALSE	High	Master Protein	Q9HAV7	GrpE protein homolog 1, mitochondrial OS=Homo sapiens OX=9606 GN=GRPEL1 PE=1 SV=2	0	48.432	24	4	71	4	217	24.3	8.12	157.35	4	0	82	88.3	108.4	79.8	127.8	103	90.1	132.1	95.6	88.6	98.7	105.8	High	High	High	High	High	High	High	High	High	High	High	High	1
FALSE	High	Master Protein	Q14019	Coactosin-like protein OS=Homo sapiens OX=9606 GN=COTL1 PE=1 SV=3	0	48.35	47	7	739	7	142	15.9	5.67	1934.72	7	0	97.5	83.6	95.2	119.6	97.9	119.6	90.5	105.1	95.6	83.5	96.5	115.4	High	High	High	High	High	High	High	High	High	High	High	High	1
FALSE	High	Master Protein	O75947	ATP synthase subunit d, mitochondrial OS=Homo sapiens OX=9606 GN=ATP5PD PE=1 SV=3	0	48.291	22	5	313	5	161	18.5	5.3	810.07	5	0	97.2	89.7	89.2	103.4	116.6	123	95.1	93.8	92.3	95.4	96.7	107.5	High	High	High	High	High	High	High	High	High	High	High	High	1
FALSE	High	Master Protein	Q15436	Protein transport protein Sec23A OS=Homo sapiens OX=9606 GN=SEC23A PE=1 SV=2	0	48.288	7	4	47	4	765	86.1	7.08	116.55	4	0	82.8	95.5	98.7	101.6	109.6	118.2	96.4	107.5	92	96.1	100.2	101.4	High	High	High	High	High	High	High	High	High	High	High	High	1
FALSE	High	Master Protein	Q9ULZ3	Apoptosis-associated speck-like protein containing a CARD OS=Homo sapiens OX=9606 GN=PYCARD PE=1 SV=2	0	48.24	32	5	262	5	195	21.6	6.34	719.33	5	0	103	90.6	89.7	135.6	105.9	108	87	95.6	96.6	92.9	90.8	104.2	High	High	High	High	High	High	High	High	High	High	High	High	1
FALSE	High	Master Protein	Q6P2E9	Enhancer of mRNA-decapping protein 4 OS=Homo sapiens OX=9606 GN=EDC4 PE=1 SV=1	0	48.211	5	4	61	4	1401	151.6	5.86	136.95	4	0	133.5	113.5	102.9	94.1	51.2	101.5	96.3	75.3	110.6	113.6	92.8	114.8	High	High	High	High	High	High	High	High	High	High	High	High	1
FALSE	High	Master Protein	Q7L591	Docking protein 3 OS=Homo sapiens OX=9606 GN=DOK3 PE=1 SV=2	0	48.188	13	4	65	4	496	53.3	7.77	217.15	4	0	122.7	90.1	85.6	100.2	107.6	96.8	89.4	109.7	109.4	92.2	96.4	99.9	High	High	High	High	High	High	High	High	High	High	High	High	1
FALSE	High	Master Protein	O76094	Signal recognition particle subunit SRP72 OS=Homo sapiens OX=9606 GN=SRP72 PE=1 SV=3	0	48.161	7	5	75	5	671	74.6	9.26	197.35	5	0	102.1	104.4	98.6	93.1	88.2	108.4	100.1	95.4	104.1	98.8	111	95.8	High	High	High	High	High	High	High	High	High	High	High	High	1
FALSE	High	Master Protein	P10599	Thioredoxin OS=Homo sapiens OX=9606 GN=TXN PE=1 SV=3	0	48.136	31	3	461	3	105	11.7	4.92	1277.62	3	0	91.5	80.4	81	121.9	102.1	125.1	97.1	102.4	91	96.4	97.4	113.6	High	High	High	High	High	High	High	High	High	High	High	High	1
FALSE	High	Master Protein	Q7L266	Isoaspartyl peptidase/L-asparaginase OS=Homo sapiens OX=9606 GN=ASRGL1 PE=1 SV=2	0	48.103	27	4	56	4	308	32	6.24	295.09	4	0	125.3	73.8	93.3	108.3	152.5	124.3	102.2	77.2	81.1	76.2	74.1	111.6	High	High	High	High	High	High	High	High	High	High	High	High	1	Acetyl [N-Term]
FALSE	High	Master Protein	Q01469	Fatty acid-binding protein 5 OS=Homo sapiens OX=9606 GN=FABP5 PE=1 SV=3	0	48.071	37	5	435	5	135	15.2	7.01	498.91	5	0	103.9	95.1	92.9	103.3	105.8	106	102.8	108.9	103.5	99.4	97.1	81.4	High	High	High	High	High	High	High	High	High	High	High	High	1
FALSE	High	Master Protein	P55036	26S proteasome non-ATPase regulatory subunit 4 OS=Homo sapiens OX=9606 GN=PSMD4 PE=1 SV=1	0	48.031	18	3	71	3	377	40.7	4.79	241.45	3	0	80.3	88.7	99.7	106.3	102.5	103.2	105.9	94.9	68.4	106.2	116.6	127.3	High	High	High	High	High	High	High	High	High	High	High	High	1
FALSE	High	Master Protein	Q99447	Ethanolamine-phosphate cytidylyltransferase OS=Homo sapiens OX=9606 GN=PCYT2 PE=1 SV=1	0	48.027	17	6	62	6	389	43.8	6.92	85.59	6	0	111.7	102.1	74	93.6	107	110.1	90.5	104.4	120	92.2	105.2	89.3	High	High	High	High	High	High	High	High	High	High	High	High	1
FALSE	High	Master Protein	Q99623	Prohibitin-2 OS=Homo sapiens OX=9606 GN=PHB2 PE=1 SV=2	0	47.79	25	7	216	7	299	33.3	9.83	486.45	7	0	89.4	95.8	105.3	102.4	118.5	107.5	94.2	114.2	90.8	94.4	95.1	92.4	High	High	High	High	High	High	High	High	High	High	High	High	1
FALSE	High	Master Protein	Q9NX57	Ras-related protein Rab-20 OS=Homo sapiens OX=9606 GN=RAB20 PE=1 SV=1	0	47.724	15	3	73	3	234	26.3	6.55	214.24	3	0	74.7	71.6	82.9	78.7	108.8	169.4	89.3	108.4	87.3	78.7	97.6	152.7	High	High	High	High	High	High	High	High	High	High	High	High	1
FALSE	High	Master Protein	P61923	Coatomer subunit zeta-1 OS=Homo sapiens OX=9606 GN=COPZ1 PE=1 SV=1	0	47.708	31	4	200	4	177	20.2	4.81	468.47	4	0	101.7	102.5	112.5	114.4	68.3	117.1	101	83.7	80.2	112.7	94.7	111.1	High	High	High	High	High	High	High	High	High	High	High	High	1	Acetyl [N-Term]
FALSE	High	Master Protein	Q9Y266	Nuclear migration protein nudC OS=Homo sapiens OX=9606 GN=NUDC PE=1 SV=1	0	47.615	19	6	154	6	331	38.2	5.38	293.08	6	0	91.5	91.6	99.4	72.6	112.5	105.7	115.3	103.6	97.8	102	108.5	99.6	High	High	High	High	High	High	High	High	High	High	High	High	1
FALSE	High	Master Protein	Q14683	Structural maintenance of chromosomes protein 1A OS=Homo sapiens OX=9606 GN=SMC1A PE=1 SV=2	0	47.584	5	5	12	5	1233	143.1	7.64	26.39	5	0	105.4	49.4	78.6	120.6	128.3	144.2	77.9	90.5	76	99.9	99.4	129.8	High	High	High	High	High	High	Peak Found	Peak Found	Peak Found	Peak Found	Peak Found	High	1
FALSE	High	Master Protein	P36551	Oxygen-dependent coproporphyrinogen-III oxidase, mitochondrial OS=Homo sapiens OX=9606 GN=CPOX PE=1 SV=3	0	47.576	8	3	95	3	454	50.1	8.25	217.04	3	0	84.8	79.9	91.6	129.8	113.9	119.9	81.7	114.3	90	75	98.9	120.3	High	High	High	High	High	High	High	High	High	High	High	High	1
FALSE	High	Master Protein	P61201	COP9 signalosome complex subunit 2 OS=Homo sapiens OX=9606 GN=COPS2 PE=1 SV=1	0	47.536	16	6	69	6	443	51.6	5.53	82.05	6	0	94.9	99.9	102.7	124.1	109.8	59.5	61.3	86.5	175.3	73.4	116.4	96.2	High	High	High	High	High	High	High	High	High	High	High	High	1
FALSE	High	Master Protein	Q9BV40	Vesicle-associated membrane protein 8 OS=Homo sapiens OX=9606 GN=VAMP8 PE=1 SV=1	0	47.467	41	5	300	5	100	11.4	7.34	771.93	5	0	97.3	89.4	111.7	107.4	104.1	126.9	92.8	106.7	72.9	97.5	93.3	100	High	High	High	High	High	High	High	High	High	High	High	High	1
FALSE	High	Master Protein	O00757	Fructose-1,6-bisphosphatase isozyme 2 OS=Homo sapiens OX=9606 GN=FBP2 PE=1 SV=2	0	47.448	8	3	324	1	339	36.7	7.23	454.65	3	0	103.8	113.3	105.3	101.2	108.5	82.4	109.3	108.5	79.6	108.2	100.6	79.3	High	High	High	High	High	High	High	High	High	High	High	High	1
FALSE	High	Master Protein	Q9UNK0	Syntaxin-8 OS=Homo sapiens OX=9606 GN=STX8 PE=1 SV=2	0	47.302	19	4	106	4	236	26.9	4.98	245.87	4	0	107.8	121	117.4	93.6	59.1	86.6	110.3	101.7	109.1	106.9	103	83.4	High	High	High	High	High	High	High	High	High	High	High	High	1
FALSE	High	Master Protein	Q9C0H2	Protein tweety homolog 3 OS=Homo sapiens OX=9606 GN=TTYH3 PE=1 SV=3	0	47.203	5	3	37	3	523	57.5	5.39	140.59	3	0	89.7	115.5	78.6	82.7	110.2	105.1	102.2	121.3	98.1	111.9	117.7	67	High	High	High	Peak Found	High	High	High	High	High	High	High	High	1
FALSE	High	Master Protein	Q06187	Tyrosine-protein kinase BTK OS=Homo sapiens OX=9606 GN=BTK PE=1 SV=3	0	47.09	8	4	47	4	659	76.2	7.77	119.78	4	0	104.8	74.5	92.3	123.6	133.8	136.2	95.1	99.5	89.6	90.5	102	58	High	High	High	High	High	High	High	High	High	High	High	High	1
FALSE	High	Master Protein	Q15459	Splicing factor 3A subunit 1 OS=Homo sapiens OX=9606 GN=SF3A1 PE=1 SV=1	0	47.086	5	3	64	3	793	88.8	5.22	141.09	3	0	109.5	52.7	130.1	82.7	123.6	106.7	116.9	74	67.4	139.5	91.1	105.8	High	Peak Found	High	High	High	High	High	High	High	High	High	High	1
FALSE	High	Master Protein	P63244	Receptor of activated protein C kinase 1 OS=Homo sapiens OX=9606 GN=RACK1 PE=1 SV=3	0	47.013	27	6	148	6	317	35.1	7.69	406.53	6	0	102.1	118.3	110.6	99.6	89.3	77.7	104.8	94.8	111.7	107.4	95.8	87.8	High	High	High	High	High	High	High	High	High	High	High	High	1
FALSE	High	Master Protein	B5ME19	Eukaryotic translation initiation factor 3 subunit C-like protein OS=Homo sapiens OX=9606 GN=EIF3CL PE=1 SV=1	0	46.884	7	5	105	5	914	105.4	5.64	224.94	5	0	100.9	100.2	97.1	79.5	113	101.5	99.6	114	105.3	95.7	102	91.3	High	High	High	High	High	High	High	High	High	High	High	High	1
FALSE	High	Master Protein	Q9H845	Complex I assembly factor ACAD9, mitochondrial OS=Homo sapiens OX=9606 GN=ACAD9 PE=1 SV=1	0	46.808	7	4	111	4	621	68.7	7.96	286.33	4	0	95.6	105.4	105.3	96.9	81.4	95.3	141.4	115.5	99.9	108.5	84.5	70.1	High	High	High	High	High	High	High	High	High	High	High	High	1
FALSE	High	Master Protein	A0A0B4J2D5	Putative glutamine amidotransferase-like class 1 domain-containing protein 3B, mitochondrial OS=Homo sapiens OX=9606 GN=GATD3B PE=5 SV=1	0	46.805	22	4	130	4	268	28.1	8.27	559.33	4	0	96.6	113.7	118.6	54.7	142.4	76.6	102.2	104.4	110.6	101.8	96.3	82.2	High	High	High	High	High	High	High	High	High	High	High	High	1
FALSE	High	Master Protein	Q99436	Proteasome subunit beta type-7 OS=Homo sapiens OX=9606 GN=PSMB7 PE=1 SV=1	0	46.789	4	1	142	1	277	29.9	7.68	386.04	1	0	80.8	31.8	110.9	94.3	107	145.3	91.1	150.9	82.3	71.2	110.4	124.1	High	High	High	High	High	High	High	High	High	High	High	High	1
FALSE	High	Master Protein	Q9H4A3	Serine/threonine-protein kinase WNK1 OS=Homo sapiens OX=9606 GN=WNK1 PE=1 SV=2	0	46.73	2	3	57	3	2382	250.6	6.34	100.75	3	0	91.8		91.7	108.3	109.8	149.1	122.8	106.8	13	156.9	115.7	134	High	Peak Found	High	High	High	High	High	High	Peak Found	High	High	High	1
FALSE	High	Master Protein	P31040	Succinate dehydrogenase [ubiquinone] flavoprotein subunit, mitochondrial OS=Homo sapiens OX=9606 GN=SDHA PE=1 SV=2	0	46.726	10	4	19	4	664	72.6	7.39	46.8	4	0	114.6	80.8	124.7	49.4	129	64.2	116.3	121.1	112	108.6	92.7	86.5	High	Peak Found	High	Peak Found	High	Peak Found	Peak Found	High	Peak Found	High	Peak Found	Peak Found	1
FALSE	High	Master Protein	Q9BRX8	Peroxiredoxin-like 2A OS=Homo sapiens OX=9606 GN=PRXL2A PE=1 SV=3	0	46.704	27	6	186	6	229	25.7	8.84	422.77	6	0	107.5	95.5	117.3	97.5	68.7	97.9	109.9	103.5	92.1	112.4	101.8	96	High	High	High	High	High	High	High	High	High	High	High	High	1
FALSE	High	Master Protein	P61421	V-type proton ATPase subunit d 1 OS=Homo sapiens OX=9606 GN=ATP6V0D1 PE=1 SV=1	0	46.641	21	6	155	6	351	40.3	5	333.39	6	0	103.2	97.4	83.2	94.5	104	100.1	99.1	99.7	98.5	112.1	112.9	95.4	High	High	High	High	High	High	High	High	High	High	High	High	1
FALSE	High	Master Protein	P49591	Serine--tRNA ligase, cytoplasmic OS=Homo sapiens OX=9606 GN=SARS1 PE=1 SV=3	0	46.58	9	4	46	4	514	58.7	6.43	97.01	4	0	114.9	109.7	127.4	117.4	55.6	117.1	106.3	49.1	134.8	86.7	46.8	134.1	High	Peak Found	High	High	High	High	High	High	High	High	Peak Found	High	1
FALSE	High	Master Protein	Q8NE71	ATP-binding cassette sub-family F member 1 OS=Homo sapiens OX=9606 GN=ABCF1 PE=1 SV=2	0	46.566	6	4	94	4	845	95.9	6.8	261.78	4	0	123.4	91.9	98.5	71.7	78.9	120.3	92.3	94.4	74.8	100	80.3	173.3	High	High	High	High	High	High	High	High	High	High	High	High	1
FALSE	High	Master Protein	O43586	Proline-serine-threonine phosphatase-interacting protein 1 OS=Homo sapiens OX=9606 GN=PSTPIP1 PE=1 SV=1	0	46.48	12	4	57	4	416	47.6	5.45	148.24	4	0	91.3	133.6	90.6	84.6	98.6	109.5	98.9	97.2	86.9	145.2	96	67.5	High	High	High	High	High	High	High	High	Peak Found	High	High	High	1
FALSE	High	Master Protein	P10768	S-formylglutathione hydrolase OS=Homo sapiens OX=9606 GN=ESD PE=1 SV=2	0	46.466	14	3	61	3	282	31.4	7.02	126.82	3	0	111.9	141.9	86.7	102.5	110.7	86.2	80.7	104.7	119.7	79.1	91.8	84.1	High	High	High	High	High	High	High	High	High	High	High	High	1
FALSE	High	Master Protein	Q9H444	Charged multivesicular body protein 4b OS=Homo sapiens OX=9606 GN=CHMP4B PE=1 SV=1	0	46.435	26	4	142	4	224	24.9	4.82	361.94	4	0	115.4	122.7	109.7	91.2	79	100.3	103.3	79.9	94.1	105.4	115.6	83.5	High	High	High	High	High	High	High	High	High	High	High	High	1
FALSE	High	Master Protein	Q04323	UBX domain-containing protein 1 OS=Homo sapiens OX=9606 GN=UBXN1 PE=1 SV=2	0	46.358	19	3	52	3	297	33.3	5.25	211.5	3	0	81.6	54	92.8	110.4	118.1	140.2	98	94.7	88.4	75.2	116.2	130.4	High	Peak Found	High	High	High	High	High	High	Peak Found	High	High	High	1
FALSE	High	Master Protein	Q92696	Geranylgeranyl transferase type-2 subunit alpha OS=Homo sapiens OX=9606 GN=RABGGTA PE=1 SV=2	0	46.299	14	7	160	7	567	65	5.67	330.46	7	0	105.2	85.2	101.4	100.1	112.2	83.5	101.6	110.1	98.9	99.9	101.5	100.4	High	High	High	High	High	High	High	High	High	High	High	High	1
FALSE	High	Master Protein	P52630	Signal transducer and activator of transcription 2 OS=Homo sapiens OX=9606 GN=STAT2 PE=1 SV=1	0	46.259	7	4	36	4	851	97.9	5.49	75.56	4	0	71.7	61.5	148.3	90.3	93.4	131.1	83.8	107.1	116.2	79.2	118.5	99	High	Peak Found	High	High	High	High	High	Peak Found	High	High	High	High	1
FALSE	High	Master Protein	O75122	CLIP-associating protein 2 OS=Homo sapiens OX=9606 GN=CLASP2 PE=1 SV=3	0	46.228	3	3	32	3	1294	141	8.4	85.94	3	0	92.8	111.7	122	115	76.1	85.4	106	104.7	87.9	104.3	118.9	75.1	High	Peak Found	High	High	High	High	High	High	Peak Found	High	High	Peak Found	1
FALSE	High	Master Protein	O60496	Docking protein 2 OS=Homo sapiens OX=9606 GN=DOK2 PE=1 SV=2	0	46.208	13	4	98	4	412	45.4	6.02	276.42	4	0	95.7	84.9	105	107.5	102.2	117.4	88.9	99.9	92.6	98.1	101.5	106.1	High	High	High	High	High	High	High	High	High	High	High	High	1
FALSE	High	Master Protein	Q9P2R7	Succinate--CoA ligase [ADP-forming] subunit beta, mitochondrial OS=Homo sapiens OX=9606 GN=SUCLA2 PE=1 SV=3	0	46.18	11	4	86	4	463	50.3	7.42	183.38	4	0	85.3	114.8	94	101	107.1	106.8	94.5	109.6	105.1	98	89.8	94	High	Peak Found	High	High	High	High	High	High	High	High	High	High	1
FALSE	High	Master Protein	P08708	40S ribosomal protein S17 OS=Homo sapiens OX=9606 GN=RPS17 PE=1 SV=2	0	46.164	31	3	201	3	135	15.5	9.85	618.4	3	0	104.2	130.6	102.2	106.6	126	81.4	89.3	101.7	89.2	97.5	93.2	78.1	High	High	High	High	High	High	High	High	High	High	High	High	1
FALSE	High	Master Protein	O75563	Src kinase-associated phosphoprotein 2 OS=Homo sapiens OX=9606 GN=SKAP2 PE=1 SV=1	0	46.149	21	6	145	6	359	41.2	4.69	308.92	6	0	104.3	111.5	120	104.2	67.8	85.9	110.7	98.2	102.4	110	99.5	85.6	High	High	High	High	High	High	High	High	High	High	High	High	1
FALSE	High	Master Protein	P23786	Carnitine O-palmitoyltransferase 2, mitochondrial OS=Homo sapiens OX=9606 GN=CPT2 PE=1 SV=2	0	45.823	12	7	148	7	658	73.7	8.18	239.63	7	0	111.4	83.3	95.4	103.4	97.4	111.8	87.9	93.8	108.1	83.9	97.3	126.3	High	High	High	High	High	High	High	High	High	High	High	High	1
FALSE	High	Master Protein	Q96DE0	U8 snoRNA-decapping enzyme OS=Homo sapiens OX=9606 GN=NUDT16 PE=1 SV=2	0	45.813	22	3	88	3	195	21.3	6.89	219.77	3	0	111	99.8	92.9	119.3	84.4	107.5	84.5	108.2	95.2	97.7	100.5	99	High	High	High	High	High	High	High	High	High	High	High	High	1
FALSE	High	Master Protein	P09769	Tyrosine-protein kinase Fgr OS=Homo sapiens OX=9606 GN=FGR PE=1 SV=2	0	45.646	14	8	230	7	529	59.4	5.59	415.08	8	0	89.6	87.9	84.6	101.3	106.7	121.2	98.6	106.6	98.1	100.3	97.7	107.4	High	High	High	High	High	High	High	High	High	High	High	High	1
FALSE	High	Master Protein	Q8IYB3	Serine/arginine repetitive matrix protein 1 OS=Homo sapiens OX=9606 GN=SRRM1 PE=1 SV=2	0	45.601	5	2	41	2	904	102.3	11.84	155.35	2	0	103.4	87.7	123.3	54.6	45	173	97.8	94.9	78.3	116.5	111.9	113.5	High	High	High	Peak Found	Peak Found	High	High	High	High	High	High	High	1
FALSE	High	Master Protein	Q15067	Peroxisomal acyl-coenzyme A oxidase 1 OS=Homo sapiens OX=9606 GN=ACOX1 PE=1 SV=3	0	45.601	11	3	42	3	660	74.4	8.16	194.01	3	0	125	71.9	115.1	111.9	21.7	159.1	78.6	104.2	74.4	45.8	120.9	171.3	High	Peak Found	High	High	Peak Found	High	High	High	Peak Found	Peak Found	High	High	1
FALSE	High	Master Protein	Q00169	Phosphatidylinositol transfer protein alpha isoform OS=Homo sapiens OX=9606 GN=PITPNA PE=1 SV=2	0	45.601	16	2	93	2	270	31.8	6.55	342.94	2	0	135.5	117.3	95.1	133.9	44.4	115.1	73	93.6	93.3	73	91	134.6	High	High	High	High	High	High	High	High	High	High	High	High	1
FALSE	High	Master Protein	Q9UHQ9	NADH-cytochrome b5 reductase 1 OS=Homo sapiens OX=9606 GN=CYB5R1 PE=1 SV=1	0	45.578	15	4	77	4	305	34.1	9.38	241.17	4	0	76.6	113.9	92.8	103.1	105.6	101.6	97.8	107.8	99.3	109.4	100.9	91.1	High	High	High	High	High	High	High	High	High	High	High	High	1
FALSE	High	Master Protein	Q05086	Ubiquitin-protein ligase E3A OS=Homo sapiens OX=9606 GN=UBE3A PE=1 SV=4	0	45.573	6	4	30	4	875	100.6	5.22	67.34	4	0	100.2	68.5	103.9	94.8	106.1	150.8	81.5	99.4	76	83.5	86.7	148.5	High	Peak Found	High	High	High	High	High	High	High	High	High	High	1
FALSE	High	Master Protein	Q14643	Inositol 1,4,5-trisphosphate receptor type 1 OS=Homo sapiens OX=9606 GN=ITPR1 PE=1 SV=3	0	45.347	2	5	29	4	2758	313.7	6.04	71.22	5	0	98.7	51.4	86.6	116.6	105.8	183.3	82.2	88.5	79.8	73.6	94	139.5	High	Peak Found	High	High	High	High	Peak Found	High	Peak Found	Peak Found	High	High	1
FALSE	High	Master Protein	Q12846	Syntaxin-4 OS=Homo sapiens OX=9606 GN=STX4 PE=1 SV=2	0	45.333	14	4	71	4	297	34.2	6.28	178.29	4	0	61.4	62.1	130.9	51.8	105.9	67.3	116.8	121.3	146.1	108.9	107	120.6	High	High	High	High	High	High	High	High	High	High	High	High	1
FALSE	High	Master Protein	P01889	HLA class I histocompatibility antigen, B alpha chain OS=Homo sapiens OX=9606 GN=HLA-B PE=1 SV=3	0	45.311	11	3	217	2	362	40.4	5.85	632.1	3	0	80.1	81.4	102.5	78	91.5	123.4	105.7	102.9	108.1	95.7	109.9	120.6	High	High	High	High	High	High	High	High	High	High	High	High	1
FALSE	High	Master Protein	Q13813	Spectrin alpha chain, non-erythrocytic 1 OS=Homo sapiens OX=9606 GN=SPTAN1 PE=1 SV=3	0	45.298	3	7	38	7	2472	284.4	5.35	31.2	7	0	105.3	85.7	76.2	98.5	114.7	115.8	93.5	90.6	96.1	98.5	102.2	122.8	High	High	High	High	High	High	Peak Found	High	High	High	High	High	1
FALSE	High	Master Protein	Q9NVS9	Pyridoxine-5'-phosphate oxidase OS=Homo sapiens OX=9606 GN=PNPO PE=1 SV=1	0	45.248	12	2	85	2	261	30	7.06	206.92	2	0	116.4	71.5	72.5	139.3	119.4	129.3	79.4	92.7	88.5	83.9	86	121.1	High	High	High	High	High	High	High	High	High	High	High	High	1
FALSE	High	Master Protein	P46109	Crk-like protein OS=Homo sapiens OX=9606 GN=CRKL PE=1 SV=1	0	45.203	17	3	32	3	303	33.8	6.74	81.41	3	0	160.8	64.1	71.6	187.9	45	167.7	57	78.3	71.1	58	69.8	168.8	High	Peak Found	High	High	High	High	Peak Found	High	High	High	High	High	1
FALSE	High	Master Protein	Q96T51	RUN and FYVE domain-containing protein 1 OS=Homo sapiens OX=9606 GN=RUFY1 PE=1 SV=2	0	45.177	11	7	74	6	708	79.8	5.74	129.56	7	1	108	87.7	111.4	77.5	107.7	90.8	106	111.6	97.7	107.1	99	95.5	High	High	High	High	High	High	High	High	High	High	High	High	1
FALSE	High	Master Protein	Q9Y6K9	NF-kappa-B essential modulator OS=Homo sapiens OX=9606 GN=IKBKG PE=1 SV=2	0	45.153	13	3	10	3	419	48.2	5.71	24.84	3	0	116.4	103.3	122.5	62.2	64.8	91.8	110.4	110.4	88.9	141.2	114.1	73.9	High	High	Peak Found	Peak Found	High	High	High	Peak Found	Peak Found	High	High	Peak Found	1
FALSE	High	Master Protein	P05413	Fatty acid-binding protein, heart OS=Homo sapiens OX=9606 GN=FABP3 PE=1 SV=4	0	45.075	41	7	223	7	133	14.8	6.8	396.92	7	0	86.8	99.3	76.3	126.5	125.4	95.6	100.1	113.4	91.4	102.3	103.1	79.6	High	High	High	High	High	High	High	High	High	High	High	High	1
FALSE	High	Master Protein	Q6P996	Pyridoxal-dependent decarboxylase domain-containing protein 1 OS=Homo sapiens OX=9606 GN=PDXDC1 PE=1 SV=2	0	45.01	7	4	60	4	788	86.7	5.38	190.71	4	0	103	83.7	82.2	140.6	103.9	117.2	96.7	101.5	65.2	102.6	98	105.3	High	High	High	High	High	High	High	High	High	High	High	High	1
FALSE	High	Master Protein	Q8IWB7	WD repeat and FYVE domain-containing protein 1 OS=Homo sapiens OX=9606 GN=WDFY1 PE=1 SV=1	0	44.91	9	3	101	3	410	46.3	7.33	280.15	3	0	72.3	78	90.9	84.6	113.2	137	104.1	110.6	94.7	93.5	108.9	112.2	High	High	High	High	High	High	High	High	High	High	High	High	1
FALSE	High	Master Protein	Q9BYT8	Neurolysin, mitochondrial OS=Homo sapiens OX=9606 GN=NLN PE=1 SV=1	0	44.909	9	5	102	5	704	80.6	6.64	256.11	5	0	110.3	77.6	93.4	110.9	98.7	122.7	94	90.7	96	87.5	100.1	118.2	High	High	High	High	High	High	High	High	High	High	High	High	1
FALSE	High	Master Protein	Q6P2Q9	Pre-mRNA-processing-splicing factor 8 OS=Homo sapiens OX=9606 GN=PRPF8 PE=1 SV=2	0	44.853	3	5	29	5	2335	273.4	8.84	58.67	5	0	87.9	91.4	106.6	120.4	112	67.2	124.9	113	100.7	88.5	83.7	103.8	High	High	High	Peak Found	High	High	High	High	High	High	High	High	1
FALSE	High	Master Protein	O94804	Serine/threonine-protein kinase 10 OS=Homo sapiens OX=9606 GN=STK10 PE=1 SV=1	0	44.7	10	9	54	8	968	112.1	6.95	80.09	9	1	78.3	226	62.2	118.5	86.4	66.3	89	83.4	124.8	125.1	87.7	52.3	High	Peak Found	High	High	High	High	High	High	High	High	High	High	1
FALSE	High	Master Protein	Q9Y371	Endophilin-B1 OS=Homo sapiens OX=9606 GN=SH3GLB1 PE=1 SV=1	0	44.662	17	6	83	6	365	40.8	6.04	134.2	6	0	100.9	93.1	102.8	106.6	101	98.1	93.8	108.9	93.4	98.4	99.5	103.5	High	High	High	High	High	High	High	High	High	High	High	High	1
FALSE	High	Master Protein	P20962	Parathymosin OS=Homo sapiens OX=9606 GN=PTMS PE=1 SV=2	0	44.548	23	3	163	3	102	11.5	4.16	506.7	3	0	69.3	80.4	92.7	36.3	164.6	115.7	125	122.6	96.5	82.7	118.8	95.5	High	High	High	High	High	High	High	High	High	High	High	High	1
FALSE	High	Master Protein	P10253	Lysosomal alpha-glucosidase OS=Homo sapiens OX=9606 GN=GAA PE=1 SV=4	0	44.536	6	4	77	4	952	105.3	6	188.67	4	0	98	105.3	110.1	77.5	165.3	78.9	94.6	101.6	103	95.1	89.6	81.1	High	High	High	High	High	High	High	High	High	High	High	High	1
FALSE	High	Master Protein	Q13153	Serine/threonine-protein kinase PAK 1 OS=Homo sapiens OX=9606 GN=PAK1 PE=1 SV=2	0	44.417	9	4	36	2	545	60.6	5.76	80.82	4	0	84.8	119.7	122.3	67.2	90	75.2	125	87.2	106.7	114.5	104.1	103.4	High	High	High	Peak Found	Peak Found	High	High	Peak Found	High	High	High	High	1
FALSE	High	Master Protein	Q5K4L6	Long-chain fatty acid transport protein 3 OS=Homo sapiens OX=9606 GN=SLC27A3 PE=1 SV=4	0	44.144	6	3	118	3	683	73.5	7.09	431.37	3	0	104.3	96.8	121.8	74.3	93.2	90.5	119.8	95.8	104.6	115.3	101.9	81.6	High	High	High	High	High	High	High	High	High	High	High	High	1
FALSE	High	Master Protein	Q4V328	GRIP1-associated protein 1 OS=Homo sapiens OX=9606 GN=GRIPAP1 PE=1 SV=2	0	44.048	7	5	63	5	841	95.9	5.11	166.86	5	0	89.2	65.7	105.1	121.9	104.5	118.7	82.6	101.5	88.3	109.7	87.9	125	High	High	High	High	High	High	High	High	High	High	High	High	1
FALSE	High	Master Protein	O14976	Cyclin-G-associated kinase OS=Homo sapiens OX=9606 GN=GAK PE=1 SV=2	0	44.02	6	6	54	6	1311	143.1	5.73	112.32	6	0	103.1	143.5	88.4	78.9	66.8	80.4	110.3	90.5	130	137.1	101.2	69.8	High	High	High	High	High	High	High	High	High	High	High	High	1
FALSE	High	Master Protein	P26639	Threonine--tRNA ligase 1, cytoplasmic OS=Homo sapiens OX=9606 GN=TARS1 PE=1 SV=3	0	43.821	11	6	93	6	723	83.4	6.67	193.07	6	0	101.7	98	85.1	95.1	109.8	123.9	107.4	79.9	101	98.7	83.1	116.3	High	High	High	High	High	High	High	High	High	High	High	High	1
FALSE	High	Master Protein	P49321	Nuclear autoantigenic sperm protein OS=Homo sapiens OX=9606 GN=NASP PE=1 SV=2	0	43.782	7	3	44	3	788	85.2	4.3	175.06	3	0	115.3	109.1	103.4	176.7	149.8	166.8	108.3	26.3	58.5	86.3	32.1	67.4	High	High	High	High	High	Peak Found	High	Peak Found	Peak Found	Peak Found	Peak Found	Peak Found	1
FALSE	High	Master Protein	Q52LJ0	Protein FAM98B OS=Homo sapiens OX=9606 GN=FAM98B PE=1 SV=2	0	43.744	9	3	82	3	433	45.5	8.69	261.13	3	0	101.2	74.3	92.6	99.7	118.7	140.8	85.1	101	83.7	82.4	96.7	123.9	High	High	High	High	High	High	High	High	High	High	High	High	1
FALSE	High	Master Protein	O43768	Alpha-endosulfine OS=Homo sapiens OX=9606 GN=ENSA PE=1 SV=1	0	43.737	31	4	111	4	121	13.4	7.24	225.3	4	0	90.5	100.8	95.2	93.8	99.8	130.2	94.3	106.4	98.9	98.1	94.9	97.2	High	High	High	High	High	High	High	High	High	High	High	High	1
FALSE	High	Master Protein	P02788	Lactotransferrin OS=Homo sapiens OX=9606 GN=LTF PE=1 SV=6	0	43.666	8	4	33	4	710	78.1	8.12	71.74	4	0	95.6	99.4	89.9	124.7	108.4	103.4	78.2	111.5	106.6	83.6	105	93.6	High	Peak Found	High	High	High	High	High	High	High	High	High	High	1
FALSE	High	Master Protein	Q92974	Rho guanine nucleotide exchange factor 2 OS=Homo sapiens OX=9606 GN=ARHGEF2 PE=1 SV=4	0	43.594	6	4	40	4	986	111.5	7.27	78.97	4	0	95.6	120.8	83.8	112	79.1	108.8	91.8	97.3	100.4	86.8	95.4	128.4	High	High	High	High	High	High	High	High	High	High	High	High	1
FALSE	High	Master Protein	Q9Y5B9	FACT complex subunit SPT16 OS=Homo sapiens OX=9606 GN=SUPT16H PE=1 SV=1	0	43.588	6	6	91	6	1047	119.8	5.66	208.02	6	0	96.8	101.8	113.5	68.1	115.6	112.1	83.7	136.2	92.3	82.4	104.1	93.4	High	High	High	High	High	High	High	High	High	High	High	High	1
FALSE	High	Master Protein	P51991	Heterogeneous nuclear ribonucleoprotein A3 OS=Homo sapiens OX=9606 GN=HNRNPA3 PE=1 SV=2	0	43.558	14	5	247	4	378	39.6	9.01	543.97	5	0	76.1	83.2	97.6	124.8	119.2	141.4	91.9	105.8	83	79.8	94.7	102.3	High	High	High	High	High	High	High	High	High	High	High	High	1
FALSE	High	Master Protein	P00167	Cytochrome b5 OS=Homo sapiens OX=9606 GN=CYB5A PE=1 SV=2	0	43.484	32	3	91	3	134	15.3	4.96	230.62	3	0	81.1	64.1	96.8	106.2	114.5	127.1	91.7	113.6	96.7	67.9	105.5	134.8	High	High	High	High	High	High	High	High	High	High	High	High	1
FALSE	High	Master Protein	P42025	Beta-centractin OS=Homo sapiens OX=9606 GN=ACTR1B PE=1 SV=1	0	43.431	23	6	84	3	376	42.3	6.4	168.54	6	0	88	107.5	77.9	77	123.6	106.5	123	87.4	107.5	78.5	126.3	96.8	High	High	High	High	High	High	High	High	High	High	High	High	1	Acetyl [N-Term]
FALSE	High	Master Protein	P32969	60S ribosomal protein L9 OS=Homo sapiens OX=9606 GN=RPL9P9 PE=1 SV=1	0	43.426	29	3	100	3	192	21.9	9.95	218.43	3	0	147.1	64	94.8	166.7	30.4	122.5	71.2	108.3	83.4	67.4	94.8	149.3	High	High	High	High	High	High	High	High	High	High	High	High	1
FALSE	High	Master Protein	P62316	Small nuclear ribonucleoprotein Sm D2 OS=Homo sapiens OX=9606 GN=SNRPD2 PE=1 SV=1	0	43.421	33	4	75	4	118	13.5	9.91	218.77	4	0	93.1	82.6	108.6	89	144.8	108.7	84	153	98.4	56.4	83.8	97.7	High	High	High	High	High	High	High	High	High	High	High	High	1
FALSE	High	Master Protein	Q9Y485	DmX-like protein 1 OS=Homo sapiens OX=9606 GN=DMXL1 PE=1 SV=3	0	43.292	2	4	42	4	3027	337.6	6.34	111.3	4	0	97.2	92.5	117.6	80.1	107.4	89.5	118.2	100	95	123.8	86.7	92	High	High	High	High	High	High	High	High	High	High	High	High	1
FALSE	High	Master Protein	O75131	Copine-3 OS=Homo sapiens OX=9606 GN=CPNE3 PE=1 SV=1	0	43.288	10	5	107	4	537	60.1	5.85	238.97	5	1	104.1	103.2	100.1	104.2	96.7	106.4	99.9	97.8	94.7	94.4	96.6	102	High	High	High	High	High	High	High	High	High	High	High	High	1
FALSE	High	Master Protein	Q8IY95	Transmembrane protein 192 OS=Homo sapiens OX=9606 GN=TMEM192 PE=1 SV=1	0	43.281	17	4	77	4	271	30.9	7.99	159.08	4	0	90	75.7	104.3	98.1	126.5	124.6	104.8	114	57.8	82	108.5	113.8	High	Peak Found	High	High	High	High	High	High	High	High	High	High	1
FALSE	High	Master Protein	O75995	SAM and SH3 domain-containing protein 3 OS=Homo sapiens OX=9606 GN=SASH3 PE=1 SV=2	0	43.259	12	3	16	3	380	41.6	5.27	44.24	3	0	136.2	96.7	128.9	84.6	60.5	120	80.9	96.5	112.2	107.7	98.1	77.8	High	Peak Found	High	Peak Found	Peak Found	High	Peak Found	High	High	High	High	Peak Found	1
FALSE	High	Master Protein	Q8TEM1	Nuclear pore membrane glycoprotein 210 OS=Homo sapiens OX=9606 GN=NUP210 PE=1 SV=3	0	43.241	3	4	27	4	1887	205	6.81	63.66	4	0	109	110	88.5	137.7	87.6	123.9	80.3	101.1	73.9	80.7	90	117.3	High	Peak Found	High	High	High	High	High	High	High	High	Peak Found	High	1
FALSE	High	Master Protein	Q9NRV9	Heme-binding protein 1 OS=Homo sapiens OX=9606 GN=HEBP1 PE=1 SV=1	0	43.226	28	5	139	5	189	21.1	5.8	401.88	5	0	87.7	94.9	95	101.6	110.2	127	98.2	100.4	85.7	96.8	102.5	100.1	High	High	High	High	High	High	High	High	High	High	High	High	1
FALSE	High	Master Protein	P98171	Rho GTPase-activating protein 4 OS=Homo sapiens OX=9606 GN=ARHGAP4 PE=1 SV=2	0	43.169	5	3	30	3	946	105	6.34	88.64	3	0	109.6	98.5	121.8	74.5	92.8	93.4	109.3	91.6	90.3	141.8	109.4	67.1	High	Peak Found	High	High	High	High	High	High	Peak Found	High	High	High	1
FALSE	High	Master Protein	Q07955	Serine/arginine-rich splicing factor 1 OS=Homo sapiens OX=9606 GN=SRSF1 PE=1 SV=2	0	43.084	29	8	226	8	248	27.7	10.36	429.9	8	0	79.8	123	90.3	112.5	108.5	101.4	94.9	108.5	105.6	100.9	90.6	83.9	High	High	High	High	High	High	High	High	High	High	High	High	1
FALSE	High	Master Protein	Q9NUB1	Acetyl-coenzyme A synthetase 2-like, mitochondrial OS=Homo sapiens OX=9606 GN=ACSS1 PE=1 SV=2	0	43.056	9	3	51	3	689	74.8	7.11	139.64	3	0	122.6	88.1	102.4	144.2	68.2	121.8	64.3	109.7	97.2	69.2	63.3	149	High	High	High	High	High	High	High	High	High	High	High	High	1
FALSE	High	Master Protein	Q9Y2T2	AP-3 complex subunit mu-1 OS=Homo sapiens OX=9606 GN=AP3M1 PE=1 SV=1	0	43.034	15	5	21	5	418	46.9	6.93	38.03	5	0	100.6	104.9	106.7	94.9	136.3	82.7	98.5	96.1	91.6	99.3	102.4	86	High	High	High	High	High	High	High	High	High	High	High	High	1
FALSE	High	Master Protein	P05141	ADP/ATP translocase 2 OS=Homo sapiens OX=9606 GN=SLC25A5 PE=1 SV=7	0	43.029	22	7	330	2	298	32.8	9.69	598.87	7	5	93.3	127	120.2	88.6	98.8	72.9	106.4	92.2	111.3	100.9	100.5	87.8	High	High	High	High	High	High	High	High	High	High	High	High	1
FALSE	High	Master Protein	Q9NZ08	Endoplasmic reticulum aminopeptidase 1 OS=Homo sapiens OX=9606 GN=ERAP1 PE=1 SV=3	0	42.958	8	7	197	7	941	107.2	6.46	437.37	7	0	100.3	113.7	89.1	117.9	107.9	117.5	97	79.2	88.2	96.2	84.8	108.3	High	High	High	High	High	High	High	High	High	High	High	High	1
FALSE	High	Master Protein	Q969H8	Myeloid-derived growth factor OS=Homo sapiens OX=9606 GN=MYDGF PE=1 SV=1	0	42.862	16	3	272	3	173	18.8	6.68	674.97	3	0	104.6	83.6	113.9	86.8	107	110.3	98.4	100.8	84	108.7	98.7	103.3	High	High	High	High	High	High	High	High	High	High	High	High	1
FALSE	High	Master Protein	Q9BWM7	Sideroflexin-3 OS=Homo sapiens OX=9606 GN=SFXN3 PE=1 SV=3	0	42.782	13	3	89	3	321	35.5	9.1	263.92	3	0	105.1	101.2	115.9	93.6	95.1	102.8	95.8	96.9	98.7	92.6	97.3	105.1	High	High	High	High	High	High	High	High	High	High	High	High	1
FALSE	High	Master Protein	Q96TA1	Protein Niban 2 OS=Homo sapiens OX=9606 GN=NIBAN2 PE=1 SV=3	0	42.762	8	6	97	6	746	84.1	6.19	169.34	6	0	113.2	96.1	117.1	94.6	91.7	84.3	127.1	88.2	87.6	104.4	121.1	74.5	High	High	High	High	High	High	High	High	High	High	High	High	1
FALSE	High	Master Protein	Q9P107	GEM-interacting protein OS=Homo sapiens OX=9606 GN=GMIP PE=1 SV=2	0	42.742	7	5	22	5	970	106.6	5.72	42.21	5	0	78.6	148	74.7	108.5	154.3	87.3	83.3	98.7	101.6	67.4	109.8	87.7	Peak Found	Peak Found	High	High	High	High	Peak Found	High	High	High	High	High	1
FALSE	High	Master Protein	P62888	60S ribosomal protein L30 OS=Homo sapiens OX=9606 GN=RPL30 PE=1 SV=2	0	42.713	43	5	186	5	115	12.8	9.63	407.12	5	0	98.9	100.1	94.5	147.8	101.9	115.6	74.6	93.8	103.8	85.3	87.5	96.2	High	High	High	High	High	High	High	High	High	High	High	High	1
FALSE	High	Master Protein	P61019	Ras-related protein Rab-2A OS=Homo sapiens OX=9606 GN=RAB2A PE=1 SV=1	0	42.669	23	5	131	3	212	23.5	6.54	421.41	5	2	111.7	95.3	107.8	87.7	105.2	104.7	97.3	99.2	91	107	103.8	89.4	High	High	High	High	High	High	High	High	High	High	High	High	1
FALSE	High	Master Protein	Q96CW1	AP-2 complex subunit mu OS=Homo sapiens OX=9606 GN=AP2M1 PE=1 SV=2	0	42.549	12	4	59	4	435	49.6	9.54	141.56	4	0	103.3	98	108.3	91.1	78.7	100.9	93.8	98	121.1	110.9	95.7	100	High	Peak Found	High	High	High	High	High	High	High	High	High	High	1
FALSE	High	Master Protein	Q15942	Zyxin OS=Homo sapiens OX=9606 GN=ZYX PE=1 SV=1	0	42.5	10	5	51	5	572	61.2	6.67	130.22	5	0	79.9	138.9	140.5	95.9	60.5	71.4	96.5	73.6	109.9	132.5	110.3	90.2	High	High	High	High	High	High	High	High	High	High	High	High	1
FALSE	High	Master Protein	Q9H8Y8	Golgi reassembly-stacking protein 2 OS=Homo sapiens OX=9606 GN=GORASP2 PE=1 SV=3	0	42.42	13	4	49	4	452	47.1	4.82	122.02	4	0	101.8	86.1	87.7	90.8	109.7	129.5	72.8	99.3	115.2	92.4	112.4	102.2	High	Peak Found	High	High	High	High	High	High	High	High	High	High	1
FALSE	High	Master Protein	P61586	Transforming protein RhoA OS=Homo sapiens OX=9606 GN=RHOA PE=1 SV=1	0	42.343	21	4	201	4	193	21.8	6.1	356.27	4	0	97.3	109.2	112.4	99.1	125.5	76.2	108.3	95.6	102.7	99.8	97.7	76.3	High	High	High	High	High	High	High	High	High	High	High	High	1
FALSE	High	Master Protein	O43815	Striatin OS=Homo sapiens OX=9606 GN=STRN PE=1 SV=4	0	42.305	8	4	11	4	780	86.1	5.27	30.87	4	0	103.5	62.4	91.3	91.5	84.7	156.7	91.1	85.7	104.7	93.4	91.5	143.6	High	Peak Found	Peak Found	High	High	High	Peak Found	High	Peak Found	High	Peak Found	High	1
FALSE	High	Master Protein	P10619	Lysosomal protective protein OS=Homo sapiens OX=9606 GN=CTSA PE=1 SV=2	0	42.298	8	3	264	3	480	54.4	6.61	710.05	3	0	107.9	102.5	89.9	95.2	93.1	84.2	115.8	99.2	87.3	133	115.5	76.5	High	High	High	High	High	High	High	High	High	High	High	High	1
FALSE	High	Master Protein	P28288	ATP-binding cassette sub-family D member 3 OS=Homo sapiens OX=9606 GN=ABCD3 PE=1 SV=1	0	42.292	5	3	48	3	659	75.4	9.36	135.43	3	0	114	84.2	90.3	96.6	107.6	139.9	72.8	103	88.1	91.5	96.4	115.5	High	High	High	High	High	High	High	High	High	High	High	High	1
FALSE	High	Master Protein	P60228	Eukaryotic translation initiation factor 3 subunit E OS=Homo sapiens OX=9606 GN=EIF3E PE=1 SV=1	0	42.267	13	6	124	6	445	52.2	6.04	241.55	6	0	101.1	97.6	102	92.7	107	108.8	99.7	101.7	94.5	102	94.6	98.3	High	High	High	High	High	High	High	High	High	High	High	High	1
FALSE	High	Master Protein	Q16401	26S proteasome non-ATPase regulatory subunit 5 OS=Homo sapiens OX=9606 GN=PSMD5 PE=1 SV=3	0	42.235	8	3	86	3	504	56.2	5.48	217.17	3	0	124.1	99.1	110.2	104	49.7	109.2	98.5	90.7	55	159.2	118.4	81.7	High	Peak Found	High	High	High	High	High	High	High	High	High	High	1
FALSE	High	Master Protein	P22033	Methylmalonyl-CoA mutase, mitochondrial OS=Homo sapiens OX=9606 GN=MMUT PE=1 SV=4	0	42.146	7	4	27	4	750	83.1	6.93	44.96	4	0	287.8	77.4	109.7	83.9	76.4	83.2	110.8	30.1	52.6	126.9	86.4	74.7	Peak Found	Peak Found	High	High	High	High	High	High	High	High	High	High	1
FALSE	High	Master Protein	P42574	Caspase-3 OS=Homo sapiens OX=9606 GN=CASP3 PE=1 SV=2	0	42.127	22	4	35	4	277	31.6	6.54	98.79	4	0	78.4	53.3	76.6	114.3	108.2	264.5	73.4	76.3	89.7	80.6	85	99.7	High	High	High	High	High	High	High	Peak Found	High	High	High	High	1	Acetyl [N-Term]
FALSE	High	Master Protein	P22307	Sterol carrier protein 2 OS=Homo sapiens OX=9606 GN=SCP2 PE=1 SV=2	0	42.095	8	6	258	6	547	59	6.89	717.5	6	0	83.5	67.5	110.1	99.6	114.3	124.1	96.6	100.3	88.8	103.7	99.2	112.2	High	High	High	High	High	High	High	High	High	High	High	High	1
FALSE	High	Master Protein	Q13907	Isopentenyl-diphosphate Delta-isomerase 1 OS=Homo sapiens OX=9606 GN=IDI1 PE=1 SV=2	0	42.028	22	2	38	2	227	26.3	6.34	132.99	2	0	169.6	38.5	105.4	187.6	5	134.6	75	101.4	73.3	42.3	83	184.3	High	Peak Found	High	High	Peak Found	High	High	High	Peak Found	Peak Found	High	High	1
FALSE	High	Master Protein	A4D1P6	WD repeat-containing protein 91 OS=Homo sapiens OX=9606 GN=WDR91 PE=1 SV=2	0	42.003	7	3	55	3	747	83.3	6.58	193.84	3	0	85.4	96	108.6	72.5	100.5	112.3	114	105.7	89	113.5	101.5	101	High	High	High	High	High	High	High	High	High	High	High	High	1
FALSE	High	Master Protein	P63208	S-phase kinase-associated protein 1 OS=Homo sapiens OX=9606 GN=SKP1 PE=1 SV=2	0	41.937	16	2	99	2	163	18.6	4.54	305.72	2	0	82	67.2	90.6	92.5	114	150.3	98.2	102.7	83.7	87	108.8	123	High	High	High	High	High	High	High	High	High	High	High	High	1
FALSE	High	Master Protein	Q92544	Transmembrane 9 superfamily member 4 OS=Homo sapiens OX=9606 GN=TM9SF4 PE=1 SV=2	0	41.917	8	3	10	3	642	74.5	6.54	30.57	3	0	104.3	112.6	85.6	120.4	70.4	111.3	84.9	95.8	126.6	102.2	84.5	101.4	High	Peak Found	Peak Found	Peak Found	Peak Found	High	Peak Found	High	Peak Found	High	Peak Found	High	1
FALSE	High	Master Protein	Q9BRK5	45 kDa calcium-binding protein OS=Homo sapiens OX=9606 GN=SDF4 PE=1 SV=1	0	41.911	10	3	15	3	362	41.8	4.86	23.04	3	0	90.2	139.1	61.4	124.8	121.5	86.9	88.5	109.5	108.4	108.2	84.2	77.2	Peak Found	Peak Found	High	Peak Found	High	High	High	High	Peak Found	High	High	High	1
FALSE	High	Master Protein	P16989	Y-box-binding protein 3 OS=Homo sapiens OX=9606 GN=YBX3 PE=1 SV=4	0	41.886	13	3	126	1	372	40.1	9.77	403.21	3	0	109.6	102.2	115.9	60	106.1	92.4	103.9	100	108.7	112.8	108.2	80.2	High	Peak Found	High	Peak Found	Peak Found	Peak Found	Peak Found	Peak Found	Peak Found	Peak Found	Peak Found	Peak Found	1
FALSE	High	Master Protein	Q9H3S7	Tyrosine-protein phosphatase non-receptor type 23 OS=Homo sapiens OX=9606 GN=PTPN23 PE=1 SV=1	0	41.884	3	3	12	3	1636	178.9	6.92	43.01	3	0	97.9	116.3	110.6	58.6	73	87.8	99.5	124	110.8	137.2	98.7	85.5	Peak Found	Peak Found	High	Peak Found	High	High	Peak Found	High	Peak Found	Peak Found	Peak Found	High	1
FALSE	High	Master Protein	Q9NQ88	Fructose-2,6-bisphosphatase TIGAR OS=Homo sapiens OX=9606 GN=TIGAR PE=1 SV=1	0	41.878	24	4	112	4	270	30	7.69	329.04	4	0	117	70.3	83.1	108.2	106.5	126.7	89	104.3	90.6	83.6	104.8	115.8	High	High	High	High	High	High	High	High	High	High	High	High	1
FALSE	High	Master Protein	Q8NHP8	Putative phospholipase B-like 2 OS=Homo sapiens OX=9606 GN=PLBD2 PE=1 SV=2	0	41.867	7	3	141	3	589	65.4	6.8	348.66	3	0	75.4	115.9	121.1	87.5	73.3	102.2	100.6	124.4	108.9	94.8	116.3	79.6	High	High	High	High	High	High	High	High	High	High	High	High	1
FALSE	High	Master Protein	P28062	Proteasome subunit beta type-8 OS=Homo sapiens OX=9606 GN=PSMB8 PE=1 SV=3	0	41.858	17	4	172	4	276	30.3	7.43	522.4	4	0	117.5	94.8	83.8	106.9	117.3	101.8	77.6	114	105.9	78.5	82.6	119.3	High	High	High	High	High	High	High	High	High	High	High	High	1
FALSE	High	Master Protein	O75390	Citrate synthase, mitochondrial OS=Homo sapiens OX=9606 GN=CS PE=1 SV=2	0	41.735	15	7	320	7	466	51.7	8.32	745.93	7	0	104.1	103.5	100.7	117.3	98.4	109.5	96.2	95.8	88.8	82.1	90.6	113	High	High	High	High	High	High	High	High	High	High	High	High	1
FALSE	High	Master Protein	P62714	Serine/threonine-protein phosphatase 2A catalytic subunit beta isoform OS=Homo sapiens OX=9606 GN=PPP2CB PE=1 SV=1	0	41.678	19	4	64	4	309	35.6	5.43	156.14	4	0	120.6	87.7	124.6	101.6	45.5	180.7	53.1	92.2	124.1	81.1	129.7	59	High	High	High	High	High	High	High	High	High	High	High	High	1
FALSE	High	Master Protein	Q9NPB8	Glycerophosphocholine phosphodiesterase GPCPD1 OS=Homo sapiens OX=9606 GN=GPCPD1 PE=1 SV=2	0	41.648	9	5	50	5	672	76	5.53	115.74	5	0	102.9	147.2	90.9	118.2	67.8	81.2	91.5	97.5	114.7	92	91.4	104.6	High	High	High	High	High	High	High	High	High	High	High	High	1	Acetyl [N-Term]
FALSE	High	Master Protein	P49585	Choline-phosphate cytidylyltransferase A OS=Homo sapiens OX=9606 GN=PCYT1A PE=1 SV=2	0	41.568	18	5	68	5	367	41.7	7.25	169.31	5	0	130.9	99.9	132.2	71.9	82.1	81.3	72.1	76.4	134.1	107.7	140.7	70.7	High	High	High	High	High	High	High	High	High	High	High	High	1
FALSE	High	Master Protein	Q96EQ0	Small glutamine-rich tetratricopeptide repeat-containing protein beta OS=Homo sapiens OX=9606 GN=SGTB PE=1 SV=1	0	41.544	17	3	49	3	304	33.4	4.92	123.93	3	0	103.5	76.3	102	95.2	77.2	106.6	110.6	110.4	93.3	112.4	96.7	115.8	High	Peak Found	High	High	Peak Found	High	High	High	High	High	High	High	1
FALSE	High	Master Protein	P05771	Protein kinase C beta type OS=Homo sapiens OX=9606 GN=PRKCB PE=1 SV=4	0	41.544	9	5	81	2	671	76.8	7.01	202.11	5	0	100.1	126	124.7	77.7	63.3	77.8	129.3	81.4	107.6	112.4	108	91.7	High	High	High	High	High	High	High	High	High	High	High	High	1
FALSE	High	Master Protein	P11279	Lysosome-associated membrane glycoprotein 1 OS=Homo sapiens OX=9606 GN=LAMP1 PE=1 SV=3	0	41.384	9	3	213	3	417	44.9	8.75	413.52	3	0	94.7	110.5	104.9	83.9	116.4	84.6	100.8	112.3	105.5	99.7	97.3	89.5	High	High	High	High	High	High	High	High	High	High	High	High	1
FALSE	High	Master Protein	O60711	Leupaxin OS=Homo sapiens OX=9606 GN=LPXN PE=1 SV=1	0	41.333	15	4	129	4	386	43.3	6.01	461.25	4	0	110.9	80.9	91.3	138.3	96.1	138.9	73.9	100.2	78	70.2	86.1	135.5	High	High	High	High	High	High	High	High	High	High	High	High	1
FALSE	High	Master Protein	Q15052	Rho guanine nucleotide exchange factor 6 OS=Homo sapiens OX=9606 GN=ARHGEF6 PE=1 SV=2	0	41.32	7	5	84	4	776	87.4	6.05	180.26	5	1	106.3	87.1	109.8	90.6	96	110.8	103.1	93.4	86.6	107.9	97	111.4	High	High	High	High	High	High	High	High	High	High	High	High	1
FALSE	High	Master Protein	P18859	ATP synthase-coupling factor 6, mitochondrial OS=Homo sapiens OX=9606 GN=ATP5PF PE=1 SV=1	0	41.288	31	2	165	2	108	12.6	9.52	577.94	2	0	77.2	99	117.4	87.4	101.5	139.4	93.4	92.6	82	83.2	99.4	127.4	High	High	High	High	High	High	High	High	High	High	High	High	1
FALSE	High	Master Protein	Q15907	Ras-related protein Rab-11B OS=Homo sapiens OX=9606 GN=RAB11B PE=1 SV=4	0	41.276	31	7	135	7	218	24.5	5.94	218.3	7	0	94	108.5	73.4	92.2	217.4	72.5	82.2	123.7	100.8	75.7	94.8	64.9	High	High	High	High	High	High	High	High	High	High	High	High	1
FALSE	High	Master Protein	Q5SSJ5	Heterochromatin protein 1-binding protein 3 OS=Homo sapiens OX=9606 GN=HP1BP3 PE=1 SV=1	0	41.239	12	7	91	7	553	61.2	9.67	165.04	7	0	88.7	102.7	118	77	125.4	75.5	103.8	119.3	116.7	91.4	101.9	79.6	High	High	High	High	High	High	High	High	High	High	High	High	1
FALSE	High	Master Protein	P39656	Dolichyl-diphosphooligosaccharide--protein glycosyltransferase 48 kDa subunit OS=Homo sapiens OX=9606 GN=DDOST PE=1 SV=4	0	41.227	10	4	161	4	456	50.8	6.55	392.55	4	0	96.2	112.5	100.8	89.5	100.8	99.5	99.5	96.5	101.3	93.4	105.1	104.8	High	High	High	High	High	High	High	High	High	High	High	High	1
FALSE	High	Master Protein	P51153	Ras-related protein Rab-13 OS=Homo sapiens OX=9606 GN=RAB13 PE=1 SV=1	0	41.206	19	4	95	2	203	22.8	9.19	173.8	4	0	116.6	169.4	68.2	118.3	80.6	91.1	68.9	95.8	108.3	121.3	70.9	90.6	High	High	High	High	High	High	High	High	High	High	High	High	1
FALSE	High	Master Protein	P49721	Proteasome subunit beta type-2 OS=Homo sapiens OX=9606 GN=PSMB2 PE=1 SV=1	0	41.172	24	5	77	5	201	22.8	7.02	151.15	5	0	109	128.6	116.9	83.2	85.5	81.7	101.2	99.1	115.2	88.3	98.3	93	High	High	High	High	High	High	High	High	High	Peak Found	High	High	1
FALSE	High	Master Protein	P28066	Proteasome subunit alpha type-5 OS=Homo sapiens OX=9606 GN=PSMA5 PE=1 SV=3	0	41.17	22	5	128	5	241	26.4	4.79	298.97	5	0	85.8	75.1	95.8	105.7	113.1	140.2	92.4	106.8	86.7	80.3	99.1	119.3	High	High	High	High	High	High	High	High	High	High	High	High	1
FALSE	High	Master Protein	Q99816	Tumor susceptibility gene 101 protein OS=Homo sapiens OX=9606 GN=TSG101 PE=1 SV=2	0	41.163	12	4	91	4	390	43.9	6.46	201.74	4	0	88.5	122.9	95.4	94.8	91.4	111.5	107.8	96.4	90.9	87.1	104.9	108.4	High	High	High	High	High	High	High	High	High	High	High	High	1
FALSE	High	Master Protein	A0AV96	RNA-binding protein 47 OS=Homo sapiens OX=9606 GN=RBM47 PE=1 SV=2	0	41.071	6	3	54	3	593	64.1	7.68	172.09	3	0	110.7	45.2	83.3	129.2	134.1	134.5	82	91.6	75.2	62.8	93.1	158.6	High	High	High	High	High	High	High	High	Peak Found	High	High	High	1
FALSE	High	Master Protein	P07919	Cytochrome b-c1 complex subunit 6, mitochondrial OS=Homo sapiens OX=9606 GN=UQCRH PE=1 SV=2	0	41.04	38	4	28	4	91	10.7	4.44	65.61	4	0	120.8	88.1	123.3	82	70.7	93.9	87.3	116.6	127.9	94.4	87.5	107.4	High	High	High	High	Peak Found	High	High	High	High	Peak Found	Peak Found	High	1
FALSE	High	Master Protein	O95292	Vesicle-associated membrane protein-associated protein B/C OS=Homo sapiens OX=9606 GN=VAPB PE=1 SV=3	0	40.96	14	3	132	2	243	27.2	7.3	221.73	3	0	107.4	84.6	116.5	83.4	85.2	114.3	109.3	90	87.1	111.8	102.8	107.6	High	High	High	High	High	High	High	High	High	High	High	High	1
FALSE	High	Master Protein	P46977	Dolichyl-diphosphooligosaccharide--protein glycosyltransferase subunit STT3A OS=Homo sapiens OX=9606 GN=STT3A PE=1 SV=2	0	40.956	9	6	234	6	705	80.5	8.07	494.34	6	0	96.1	93.3	100.4	126.2	95.2	109.4	80.1	117.3	93.9	80.5	101.1	106.5	High	High	High	High	High	High	High	High	High	High	High	High	1
FALSE	High	Master Protein	P28799	Progranulin OS=Homo sapiens OX=9606 GN=GRN PE=1 SV=2	0	40.911	8	4	103	4	593	63.5	6.83	208.09	4	0	104.1	138.5	106.9	116.4	71.9	86.5	82.2	104.2	122.9	85.5	102	78.8	High	High	High	High	High	High	High	High	High	High	High	High	1
FALSE	High	Master Protein	Q9HC38	Glyoxalase domain-containing protein 4 OS=Homo sapiens OX=9606 GN=GLOD4 PE=1 SV=1	0	40.859	17	5	166	5	313	34.8	5.6	304.59	5	0	99.1	99.5	104.7	92	115	96.5	108.2	97.6	90.8	104.1	99.6	92.8	High	High	High	High	High	High	High	High	High	High	High	High	1
FALSE	High	Master Protein	P13073	Cytochrome c oxidase subunit 4 isoform 1, mitochondrial OS=Homo sapiens OX=9606 GN=COX4I1 PE=1 SV=1	0	40.819	24	4	91	4	169	19.6	9.51	152.14	4	0	100.7	90	102.2	113.7	109.1	104.5	96.5	104.1	89.5	91.6	91.5	106.6	High	High	High	High	High	High	High	High	High	High	High	High	1
FALSE	High	Master Protein	Q9NVJ2	ADP-ribosylation factor-like protein 8B OS=Homo sapiens OX=9606 GN=ARL8B PE=1 SV=1	0	40.796	22	3	155	1	186	21.5	8.43	386.63	3	0	105.4	117.4	114.6	71	89.9	86	113.5	93.6	109.4	108.3	106.1	84.7	High	High	High	High	High	High	High	High	High	High	High	High	1
FALSE	High	Master Protein	P35527	Keratin, type I cytoskeletal 9 OS=Homo sapiens OX=9606 GN=KRT9 PE=1 SV=3	0	40.727	6	3	63	3	623	62	5.24	153.71	3	0	156.9	70.7	79	103.8	92.4	120.4	96.2	87.3	77.3	101.8	102.1	112.2	High	High	High	High	High	High	High	High	High	High	High	High	1
FALSE	High	Master Protein	Q15080	Neutrophil cytosol factor 4 OS=Homo sapiens OX=9606 GN=NCF4 PE=1 SV=2	0	40.701	16	5	87	5	339	39	6.83	220.55	5	0	105.9	97	111.4	98.9	78.2	92.4	107.4	98	109.9	109.4	103.5	88.1	High	High	High	High	High	High	High	High	High	High	High	High	1
FALSE	High	Master Protein	Q5JWF2	Guanine nucleotide-binding protein G(s) subunit alpha isoforms XLas OS=Homo sapiens OX=9606 GN=GNAS PE=1 SV=2	0	40.682	5	4	44	3	1037	111	5.03	104.13	4	0	91.3	81.8	79.2	114.1	102.8	148	92.5	101.2	84.5	90.9	91.1	122.6	High	High	High	High	High	Peak Found	High	High	High	High	High	High	1
FALSE	High	Master Protein	O00148	ATP-dependent RNA helicase DDX39A OS=Homo sapiens OX=9606 GN=DDX39A PE=1 SV=2	0	40.679	18	6	95	1	427	49.1	5.68	201.29	6	0	92.8	126.8	109.8	96.7	91	99.6	113.4	45.9	119.6	110.9	64	129.6	Peak Found	High	High	Peak Found	Peak Found	High	High	High	High	High	High	High	1
FALSE	High	Master Protein	P08574	Cytochrome c1, heme protein, mitochondrial OS=Homo sapiens OX=9606 GN=CYC1 PE=1 SV=3	0	40.617	11	3	125	3	325	35.4	9	305.78	3	0	85.3	110.3	133.2	95.3	81.3	62.6	101	106.4	140.9	104.5	90.4	89	High	High	High	High	High	High	High	High	High	High	High	High	1
FALSE	High	Master Protein	P50225	Sulfotransferase 1A1 OS=Homo sapiens OX=9606 GN=SULT1A1 PE=1 SV=3	0	40.561	14	4	105	4	295	34.1	6.62	257.37	4	0	82.6	93.1	91.2	98.7	111.1	125.3	97.1	111	98.3	88.3	105.4	97.9	High	High	High	High	High	High	High	High	High	High	High	High	1	Acetyl [N-Term]
FALSE	High	Master Protein	O00567	Nucleolar protein 56 OS=Homo sapiens OX=9606 GN=NOP56 PE=1 SV=4	0	40.557	7	3	26	3	594	66	9.19	74.41	3	0	99.2	59.5	123.2	80.9	129.7	142	100	115.9	63.5	83.6	90.1	112.5	High	High	High	High	High	High	High	High	High	High	Peak Found	High	1
FALSE	High	Master Protein	P00492	Hypoxanthine-guanine phosphoribosyltransferase OS=Homo sapiens OX=9606 GN=HPRT1 PE=1 SV=2	0	40.503	13	2	92	2	218	24.6	6.68	229.54	2	0	104.3	105.2	109.2	94.3	88.4	94.4	100.8	100.7	110.2	85.8	98.9	107.8	High	High	High	High	High	High	High	High	High	High	High	High	1
FALSE	High	Master Protein	P07741	Adenine phosphoribosyltransferase OS=Homo sapiens OX=9606 GN=APRT PE=1 SV=2	0	40.48	29	4	299	4	180	19.6	6.02	636.54	4	0	100.7	115.2	102	107.5	85.6	88.7	97.5	107.9	98.8	101.8	127.3	67	High	High	High	High	High	High	High	High	High	High	High	High	1
FALSE	High	Master Protein	O00170	AH receptor-interacting protein OS=Homo sapiens OX=9606 GN=AIP PE=1 SV=3	0	40.463	12	3	54	3	330	37.6	6.42	114.08	3	0	92.3	93.6	84.1	106.9	116.9	124.5	90.2	109.3	88.9	98.2	84.5	110.7	High	High	High	High	High	High	High	High	High	High	High	High	1
FALSE	High	Master Protein	O43592	Exportin-T OS=Homo sapiens OX=9606 GN=XPOT PE=1 SV=2	0	40.367	4	3	37	3	962	109.9	5.39	84.58	3	0	150.2	12.6	148.7	92.7	71.6	116	95.1	77.5	101.7	76.6	131.3	125.8	High	Peak Found	High	High	High	High	High	Peak Found	High	High	High	High	1
FALSE	High	Master Protein	Q8NCC3	Phospholipase A2 group XV OS=Homo sapiens OX=9606 GN=PLA2G15 PE=1 SV=2	0	40.357	16	5	57	5	412	46.6	6.73	125.01	5	0	105.1	101.4	114.4	86.3	115.1	80.1	116.5	103.5	99.8	105.6	81.7	90.5	High	High	High	High	High	High	High	High	High	High	High	High	1
FALSE	High	Master Protein	P29016	T-cell surface glycoprotein CD1b OS=Homo sapiens OX=9606 GN=CD1B PE=1 SV=1	0	40.286	15	4	84	4	333	36.9	6.29	211.11	4	0	118.7	119.7	94.1	146.1	84.1	122.3	73.2	97.9	77.6	76.7	92.3	97.5	High	High	High	High	High	High	High	High	High	High	High	High	1
FALSE	High	Master Protein	Q00325	Phosphate carrier protein, mitochondrial OS=Homo sapiens OX=9606 GN=SLC25A3 PE=1 SV=2	0	40.191	17	7	210	7	362	40.1	9.38	275.75	7	0	95.7	109.4	109.7	92.7	121.9	82.7	98.1	103.2	106.6	97.1	93.3	89.6	High	High	High	High	High	High	High	High	High	High	High	High	1
FALSE	High	Master Protein	Q96P70	Importin-9 OS=Homo sapiens OX=9606 GN=IPO9 PE=1 SV=3	0	40.169	6	4	4	4	1041	115.9	4.81	10.68	4	0	106.6	67.6	115.5	169	131.7	163.8	52.7	31.8	100.3	23.5	127.3	110.3	Peak Found	Peak Found	Peak Found	Peak Found	High	Peak Found	Peak Found	Peak Found	Peak Found	Peak Found	Peak Found	High	1
FALSE	High	Master Protein	Q96BM9	ADP-ribosylation factor-like protein 8A OS=Homo sapiens OX=9606 GN=ARL8A PE=1 SV=1	0	40.11	22	3	127	1	186	21.4	7.77	307.95	3	2	107.6	103.2	113.6	84.1	87.9	97.2	107.2	99.5	99.7	96.5	101	102.5	High	High	High	High	High	High	High	High	High	High	High	High	1
FALSE	High	Master Protein	Q99459	Cell division cycle 5-like protein OS=Homo sapiens OX=9606 GN=CDC5L PE=1 SV=2	0	40.048	8	5	39	5	802	92.2	8.18	59.7	5	0	98.4	85.4	93.9	122.5	105.8	116.1	85.6	95	82.1	82.8	97.8	134.7	High	High	High	High	High	High	High	High	High	High	High	High	1
FALSE	High	Master Protein	Q9UMR2	ATP-dependent RNA helicase DDX19B OS=Homo sapiens OX=9606 GN=DDX19B PE=1 SV=1	0	40.033	12	5	92	5	479	53.9	6.3	230.57	5	0	85.2	83	99.5	102.3	99.8	116.3	109.9	96.6	81.5	119.1	93.2	113.6	High	High	High	High	High	High	High	High	High	High	High	High	1
FALSE	High	Master Protein	Q9H1E3	Nuclear ubiquitous casein and cyclin-dependent kinase substrate 1 OS=Homo sapiens OX=9606 GN=NUCKS1 PE=1 SV=1	0	40.017	9	3	28	3	243	27.3	5.08	71.33	3	0	84.1	104.8	125.2	52.8	92.1	126.1	111.9	93.1	95.9	96.4	114.4	103.2	High	Peak Found	High	Peak Found	High	High	High	High	High	High	High	High	1
FALSE	High	Master Protein	Q9UNF0	Protein kinase C and casein kinase substrate in neurons protein 2 OS=Homo sapiens OX=9606 GN=PACSIN2 PE=1 SV=2	0	40.002	13	6	220	6	486	55.7	5.2	433.54	6	0	102.2	98.2	102.5	85.9	101.9	89.1	117.3	99.6	95.6	120.7	102.2	84.8	High	High	High	High	High	High	High	High	High	High	High	High	1
FALSE	High	Master Protein	Q7L5N7	Lysophosphatidylcholine acyltransferase 2 OS=Homo sapiens OX=9606 GN=LPCAT2 PE=1 SV=1	0	39.995	9	4	78	4	544	60.2	6.55	143.36	4	0	118.6	112.6	99.6	115.5	98.6	65.1	116	100.3	103.9	110.7	94.1	65.1	High	High	High	High	High	High	High	High	High	High	High	High	1
FALSE	High	Master Protein	Q16850	Lanosterol 14-alpha demethylase OS=Homo sapiens OX=9606 GN=CYP51A1 PE=1 SV=4	0	39.913	8	3	69	3	509	57.2	8.53	180.77	3	0	119.6	122.4	82	111.3	68.9	90.4	126.4	103.1	61.3	126.6	108.8	79.2	High	High	High	High	High	High	High	High	High	High	High	High	1
FALSE	High	Master Protein	P34910	Protein EVI2B OS=Homo sapiens OX=9606 GN=EVI2B PE=1 SV=2	0	39.762	10	3	139	3	448	48.6	4.83	414.1	3	0	96.3	70.7	92.6	128.1	95.1	125.5	90.8	92.7	105.8	94.9	91.1	116.4	High	High	High	High	High	High	High	High	High	High	High	High	1
FALSE	High	Master Protein	P36542	ATP synthase subunit gamma, mitochondrial OS=Homo sapiens OX=9606 GN=ATP5F1C PE=1 SV=1	0	39.75	25	7	111	7	298	33	9.22	259.49	7	0	111.9	106.9	103.8	95.9	95.8	102.3	93.7	100.9	97.4	94.5	95	101.9	High	High	High	High	High	High	High	High	High	High	High	High	1
FALSE	High	Master Protein	P61086	Ubiquitin-conjugating enzyme E2 K OS=Homo sapiens OX=9606 GN=UBE2K PE=1 SV=3	0	39.718	19	3	122	3	200	22.4	5.44	347.72	3	0	104.8	104.6	112	93.1	86	94.7	105.6	98.2	100	110	102.5	88.5	High	High	High	High	High	High	High	High	High	High	High	High	1
FALSE	High	Master Protein	P27635	60S ribosomal protein L10 OS=Homo sapiens OX=9606 GN=RPL10 PE=1 SV=5	0	39.702	14	3	131	3	214	24.6	10.08	366.75	3	0	111.2	63.8	94.5	110.3	96.4	127.1	95.6	96	85.2	83.3	102	134.6	High	High	High	High	High	High	High	High	High	High	High	High	1
FALSE	High	Master Protein	P35754	Glutaredoxin-1 OS=Homo sapiens OX=9606 GN=GLRX PE=1 SV=2	0	39.613	30	2	295	2	106	11.8	8.09	1148.33	2	0	125.2	77.1	103.4	125.1	57.1	122.5	93.5	92.9	86.4	102	99.5	115.4	High	High	High	High	High	High	High	High	High	High	High	High	1
FALSE	High	Master Protein	P05109	Protein S100-A8 OS=Homo sapiens OX=9606 GN=S100A8 PE=1 SV=1	0	39.603	40	4	513	4	93	10.8	7.03	797.79	4	0	102.5	104.9	126.6	80.1	108.4	85.8	107.6	94.8	100.7	106.7	92.4	89.5	High	High	High	High	High	High	High	High	High	High	High	High	1
FALSE	High	Master Protein	O15294	UDP-N-acetylglucosamine--peptide N-acetylglucosaminyltransferase 110 kDa subunit OS=Homo sapiens OX=9606 GN=OGT PE=1 SV=3	0	39.526	6	5	49	5	1046	116.9	6.7	94.33	5	0	120.6	81.6	99	104.2	81.3	123.9	115.3	75.6	80.6	112.9	99.7	105.2	High	High	High	Peak Found	High	High	High	High	High	High	High	High	1
FALSE	High	Master Protein	O76003	Glutaredoxin-3 OS=Homo sapiens OX=9606 GN=GLRX3 PE=1 SV=2	0	39.489	14	4	102	4	335	37.4	5.39	242.88	4	0	101.7	67	101.7	89.5	109.2	138.9	96.7	104.5	81.8	85.2	106.4	117.3	High	High	High	High	High	High	High	High	High	High	High	High	1
FALSE	High	Master Protein	Q9HB40	Retinoid-inducible serine carboxypeptidase OS=Homo sapiens OX=9606 GN=SCPEP1 PE=1 SV=1	0	39.328	10	4	85	4	452	50.8	5.81	231.54	4	0	99.1	108.7	111.3	87	125.9	71.5	111.5	103.6	107	103.7	91.4	79.4	High	High	High	High	High	High	High	High	High	High	High	High	1
FALSE	High	Master Protein	P42356	Phosphatidylinositol 4-kinase alpha OS=Homo sapiens OX=9606 GN=PI4KA PE=1 SV=4	0	39.322	2	5	84	5	2102	236.7	7.06	172.77	5	0	100.2	95.8	86.1	95.8	104.4	122.2	122.6	103.6	82.4	82.1	92.2	112.6	High	High	High	High	High	High	High	High	High	High	High	High	1
FALSE	High	Master Protein	Q9P253	Vacuolar protein sorting-associated protein 18 homolog OS=Homo sapiens OX=9606 GN=VPS18 PE=1 SV=2	0	39.278	5	4	66	4	973	110.1	6.07	127.8	4	0	106.3	104.4	104.6	84.1	96.5	131.1	102.7	89.5	97.5	100.5	98.3	84.4	High	High	High	High	High	High	High	High	High	High	High	High	1
FALSE	High	Master Protein	P61088	Ubiquitin-conjugating enzyme E2 N OS=Homo sapiens OX=9606 GN=UBE2N PE=1 SV=1	0	39.24	24	3	141	3	152	17.1	6.57	329.24	3	0	100.5	101.4	121.2	77.7	86.1	82.4	122.4	90.8	93.5	119.2	106	98.8	High	High	High	High	High	High	High	High	High	High	High	High	1
FALSE	High	Master Protein	P80303	Nucleobindin-2 OS=Homo sapiens OX=9606 GN=NUCB2 PE=1 SV=3	0	39.227	12	4	27	4	420	50.2	5.12	50.08	4	0	107.6	75.7	76.4	123.4	107.1	122.5	71.3	121.7	92.7	63.6	94.8	143.2	High	Peak Found	High	High	High	High	High	High	Peak Found	Peak Found	High	High	1
FALSE	High	Master Protein	Q8WWP7	GTPase IMAP family member 1 OS=Homo sapiens OX=9606 GN=GIMAP1 PE=1 SV=1	0	39.13	15	3	42	3	306	34.3	8.87	119.78	3	0	124.5	67	101.3	89.7	110.5	107.3	96.9	112.7	110.7	98.7	75.7	105.2	High	Peak Found	High	High	High	High	High	High	High	High	High	High	1
FALSE	High	Master Protein	Q53GS9	U4/U6.U5 tri-snRNP-associated protein 2 OS=Homo sapiens OX=9606 GN=USP39 PE=1 SV=2	0	39.093	9	3	35	3	565	65.3	8.91	68.35	3	0	111.9	103	127.9	100.1	46.4	95.4	97.6	111.8	109	90.6	102.5	103.8	Peak Found	Peak Found	High	High	High	High	High	High	High	High	High	High	1
FALSE	High	Master Protein	Q9NX08	COMM domain-containing protein 8 OS=Homo sapiens OX=9606 GN=COMMD8 PE=1 SV=1	0	39.058	21	2	26	2	183	21.1	5.43	90.78	2	0	142.4	66.7	101.2	120.1	24.4	132.8	59.6	113.4	101.4	73.2	98.8	165.9	High	Peak Found	High	High	Peak Found	High	High	High	Peak Found	High	High	High	1
FALSE	High	Master Protein	O14744	Protein arginine N-methyltransferase 5 OS=Homo sapiens OX=9606 GN=PRMT5 PE=1 SV=4	0	39.041	8	3	29	3	637	72.6	6.29	98.88	3	0	83.1	66.3	99.3	70.5	128.3	137.5	120.1	110.2	77.1	76.6	108.9	122.1	Peak Found	Peak Found	High	Peak Found	High	High	High	High	Peak Found	Peak Found	High	High	1
FALSE	High	Master Protein	Q8NHJ6	Leukocyte immunoglobulin-like receptor subfamily B member 4 OS=Homo sapiens OX=9606 GN=LILRB4 PE=1 SV=3	0	38.99	11	3	57	3	448	49.3	6.67	153.56	3	0	91.5	58	90.6	92.4	96.4	145.9	93.7	112.8	96.5	87	95.9	139.3	High	High	High	High	High	High	High	High	High	High	High	High	1
FALSE	High	Master Protein	P26447	Protein S100-A4 OS=Homo sapiens OX=9606 GN=S100A4 PE=1 SV=1	0	38.932	37	5	337	5	101	11.7	6.11	471.89	5	0	107.4	112.2	104.2	86.8	96.4	90.4	103.5	90.1	117.7	109.5	98.3	83.6	High	High	High	High	High	High	High	High	High	High	High	High	1
FALSE	High	Master Protein	Q6P4A8	Phospholipase B-like 1 OS=Homo sapiens OX=9606 GN=PLBD1 PE=1 SV=2	0	38.885	10	5	124	5	553	63.2	9.06	321.87	5	0	108.9	107.7	112	93.6	81.7	105.5	90.4	99.7	109	90.8	95.1	105.8	High	High	High	High	High	High	High	High	High	High	High	High	1
FALSE	High	Master Protein	Q16512	Serine/threonine-protein kinase N1 OS=Homo sapiens OX=9606 GN=PKN1 PE=1 SV=2	0	38.807	5	4	57	4	942	103.9	6.37	125.33	4	0	105.4	84.5	93.5	106	102.6	117.2	97.5	105.6	94.3	105	91.7	96.6	High	High	High	High	High	High	High	High	High	High	High	High	1
FALSE	High	Master Protein	P17252	Protein kinase C alpha type OS=Homo sapiens OX=9606 GN=PRKCA PE=1 SV=4	0	38.786	9	5	28	2	672	76.7	7.05	41.35	5	3	103.3	121.3	101.9	81.1	108.7	97.2	106.6	87.8	103.2	100.1	100	88.8	High	Peak Found	High	High	Peak Found	High	High	Peak Found	Peak Found	High	High	High	1
FALSE	High	Master Protein	Q14165	Malectin OS=Homo sapiens OX=9606 GN=MLEC PE=1 SV=1	0	38.754	15	3	75	3	292	32.2	5.41	252.51	3	0	83.3	74.1	99.5	98.2	121.4	144.6	91.9	103.3	82.7	79.9	99.9	121.1	High	High	High	High	High	High	High	High	High	High	High	High	1
FALSE	High	Master Protein	Q9NV70	Exocyst complex component 1 OS=Homo sapiens OX=9606 GN=EXOC1 PE=1 SV=4	0	38.753	6	4	25	4	894	101.9	6.61	56.35	4	0	96.1	76.6	88.4	138.6	95.6	117.9	74.3	98.7	101.8	90	88.1	133.9	High	Peak Found	High	Peak Found	High	High	High	High	High	High	High	High	1
FALSE	High	Master Protein	Q16777	Histone H2A type 2-C OS=Homo sapiens OX=9606 GN=H2AC20 PE=1 SV=4	0	38.745	27	3	516	1	129	14	10.9	1658.2	3	0	67.7	284.4	97.3	115.3	80	108.8	69.7	51.3	55.9	83.2	89.6	96.8	High	High	High	High	High	High	High	High	High	High	High	High	1
FALSE	High	Master Protein	Q92973	Transportin-1 OS=Homo sapiens OX=9606 GN=TNPO1 PE=1 SV=2	0	38.736	5	3	16	3	898	102.3	4.98	49.19	3	0	80	84.4	103	93.8	102.6	122.3	103.7	116.1	87.6	82.6	112.9	111.1	High	Peak Found	High	Peak Found	High	Peak Found	High	Peak Found	High	High	Peak Found	Peak Found	1
FALSE	High	Master Protein	Q9Y2X3	Nucleolar protein 58 OS=Homo sapiens OX=9606 GN=NOP58 PE=1 SV=1	0	38.69	6	3	20	3	529	59.5	8.92	48.19	3	0	85.6	74	103.1	96.6	149.6	190.5	83.2	83.9	57.5	66	104.6	105.4	High	High	High	Peak Found	High	High	High	High	High	High	Peak Found	High	1
FALSE	High	Master Protein	P62826	GTP-binding nuclear protein Ran OS=Homo sapiens OX=9606 GN=RAN PE=1 SV=3	0	38.687	25	5	127	5	216	24.4	7.49	281.76	5	0	103.9	124.5	107.4	81.5	142.3	64.6	97.8	99.1	112.6	103.1	81.2	82.1	High	High	High	High	High	High	High	High	High	High	High	High	1
FALSE	High	Master Protein	Q8N1G4	Leucine-rich repeat-containing protein 47 OS=Homo sapiens OX=9606 GN=LRRC47 PE=1 SV=1	0	38.68	9	4	41	4	583	63.4	8.28	122.25	4	0	72	131.4	95.8	62.1	89.2	117.5	116.6	101.8	110.9	102.3	111	89.2	High	High	High	High	High	High	High	High	High	High	High	High	1
FALSE	High	Master Protein	Q9Y383	Putative RNA-binding protein Luc7-like 2 OS=Homo sapiens OX=9606 GN=LUC7L2 PE=1 SV=2	0	38.656	13	5	130	5	392	46.5	10.01	324.74	5	0	103.3	83.8	104.5	73.2	111.6	124.9	105.7	94.9	85.4	106.3	104.2	102.4	High	High	High	High	High	High	High	High	High	High	High	High	1
FALSE	High	Master Protein	Q07666	KH domain-containing, RNA-binding, signal transduction-associated protein 1 OS=Homo sapiens OX=9606 GN=KHDRBS1 PE=1 SV=1	0	38.631	14	3	135	3	443	48.2	8.66	269.65	3	0	100.5	104.9	101.5	102.4	102.4	97.5	88	112.3	112.7	86.5	94.2	97.3	High	High	High	High	High	High	High	High	High	High	High	High	1
FALSE	High	Master Protein	Q9UJZ1	Stomatin-like protein 2, mitochondrial OS=Homo sapiens OX=9606 GN=STOML2 PE=1 SV=1	0	38.576	12	3	81	3	356	38.5	7.39	190.2	3	0	105.3	96.1	114.4	98.7	96.2	108.5	102.5	90.6	88.4	89.5	106.7	103	High	High	High	High	High	High	High	High	High	High	High	High	1
FALSE	High	Master Protein	Q13155	Aminoacyl tRNA synthase complex-interacting multifunctional protein 2 OS=Homo sapiens OX=9606 GN=AIMP2 PE=1 SV=2	0	38.495	17	3	43	3	320	35.3	8.22	135.06	3	0	166.7	97.7	145.2	104.5	62.5	72.3	55.9	112.9	133.8	129.2	69.8	49.4	High	Peak Found	High	High	High	High	High	High	High	High	High	Peak Found	1
FALSE	High	Master Protein	Q13075	Baculoviral IAP repeat-containing protein 1 OS=Homo sapiens OX=9606 GN=NAIP PE=1 SV=3	0	38.464	4	6	88	6	1403	159.5	5.99	201.69	6	0	101.5	94.7	102	95.4	86.4	107	112	107.5	95.1	104	113.2	81.2	High	High	High	High	High	High	High	High	High	High	High	High	1
FALSE	High	Master Protein	Q9Y3F4	Serine-threonine kinase receptor-associated protein OS=Homo sapiens OX=9606 GN=STRAP PE=1 SV=1	0	38.461	12	3	81	3	350	38.4	5.12	227.67	3	0	96.3	84.6	75.9	144.8	118.1	110.1	86.9	99.8	88.3	92.8	98.6	103.9	High	High	High	High	High	High	High	High	High	High	High	High	1
FALSE	High	Master Protein	Q5JSH3	WD repeat-containing protein 44 OS=Homo sapiens OX=9606 GN=WDR44 PE=1 SV=1	0	38.405	6	4	14	4	913	101.3	5.45	35.22	4	0	127.8	88.6	78.2	100.5	33	124	110.5	126.4	118.1	106.6	60.1	126.1	High	Peak Found	High	Peak Found	Peak Found	Peak Found	High	High	High	High	Peak Found	High	1
FALSE	High	Master Protein	P78318	Immunoglobulin-binding protein 1 OS=Homo sapiens OX=9606 GN=IGBP1 PE=1 SV=1	0	38.324	17	4	42	4	339	39.2	5.38	131.91	4	0	75.7	116.2	94.1	62.1	110.4	100.1	129.2	105.5	106.7	90.8	135.6	73.6	High	High	High	High	High	High	High	High	High	High	High	High	1
FALSE	High	Master Protein	Q7Z2W4	Zinc finger CCCH-type antiviral protein 1 OS=Homo sapiens OX=9606 GN=ZC3HAV1 PE=1 SV=3	0	38.321	6	4	67	4	902	101.4	8.4	211.3	4	0	102.3	73.6	99	88.5	110.3	90	123.6	106.1	106.9	91.2	104.1	104.4	High	High	High	High	High	High	High	High	High	High	High	High	1
FALSE	High	Master Protein	P46782	40S ribosomal protein S5 OS=Homo sapiens OX=9606 GN=RPS5 PE=1 SV=4	0	38.318	16	3	402	3	204	22.9	9.72	1201.45	3	0	138.7	70.7	102.7	121.7	46.7	135.5	87.5	92.3	79.6	75.6	93.4	155.6	High	High	High	High	High	High	High	High	High	High	High	High	1
FALSE	High	Master Protein	P60903	Protein S100-A10 OS=Homo sapiens OX=9606 GN=S100A10 PE=1 SV=2	0	38.307	18	3	666	3	97	11.2	7.37	1691.86	3	0	104.8	75.5	99.2	102.9	99.9	116	88	115	100.5	77.9	98.8	121.6	High	High	High	High	High	High	High	High	High	High	High	High	1
FALSE	High	Master Protein	P56537	Eukaryotic translation initiation factor 6 OS=Homo sapiens OX=9606 GN=EIF6 PE=1 SV=1	0	38.284	24	3	61	3	245	26.6	4.68	171.63	3	0	103.2	74.6	95.4	144.6	85.7	131.9	84.4	108.9	67.7	77.8	100.7	125.2	High	High	High	High	High	High	High	High	High	High	High	High	1
FALSE	High	Master Protein	Q53T59	HCLS1-binding protein 3 OS=Homo sapiens OX=9606 GN=HS1BP3 PE=1 SV=1	0	38.241	16	3	68	3	392	42.8	5.01	197.19	3	0	124.3	70.8	93.6	150.3	64.3	117.4	79.8	117	95.8	78.9	90.9	117	High	Peak Found	High	High	High	High	High	High	High	High	High	High	1
FALSE	High	Master Protein	Q9Y673	Dolichyl-phosphate beta-glucosyltransferase OS=Homo sapiens OX=9606 GN=ALG5 PE=1 SV=1	0	38.22	10	2	49	2	324	36.9	9.28	163.32	2	0	187.1	40	53.2	95.6	77.1	135.6	73	108.8	100.8	69.3	85.2	174.3	High	Peak Found	High	High	Peak Found	High	High	High	High	High	High	High	1
FALSE	High	Master Protein	Q9UHQ4	B-cell receptor-associated protein 29 OS=Homo sapiens OX=9606 GN=BCAP29 PE=1 SV=2	0	38.22	10	4	29	4	241	28.3	9.54	23.58	4	0	105.1	105.6	100.4	82.3	99.1	132.7	88.1	92.9	101.7	105.3	88.2	98.6	High	High	High	High	High	High	High	High	High	High	High	High	1
FALSE	High	Master Protein	Q8TCU6	Phosphatidylinositol 3,4,5-trisphosphate-dependent Rac exchanger 1 protein OS=Homo sapiens OX=9606 GN=PREX1 PE=1 SV=3	0	38.216	3	4	25	4	1659	186.1	6.44	40.83	4	0	114.4	93.3	61.3	126.6	195.7	122.3	57.6	92.7	98	50.4	67.8	119.8	High	High	High	High	High	High	High	High	Peak Found	High	High	High	1
FALSE	High	Master Protein	Q8NFI4	Putative protein FAM10A5 OS=Homo sapiens OX=9606 GN=ST13P5 PE=5 SV=1	0	38.177	10	3	235	1	369	41.4	5.05	543.04	3	0	65.7	208.4	102.4	114.5	23.5	80.4	109.8	57	108.3	87.7	127.4	114.9	Peak Found	Peak Found	High	Peak Found	Peak Found	Peak Found	Peak Found	Peak Found	Peak Found	Peak Found	Peak Found	High	1
FALSE	High	Master Protein	P48506	Glutamate--cysteine ligase catalytic subunit OS=Homo sapiens OX=9606 GN=GCLC PE=1 SV=2	0	38.162	9	5	49	5	637	72.7	6.09	111.38	5	0	101.2	63.5	102	123.7	102.4	118.6	106.2	97	77.2	100.6	103.1	104.5	High	High	High	High	High	High	High	High	High	High	High	High	1
FALSE	High	Master Protein	P50416	Carnitine O-palmitoyltransferase 1, liver isoform OS=Homo sapiens OX=9606 GN=CPT1A PE=1 SV=2	0	38.143	3	2	28	2	773	88.3	8.65	79.09	2	0	77.2	99.5	104.6	83	100.7	130.3	101.5	105.1	96.1	97	97.4	107.6	Peak Found	High	High	Peak Found	Peak Found	High	High	High	High	High	High	High	1
FALSE	High	Master Protein	P51809	Vesicle-associated membrane protein 7 OS=Homo sapiens OX=9606 GN=VAMP7 PE=1 SV=3	0	38.094	18	4	65	4	220	24.9	8.6	143.29	4	0	100.9	106.1	123.9	75.3	93.8	79.1	118.2	95.9	118.7	106.2	102.4	79.5	High	High	High	High	High	High	High	High	High	High	High	High	1
FALSE	High	Master Protein	Q07020	60S ribosomal protein L18 OS=Homo sapiens OX=9606 GN=RPL18 PE=1 SV=2	0	37.978	20	3	291	3	188	21.6	11.72	801.38	3	0	89.3	110.4	128.7	87.4	112.2	74.1	116.3	91.5	98	106.1	95.7	90.1	High	High	High	High	High	High	High	High	High	High	High	High	1
FALSE	High	Master Protein	Q14318	Peptidyl-prolyl cis-trans isomerase FKBP8 OS=Homo sapiens OX=9606 GN=FKBP8 PE=1 SV=2	0	37.964	10	3	107	3	412	44.5	4.84	358.44	3	0	100.3	72	122.2	75.4	94.4	94.7	115.3	115.9	99.8	111.6	108.8	89.6	High	High	High	High	High	High	High	High	High	High	High	High	1
FALSE	High	Master Protein	Q6VY07	Phosphofurin acidic cluster sorting protein 1 OS=Homo sapiens OX=9606 GN=PACS1 PE=1 SV=2	0	37.922	4	3	26	3	963	104.8	7.74	40.63	3	0	101.3	102.7	108.8	91.7	87	95	92.2	102.5	127.6	93.9	94.4	103	High	High	High	High	Peak Found	High	Peak Found	High	High	High	High	High	1
FALSE	High	Master Protein	O43681	ATPase GET3 OS=Homo sapiens OX=9606 GN=GET3 PE=1 SV=2	0	37.887	20	5	58	5	348	38.8	4.91	140.22	5	0	100.3	121	108.8	51.4	125.7	66.9	101.3	110.1	125.7	113.7	93.2	82	High	High	High	Peak Found	High	High	High	High	High	High	High	High	1
FALSE	High	Master Protein	Q3KQV9	UDP-N-acetylhexosamine pyrophosphorylase-like protein 1 OS=Homo sapiens OX=9606 GN=UAP1L1 PE=1 SV=2	0	37.815	11	5	92	5	507	57	6.32	215.32	5	0	84.3	87.4	109.8	74.3	115.4	118.4	108.9	93.6	77.2	105.6	103.8	121.3	High	High	High	High	High	High	High	High	High	High	High	High	1
FALSE	High	Master Protein	P06703	Protein S100-A6 OS=Homo sapiens OX=9606 GN=S100A6 PE=1 SV=1	0	37.807	24	4	1217	4	90	10.2	5.48	1872.77	4	0	89.8	91.4	96.1	104.5	106.1	109	105.1	101.4	95.6	105.2	100.1	95.7	High	High	High	High	High	High	High	High	High	High	High	High	1
FALSE	High	Master Protein	Q9Y5M8	Signal recognition particle receptor subunit beta OS=Homo sapiens OX=9606 GN=SRPRB PE=1 SV=3	0	37.769	17	4	138	4	271	29.7	9.04	342.91	4	0	96.5	87.4	94.5	101.5	113.9	115.9	100.9	97	82.8	93.1	108	108.4	High	High	High	High	High	High	High	High	High	High	High	High	1
FALSE	High	Master Protein	P27361	Mitogen-activated protein kinase 3 OS=Homo sapiens OX=9606 GN=MAPK3 PE=1 SV=4	0	37.711	11	3	43	1	379	43.1	6.74	112.19	3	0	109.6	96.6	133.1	64.1	88.8	98.3	120.4	86.3	87.1	138.3	105.7	71.6	High	High	High	High	High	Peak Found	High	High	Peak Found	High	High	High	1
FALSE	High	Master Protein	Q99653	Calcineurin B homologous protein 1 OS=Homo sapiens OX=9606 GN=CHP1 PE=1 SV=3	0	37.655	15	3	200	3	195	22.4	5.1	353.66	3	0	111	73.6	82.6	107.6	122.7	120.5	96	112	82.2	79.1	89.5	123.3	High	High	High	High	High	High	High	High	High	High	High	High	1
FALSE	High	Master Protein	P60866	40S ribosomal protein S20 OS=Homo sapiens OX=9606 GN=RPS20 PE=1 SV=1	0	37.652	25	3	71	3	119	13.4	9.94	125.63	3	0	84	101.2	95.1	72.4	218.2	61.8	96.9	128.9	103.1	84.6	79.5	74.3	High	High	High	High	High	High	High	High	High	High	High	High	1
FALSE	High	Master Protein	P42677	40S ribosomal protein S27 OS=Homo sapiens OX=9606 GN=RPS27 PE=1 SV=3	0	37.644	38	3	164	1	84	9.5	9.45	305.07	3	2	114.4	97.4	116.9	74.9	101.4	86	110.5	100.5	104.6	109.5	99.7	84.2	High	High	High	High	High	High	High	High	High	High	High	High	1
FALSE	High	Master Protein	Q9NXH8	Torsin-4A OS=Homo sapiens OX=9606 GN=TOR4A PE=1 SV=2	0	37.624	12	4	50	4	423	46.9	9.94	134.79	4	0	99.7	73.5	86.2	116.5	111.9	127.7	88.9	105.4	75.8	88.4	103.2	122.8	High	High	High	High	High	High	High	High	High	High	High	High	1
FALSE	High	Master Protein	Q15393	Splicing factor 3B subunit 3 OS=Homo sapiens OX=9606 GN=SF3B3 PE=1 SV=4	0	37.618	4	4	117	4	1217	135.5	5.26	265.22	4	0	80.2	93.8	111.9	74.2	107.4	100.4	111.9	94.5	99.9	123.9	101.9	99.9	High	High	High	High	High	High	High	High	High	High	High	High	1
FALSE	High	Master Protein	P62750	60S ribosomal protein L23a OS=Homo sapiens OX=9606 GN=RPL23A PE=1 SV=1	0	37.586	31	5	246	5	156	17.7	10.45	524.13	5	0	92.4	100.5	94.9	107.2	104.9	112.1	99.4	98.9	92.5	97.9	99.1	100.2	High	High	High	High	High	High	High	High	High	High	High	High	1
FALSE	High	Master Protein	P33897	ATP-binding cassette sub-family D member 1 OS=Homo sapiens OX=9606 GN=ABCD1 PE=1 SV=2	0	37.578	6	5	58	5	745	82.9	8.95	118.81	5	0	47.9	177	174.2	142.8	47.1	134.7	64.6	56.2	148.6	94.2	59.5	53.2	High	High	High	High	High	High	High	High	High	High	High	High	1
FALSE	High	Master Protein	P18124	60S ribosomal protein L7 OS=Homo sapiens OX=9606 GN=RPL7 PE=1 SV=1	0	37.529	27	7	97	7	248	29.2	10.65	109.39	7	0	98.3	104.9	109.2	85.1	125.7	83.1	108.2	95.2	106.3	99.1	95.6	89.3	High	High	High	High	High	High	High	High	High	High	High	High	1	Acetyl [N-Term]
FALSE	High	Master Protein	Q86V81	THO complex subunit 4 OS=Homo sapiens OX=9606 GN=ALYREF PE=1 SV=3	0	37.509	15	3	19	3	257	26.9	11.15	53.55	3	0	98.7	95.9	90.3	115.5	108	111.8	85	106.6	101.6	83.3	90.9	112.4	High	Peak Found	High	Peak Found	High	High	High	High	High	High	Peak Found	High	1
FALSE	High	Master Protein	P12236	ADP/ATP translocase 3 OS=Homo sapiens OX=9606 GN=SLC25A6 PE=1 SV=4	0	37.471	22	7	264	2	298	32.8	9.74	427.55	7	0	71.6	166.7	110.9	90.8	141.6	34.7	94.9	116.9	135.8	65	82.5	88.5	High	High	High	High	High	High	Peak Found	High	High	Peak Found	High	High	1
FALSE	High	Master Protein	O14972	Vacuolar protein sorting-associated protein 26C OS=Homo sapiens OX=9606 GN=VPS26C PE=1 SV=1	0	37.408	10	2	58	2	297	33	7.68	154.45	2	0	131.5	84.5	109.4	61.1	84.6	104.1	115	101.8	94.1	106.1	99.9	108	High	High	High	High	High	High	High	High	High	High	High	High	1
FALSE	High	Master Protein	Q9Y285	Phenylalanine--tRNA ligase alpha subunit OS=Homo sapiens OX=9606 GN=FARSA PE=1 SV=3	0	37.36	5	2	91	2	508	57.5	7.8	252.62	2	0	107.2	78	112.7	100.4	111.3	124.6	84.5	100.8	62.8	83.4	111.2	123.2	High	High	High	High	High	High	High	High	High	High	High	High	1
FALSE	High	Master Protein	P46060	Ran GTPase-activating protein 1 OS=Homo sapiens OX=9606 GN=RANGAP1 PE=1 SV=1	0	37.349	7	3	36	3	587	63.5	4.68	106.82	3	0	96.6	91.5	108.9	103.6	96.8	92.9	111.3	98.9	98.4	106.9	97.8	96.5	High	Peak Found	High	High	High	High	High	High	High	High	High	High	1
FALSE	High	Master Protein	P54687	Branched-chain-amino-acid aminotransferase, cytosolic OS=Homo sapiens OX=9606 GN=BCAT1 PE=1 SV=3	0	37.341	12	3	26	3	386	42.9	5.3	88.05	3	0	106.4	76.5	79.6	117.3	97.3	145.2	82.3	98	80.5	70.4	85.4	161.2	High	Peak Found	High	High	High	High	High	High	Peak Found	High	High	High	1
FALSE	High	Master Protein	Q9H299	SH3 domain-binding glutamic acid-rich-like protein 3 OS=Homo sapiens OX=9606 GN=SH3BGRL3 PE=1 SV=1	0	37.311	27	2	303	2	93	10.4	4.93	1002.42	2	0	87.9	135.9	103.9	115.4	98	67.7	103.4	101.2	113.2	96.6	93.2	83.6	High	High	High	High	High	High	High	High	High	High	High	High	1
FALSE	High	Master Protein	Q93034	Cullin-5 OS=Homo sapiens OX=9606 GN=CUL5 PE=1 SV=4	0	37.311	8	6	53	6	780	90.9	7.94	85.17	6	0	104.9	87.1	119.3	75.1	97.3	101.4	112.8	93.1	90.9	109.3	106.9	101.9	High	High	High	Peak Found	High	High	High	High	High	High	High	High	1
FALSE	High	Master Protein	P55039	Developmentally-regulated GTP-binding protein 2 OS=Homo sapiens OX=9606 GN=DRG2 PE=1 SV=1	0	37.307	9	2	23	2	364	40.7	8.88	79.89	2	0	122.9	68.1	85.3	135.5	104.1	149.1	92.2	24.6	89	94.4	95.2	139.4	High	Peak Found	High	High	Peak Found	High	High	High	Peak Found	Peak Found	High	High	1
FALSE	High	Master Protein	P50148	Guanine nucleotide-binding protein G(q) subunit alpha OS=Homo sapiens OX=9606 GN=GNAQ PE=1 SV=4	0	37.291	13	4	81	4	359	42.1	5.68	171.63	4	0	114.9	105.8	97.2	112.7	88.1	82.3	105.3	102.8	102.4	97.3	80.6	110.6	High	High	High	High	High	High	High	High	High	High	High	High	1
FALSE	High	Master Protein	O00203	AP-3 complex subunit beta-1 OS=Homo sapiens OX=9606 GN=AP3B1 PE=1 SV=3	0	37.29	5	5	98	5	1094	121.2	6.04	216	5	0	98.3	96.4	92.6	94.8	115.5	99	105.3	98.7	99.4	99.4	104	96.5	High	High	High	High	High	High	High	High	High	High	High	High	1
FALSE	High	Master Protein	O14579	Coatomer subunit epsilon OS=Homo sapiens OX=9606 GN=COPE PE=1 SV=3	0	37.282	16	4	169	4	308	34.5	5.12	350.48	4	0	110.2	74.1	92.9	101.5	116.1	95.7	108.5	107.7	106.2	94.2	112.1	80.9	High	High	High	High	High	High	High	High	High	High	High	High	1
FALSE	High	Master Protein	P40306	Proteasome subunit beta type-10 OS=Homo sapiens OX=9606 GN=PSMB10 PE=1 SV=1	0	37.239	11	2	167	2	273	28.9	7.81	805.78	2	0	147.7	42.3	103	107.4	40.2	124	71.2	129.2	113.5	71.1	93.6	156.9	High	High	High	High	High	High	High	High	High	High	High	High	1
FALSE	High	Master Protein	Q6IAA8	Ragulator complex protein LAMTOR1 OS=Homo sapiens OX=9606 GN=LAMTOR1 PE=1 SV=2	0	37.229	23	2	151	2	161	17.7	5.15	572.8	2	0	107.8	69.2	86.8	126.3	99.4	119.9	82.7	97.4	82.3	91.9	103.3	133.1	High	High	High	High	High	High	High	High	High	High	High	High	1
FALSE	High	Master Protein	P62753	40S ribosomal protein S6 OS=Homo sapiens OX=9606 GN=RPS6 PE=1 SV=1	0	37.187	17	5	262	5	249	28.7	10.84	460.54	5	0	87.8	103.8	69.3	132.9	109.5	96.5	96.8	100.3	107.6	121.6	96.4	77.3	High	High	High	High	High	High	High	High	High	High	High	High	1
FALSE	High	Master Protein	Q9NQT8	Kinesin-like protein KIF13B OS=Homo sapiens OX=9606 GN=KIF13B PE=1 SV=2	0	37.121	3	5	39	4	1826	202.7	5.88	92.94	5	1	78.9	134.5	88.7	95.8	93.3	100.1	104.3	95.5	105.6	83	106.2	114.3	High	High	High	High	High	High	High	High	High	High	High	High	1
FALSE	High	Master Protein	P49770	Translation initiation factor eIF-2B subunit beta OS=Homo sapiens OX=9606 GN=EIF2B2 PE=1 SV=3	0	37.111	9	2	18	2	351	39	6.16	34.97	2	0	161.1	42.5	114	133.3	69.6	148.7	78.1	106.3	62.9	60	80.3	143.2	High	Peak Found	High	Peak Found	High	High	High	Peak Found	Peak Found	Peak Found	Peak Found	High	1
FALSE	High	Master Protein	P21926	CD9 antigen OS=Homo sapiens OX=9606 GN=CD9 PE=1 SV=4	0	37.101	18	4	260	4	228	25.4	7.15	507.81	4	0	114.1	98.6	100.2	95.9	95.2	79.9	114.7	100.3	106.4	113.6	97.9	82.9	High	High	High	High	High	High	High	High	High	High	High	High	1
FALSE	High	Master Protein	Q13093	Platelet-activating factor acetylhydrolase OS=Homo sapiens OX=9606 GN=PLA2G7 PE=1 SV=1	0	37.019	12	4	36	4	441	50	7.56	51.26	4	0	100.1	121.9	106.8	82.6	72.1	91.7	99.8	93.7	118.1	104.4	112.3	96.5	High	High	High	High	High	High	Peak Found	High	High	Peak Found	High	High	1
FALSE	High	Master Protein	P43307	Translocon-associated protein subunit alpha OS=Homo sapiens OX=9606 GN=SSR1 PE=1 SV=3	0	37.004	12	2	64	2	286	32.2	4.49	155.74	2	0	97.6	80.2	109.8	99.8	124.3	122.7	103	73.6	82.5	93	105	108.4	High	High	High	High	High	High	High	High	High	High	High	High	1
FALSE	High	Master Protein	P17050	Alpha-N-acetylgalactosaminidase OS=Homo sapiens OX=9606 GN=NAGA PE=1 SV=2	0	36.953	9	3	150	3	411	46.5	5.19	433.58	3	0	108.8	111.7	130.1	69.5	82.8	90.6	111	98.1	98.4	111.3	101.2	86.5	High	High	High	High	High	High	High	High	High	High	High	High	1
FALSE	High	Master Protein	Q9UNM6	26S proteasome non-ATPase regulatory subunit 13 OS=Homo sapiens OX=9606 GN=PSMD13 PE=1 SV=2	0	36.945	13	5	108	5	376	42.9	5.81	213.85	5	0	114.8	96.1	109.4	94.6	71	94.8	109.6	99.2	101.2	119.4	101.1	88.7	High	High	High	High	High	High	High	High	High	High	High	High	1
FALSE	High	Master Protein	Q8IZP0	Abl interactor 1 OS=Homo sapiens OX=9606 GN=ABI1 PE=1 SV=4	0	36.891	6	2	82	2	508	55	7.06	248.54	2	0	91.4	113.9	94	105.4	116.7	86.4	96.5	120.8	103.5	91.8	85.4	94.1	High	High	High	High	High	High	High	High	High	High	High	High	1
FALSE	High	Master Protein	Q9UBQ0	Vacuolar protein sorting-associated protein 29 OS=Homo sapiens OX=9606 GN=VPS29 PE=1 SV=1	0	36.89	21	4	176	4	182	20.5	6.79	287.84	4	0	89.3	94.3	93	107.6	116.6	113.7	95.8	107	92.6	91.8	95.5	102.8	High	High	High	High	High	High	High	High	High	High	High	High	1
FALSE	High	Master Protein	P48736	Phosphatidylinositol 4,5-bisphosphate 3-kinase catalytic subunit gamma isoform OS=Homo sapiens OX=9606 GN=PIK3CG PE=1 SV=3	0	36.885	5	5	43	5	1102	126.4	7.5	102.63	5	0	112.5	83.4	93.8	97.1	103.3	120	98.5	98.3	94.8	92.2	96.6	109.2	High	High	High	High	High	High	High	High	High	High	High	High	1
FALSE	High	Master Protein	Q02252	Methylmalonate-semialdehyde dehydrogenase [acylating], mitochondrial OS=Homo sapiens OX=9606 GN=ALDH6A1 PE=1 SV=2	0	36.872	10	5	72	5	535	57.8	8.5	158.38	5	0	85.9	137.2	103.4	113.7	101.2	96.6	86.7	100	104.6	99.6	94.1	76.7	High	Peak Found	High	High	High	High	High	High	High	High	High	High	1
FALSE	High	Master Protein	P34059	N-acetylgalactosamine-6-sulfatase OS=Homo sapiens OX=9606 GN=GALNS PE=1 SV=1	0	36.849	8	3	11	3	522	58	6.74	30.67	3	0	130.6	95.7	85	149.5	87.5	115.6	68.1	95.6	94.7	71.4	80.6	125.7	High	High	High	High	Peak Found	Peak Found	Peak Found	Peak Found	Peak Found	Peak Found	Peak Found	High	1
FALSE	High	Master Protein	Q9BXP2	Solute carrier family 12 member 9 OS=Homo sapiens OX=9606 GN=SLC12A9 PE=1 SV=1	0	36.844	5	3	49	3	914	96	8.07	122.36	3	0	109.9	103.5	133.9	69.5	83	87.9	109	91	102.7	112.9	108.5	88.2	High	High	High	High	High	High	High	High	High	High	High	High	1
FALSE	High	Master Protein	Q99614	Tetratricopeptide repeat protein 1 OS=Homo sapiens OX=9606 GN=TTC1 PE=1 SV=1	0	36.801	14	3	36	3	292	33.5	4.84	102.59	3	0	100.3	85.1	104.7	88.8	100	116.5	104	111.2	88.5	104.9	103.3	92.9	High	Peak Found	High	High	High	High	High	High	Peak Found	High	High	High	1
FALSE	High	Master Protein	Q9UK41	Vacuolar protein sorting-associated protein 28 homolog OS=Homo sapiens OX=9606 GN=VPS28 PE=1 SV=1	0	36.792	23	3	24	3	221	25.4	5.54	89.66	3	0	103.3	85.3	142.9	107.5	56	118.2	126.7	62.4	62	146.7	86.2	102.9	High	Peak Found	Peak Found	High	Peak Found	High	Peak Found	Peak Found	High	Peak Found	High	High	1	Acetyl [N-Term]
FALSE	High	Master Protein	Q14344	Guanine nucleotide-binding protein subunit alpha-13 OS=Homo sapiens OX=9606 GN=GNA13 PE=1 SV=2	0	36.784	14	5	79	4	377	44	8	132.85	5	0	112	88.6	96.4	113.1	85.7	108.8	91.1	103.5	111.2	100.5	90.6	98.6	High	High	High	High	High	High	High	High	High	High	High	High	1
FALSE	High	Master Protein	Q9Y4I1	Unconventional myosin-Va OS=Homo sapiens OX=9606 GN=MYO5A PE=1 SV=2	0	36.783	2	3	5	2	1855	215.3	8.48	13.33	3	1	82.1	155.6	93.1	61.6	80.7	105	112	93.9	122.9	55.7	100.9	136.5	Peak Found	Peak Found	Peak Found	Peak Found	Peak Found	High	High	Peak Found	Peak Found	Peak Found	High	High	1
FALSE	High	Master Protein	Q9NP72	Ras-related protein Rab-18 OS=Homo sapiens OX=9606 GN=RAB18 PE=1 SV=1	0	36.755	21	4	143	4	206	23	5.24	421.78	4	0	105.7	81	91.9	111.4	122.2	119.4	96	98.7	78.5	73.8	100.1	121.3	High	High	High	High	High	High	High	High	High	High	High	High	1	Acetyl [N-Term]
FALSE	High	Master Protein	P02765	Alpha-2-HS-glycoprotein OS=Homo sapiens OX=9606 GN=AHSG PE=1 SV=2	0	36.717	4	2	67	2	367	39.3	5.72	172.34	2	0	94.8	105.1	113.1	88.5	51	106.4	168.1	115.8	85.2	141.4	45.3	85.2	High	High	High	High	High	High	High	High	High	High	High	High	1
FALSE	High	Master Protein	Q8NHP6	Motile sperm domain-containing protein 2 OS=Homo sapiens OX=9606 GN=MOSPD2 PE=1 SV=1	0	36.715	9	3	65	3	518	59.7	5.96	188.77	3	0	106.3	88.4	87.7	120.7	106.1	116.5	81.4	92.5	91.7	100.6	93.5	114.7	High	High	High	High	High	High	High	High	High	High	High	High	1
FALSE	High	Master Protein	P10155	RNA-binding protein RO60 OS=Homo sapiens OX=9606 GN=RO60 PE=1 SV=2	0	36.702	7	3	58	3	538	60.6	8.03	158.26	3	0	108	122.6	96.7	86.8	69.1	84	104.1	110.3	130.3	83	100.4	104.8	High	High	High	High	High	High	High	High	High	High	High	High	1
FALSE	High	Master Protein	P48556	26S proteasome non-ATPase regulatory subunit 8 OS=Homo sapiens OX=9606 GN=PSMD8 PE=1 SV=2	0	36.698	12	4	26	4	350	39.6	9.7	57.75	4	0	110.8	75.5	85.4	141.1	106.9	123.5	73.2	108.4	90.7	81.2	72.3	131.2	High	High	High	High	Peak Found	High	Peak Found	High	Peak Found	Peak Found	High	High	1
FALSE	High	Master Protein	Q8N2K0	Lysophosphatidylserine lipase ABHD12 OS=Homo sapiens OX=9606 GN=ABHD12 PE=1 SV=2	0	36.6	8	3	137	3	398	45.1	8.65	390.09	3	0	116.3	79.6	52.9	121.3	110.4	116.1	98.3	98.7	93.9	87.9	95.4	129.2	High	High	High	High	High	High	High	High	High	High	High	High	1
FALSE	High	Master Protein	Q9NZK5	Adenosine deaminase 2 OS=Homo sapiens OX=9606 GN=ADA2 PE=1 SV=2	0	36.596	8	4	156	4	511	58.9	7.91	381.67	4	0	120.9	95.7	104.3	71.1	130.3	98	87.2	108.8	110.5	109.9	102.3	61	High	High	High	High	High	High	High	High	High	High	High	High	1
FALSE	High	Master Protein	Q13636	Ras-related protein Rab-31 OS=Homo sapiens OX=9606 GN=RAB31 PE=1 SV=1	0	36.544	13	2	41	2	194	21.6	7.06	129.3	2	0	118.1	78.7	101.3	109.5	81.7	112.4	86.1	123.3	97.5	77.1	97.3	116.9	High	Peak Found	High	High	High	High	High	High	High	Peak Found	High	High	1
FALSE	High	Master Protein	P08559	Pyruvate dehydrogenase E1 component subunit alpha, somatic form, mitochondrial OS=Homo sapiens OX=9606 GN=PDHA1 PE=1 SV=3	0	36.524	17	5	84	5	390	43.3	8.06	202.81	5	0	88	122.9	127.4	83.5	110.1	82.4	104.7	98.6	106.3	100.1	91.4	84.7	High	High	High	High	High	High	High	High	High	High	High	High	1
FALSE	High	Master Protein	Q9Y6Y8	SEC23-interacting protein OS=Homo sapiens OX=9606 GN=SEC23IP PE=1 SV=1	0	36.482	5	4	32	4	1000	111	5.54	79.68	4	0	114.3	57	89.5	88.1	119.4	134.3	58.6	116.8	90.6	93.6	101.3	136.4	High	High	High	High	High	High	High	High	High	Peak Found	High	High	1
FALSE	High	Master Protein	Q9ULH1	Arf-GAP with SH3 domain, ANK repeat and PH domain-containing protein 1 OS=Homo sapiens OX=9606 GN=ASAP1 PE=1 SV=4	0	36.396	4	3	41	3	1129	125.4	7.31	100.66	3	0	85.5	159.6	101.1	106.4	69.9	96.8	103.4	80.6	93.2	93.3	96.8	113.4	High	High	High	High	High	High	High	High	High	High	High	High	1
FALSE	High	Master Protein	O96008	Mitochondrial import receptor subunit TOM40 homolog OS=Homo sapiens OX=9606 GN=TOMM40 PE=1 SV=1	0	36.344	21	3	96	3	361	37.9	7.25	212.18	3	0	102.2	104.9	128.4	69	98.9	84.4	119.7	106.6	82.7	90.9	114.7	97.5	High	High	High	High	High	High	High	High	High	High	High	High	1
FALSE	High	Master Protein	Q7Z3J2	VPS35 endosomal protein-sorting factor-like OS=Homo sapiens OX=9606 GN=VPS35L PE=1 SV=2	0	36.182	5	4	88	4	963	109.5	7.21	167.72	4	0	95	101.9	95	79.7	104.4	99.7	114.9	104.2	95	118	105.2	87	High	High	High	High	High	High	High	High	High	High	High	High	1
FALSE	High	Master Protein	Q9UKV3	Apoptotic chromatin condensation inducer in the nucleus OS=Homo sapiens OX=9606 GN=ACIN1 PE=1 SV=2	0	36.161	5	7	91	7	1341	151.8	6.43	188.77	7	0	80.7	89.2	108.6	82.4	119.4	127.6	117	95.7	84.6	86.9	108.6	99.3	High	High	High	High	High	High	High	High	High	High	High	High	1
FALSE	High	Master Protein	O43847	Nardilysin OS=Homo sapiens OX=9606 GN=NRDC PE=1 SV=3	0	36.039	3	4	80	4	1151	131.6	4.98	212	4	0	94.7	88.9	98	66.3	117.9	119.7	115.1	106.2	95.5	100.1	108.2	89.5	High	High	High	High	High	High	High	High	High	High	High	High	1
FALSE	High	Master Protein	P18621	60S ribosomal protein L17 OS=Homo sapiens OX=9606 GN=RPL17 PE=1 SV=3	0	35.998	18	3	103	3	184	21.4	10.17	245.13	3	0	126.4	115.6	91.3	77.8	133	95.6	67.4	101.8	140	97.6	98.9	54.6	High	High	High	High	High	High	High	High	High	High	High	High	1
FALSE	High	Master Protein	P40429	60S ribosomal protein L13a OS=Homo sapiens OX=9606 GN=RPL13A PE=1 SV=2	0	35.982	24	5	348	5	203	23.6	10.93	678.04	5	0	99.1	115.8	101.7	86.5	118.1	84.2	106.3	100.8	103.8	95.4	103.1	85.3	High	High	High	High	High	High	High	High	High	High	High	High	1
FALSE	High	Master Protein	Q96F07	Cytoplasmic FMR1-interacting protein 2 OS=Homo sapiens OX=9606 GN=CYFIP2 PE=1 SV=2	0	35.954	4	6	139	1	1278	148.3	7.31	270.07	6	0	72.5	82.5	116.1	59.7	92	164.6	106.9	110.6	82.2	89.1	112.5	111.2	Peak Found	Peak Found	High	Peak Found	Peak Found	High	Peak Found	Peak Found	Peak Found	Peak Found	Peak Found	Peak Found	1
FALSE	High	Master Protein	Q92522	Histone H1.10 OS=Homo sapiens OX=9606 GN=H1-10 PE=1 SV=1	0	35.84	18	3	30	3	213	22.5	10.76	81.19	3	0	69.3	106.7	137.9	71.2	129.1	73	102.1	94.4	100.1	104.8	92.3	119.2	High	High	High	Peak Found	High	High	High	High	High	High	High	High	1
FALSE	High	Master Protein	P51665	26S proteasome non-ATPase regulatory subunit 7 OS=Homo sapiens OX=9606 GN=PSMD7 PE=1 SV=2	0	35.833	18	3	67	3	324	37	6.77	135.47	3	0	109.4	109.1	118.7	105.6	64	91.5	112	76.1	103.3	107.8	101.9	100.7	High	High	High	High	High	High	High	High	High	High	High	High	1
FALSE	High	Master Protein	Q16836	Hydroxyacyl-coenzyme A dehydrogenase, mitochondrial OS=Homo sapiens OX=9606 GN=HADH PE=1 SV=3	0	35.797	15	6	135	6	314	34.3	8.85	226.5	6	0	101.1	84.4	110.1	74.8	102.7	94.9	112	94.5	111.6	118.8	103.2	91.9	High	High	High	High	High	High	High	High	High	High	High	High	1
FALSE	High	Master Protein	P15170	Eukaryotic peptide chain release factor GTP-binding subunit ERF3A OS=Homo sapiens OX=9606 GN=GSPT1 PE=1 SV=1	0	35.705	9	6	83	6	499	55.7	5.62	125.76	6	0	101.1	95.8	117.3	88	103.3	74.7	112.6	107.9	110.4	108.6	99.3	80.9	High	High	High	High	High	High	High	High	High	High	High	High	1
FALSE	High	Master Protein	Q9UBQ7	Glyoxylate reductase/hydroxypyruvate reductase OS=Homo sapiens OX=9606 GN=GRHPR PE=1 SV=1	0	35.633	15	3	51	3	328	35.6	7.39	159.12	3	0	103.6	97.6	59.9	101.7	109.8	106.2	114.3	159.7	97.6	113.8	43.9	91.8	High	High	High	High	High	High	High	High	High	High	High	High	1
FALSE	High	Master Protein	P24539	ATP synthase F(0) complex subunit B1, mitochondrial OS=Homo sapiens OX=9606 GN=ATP5PB PE=1 SV=2	0	35.583	18	5	216	5	256	28.9	9.36	497.55	5	0	98.8	110.9	129.1	78	83.7	78.4	99.4	108.4	111.6	102.9	100.3	98.6	High	High	High	High	High	High	High	High	High	High	High	High	1
FALSE	High	Master Protein	P13861	cAMP-dependent protein kinase type II-alpha regulatory subunit OS=Homo sapiens OX=9606 GN=PRKAR2A PE=1 SV=2	0	35.529	11	3	14	3	404	45.5	5.07	39.73	3	0	114.5	92.1	102.6	87.7	81.6	114.6	101.2	99.7	97.2	93.7	117.7	97.3	High	High	High	Peak Found	Peak Found	High	Peak Found	High	Peak Found	High	High	Peak Found	1
FALSE	High	Master Protein	Q99961	Endophilin-A2 OS=Homo sapiens OX=9606 GN=SH3GL1 PE=1 SV=1	0	35.469	14	5	18	5	368	41.5	5.43	20.96	5	0	102.6	76.6	84.8	102.9	111.1	124	99.7	106.2	94.7	75.6	99.1	122.7	High	Peak Found	High	High	High	High	High	High	Peak Found	High	Peak Found	High	1
FALSE	High	Master Protein	Q96FS4	Signal-induced proliferation-associated protein 1 OS=Homo sapiens OX=9606 GN=SIPA1 PE=1 SV=1	0	35.421	4	3	31	3	1042	112.1	6.6	82.17	3	0	82.9	123.9	115.4	115.2	48.6	95.9	128.8	69	80	116.5	133.6	90.3	High	High	High	High	High	High	High	High	High	High	High	High	1
FALSE	High	Master Protein	P61353	60S ribosomal protein L27 OS=Homo sapiens OX=9606 GN=RPL27 PE=1 SV=2	0	35.381	22	2	172	2	136	15.8	10.56	388.5	2	0	102.5	114.2	108.3	64.2	105.9	74.4	99.2	108.8	117.7	94.3	118.2	92.2	High	High	High	High	High	High	High	High	High	High	High	High	1
FALSE	High	Master Protein	Q9Y6E0	Serine/threonine-protein kinase 24 OS=Homo sapiens OX=9606 GN=STK24 PE=1 SV=1	0	35.318	11	4	55	1	443	49.3	5.69	129.39	4	3	109.1	100.9	110.9	70.3	95.3	91	112.9	107.1	103.8	98.9	94.8	104.9	High	High	High	High	High	High	High	High	High	High	High	High	1
FALSE	High	Master Protein	Q9BZE9	Tether containing UBX domain for GLUT4 OS=Homo sapiens OX=9606 GN=ASPSCR1 PE=1 SV=1	0	35.292	7	3	14	3	553	60.1	6.64	35.9	3	0	111.8	85.7	126.3	58.4	85.6	86.9	114	100.7	116.3	112.9	98.9	102.4	High	Peak Found	High	Peak Found	High	High	High	Peak Found	High	High	High	High	1
FALSE	High	Master Protein	P36507	Dual specificity mitogen-activated protein kinase kinase 2 OS=Homo sapiens OX=9606 GN=MAP2K2 PE=1 SV=1	0	35.29	6	3	50	3	400	44.4	6.55	120.95	3	0	83.7	57.8	86.1	108.2	119.2	111.2	108.7	140.5	77.5	90.5	108.1	108.6	High	High	High	High	High	High	High	High	High	High	High	High	1
FALSE	High	Master Protein	Q8NFW8	N-acylneuraminate cytidylyltransferase OS=Homo sapiens OX=9606 GN=CMAS PE=1 SV=2	0	35.28	13	5	36	5	434	48.3	7.93	65.76	5	0	98.3	81.2	94.4	156.4	129.4	120.8	79	98.1	40	89.6	97.1	115.7	High	Peak Found	High	High	High	High	High	High	High	High	High	High	1
FALSE	High	Master Protein	Q13363	C-terminal-binding protein 1 OS=Homo sapiens OX=9606 GN=CTBP1 PE=1 SV=2	0	35.26	11	3	15	3	440	47.5	6.77	37.98	3	0	32.4	188.9	193.2	33.4	27.5	128.4	174.3	40.4	23.1	170.6	165.9	22	High	High	High	Peak Found	High	High	High	Peak Found	Peak Found	High	High	Peak Found	1
FALSE	High	Master Protein	O43747	AP-1 complex subunit gamma-1 OS=Homo sapiens OX=9606 GN=AP1G1 PE=1 SV=5	0	35.215	6	5	61	5	822	91.3	6.8	121.75	5	0	113.8	118.3	93.4	113.3	99.2	89.6	92.2	109.9	118.2	88	82	82.1	High	High	High	High	High	High	High	High	High	High	High	High	1
FALSE	High	Master Protein	Q13347	Eukaryotic translation initiation factor 3 subunit I OS=Homo sapiens OX=9606 GN=EIF3I PE=1 SV=1	0	35.199	14	4	110	4	325	36.5	5.64	284.54	4	0	102.1	114	98	81.1	116.3	94.5	90.7	111.2	106	91.7	102.7	91.6	High	High	High	High	High	High	High	High	High	High	High	High	1
FALSE	High	Master Protein	P53367	Arfaptin-1 OS=Homo sapiens OX=9606 GN=ARFIP1 PE=1 SV=2	0	35.172	15	5	56	5	373	41.7	6.7	115.94	5	0	96.1	87.3	95.7	96.7	88	102.2	98.9	86.4	106.1	89.3	156.7	96.7	High	Peak Found	High	Peak Found	High	High	High	High	High	High	High	High	1
FALSE	High	Master Protein	Q96PU8	KH domain-containing RNA-binding protein QKI OS=Homo sapiens OX=9606 GN=QKI PE=1 SV=1	0	35.153	14	4	77	4	341	37.6	8.56	163.87	4	0	103.2	168.2	74.1	82.5	45	93.5	117.2	91.7	75.6	109.8	107.5	131.7	High	High	High	High	High	High	High	High	High	High	High	High	1
FALSE	High	Master Protein	O60701	UDP-glucose 6-dehydrogenase OS=Homo sapiens OX=9606 GN=UGDH PE=1 SV=1	0	35.14	11	3	35	3	494	55	7.12	79.68	3	0	111	114.3	143.9	72.2	41.9	94.2	129.6	94.1	98.3	118.4	100.4	81.8	High	High	High	High	High	High	High	High	High	High	High	High	1
FALSE	High	Master Protein	Q00796	Sorbitol dehydrogenase OS=Homo sapiens OX=9606 GN=SORD PE=1 SV=4	0	35.127	9	3	63	3	357	38.3	7.97	126.03	3	0	132.6	85.2	88.6	99	111.8	124.9	90.3	92.6	104.2	93.6	97.4	79.7	High	High	High	High	High	High	High	High	High	High	High	High	1
FALSE	High	Master Protein	Q13586	Stromal interaction molecule 1 OS=Homo sapiens OX=9606 GN=STIM1 PE=1 SV=3	0	35.116	6	3	44	3	685	77.4	6.67	122.14	3	0	88	14.9	82.4	122.2	128.1	142	86.1	106	99.4	104	99.9	127.1	High	High	High	High	High	High	High	High	High	High	High	High	1
FALSE	High	Master Protein	P04440	HLA class II histocompatibility antigen, DP beta 1 chain OS=Homo sapiens OX=9606 GN=HLA-DPB1 PE=1 SV=1	0	35.077	16	4	340	3	258	29.1	8.57	649.35	4	0	114.3	132.9	87.6	111.1	89.2	95.6	70.5	104.7	126.3	100.5	108.1	59.1	High	High	High	High	High	High	High	High	High	High	High	High	1
FALSE	High	Master Protein	Q9H307	Pinin OS=Homo sapiens OX=9606 GN=PNN PE=1 SV=5	0	35.058	6	4	51	4	717	81.6	7.14	120.49	4	0	91.5	47.1	113.6	58.9	102.5	144.9	123.5	130.4	75.7	86.2	110.5	115.1	High	Peak Found	High	High	High	High	High	High	Peak Found	High	High	High	1
FALSE	High	Master Protein	Q86WV6	Stimulator of interferon genes protein OS=Homo sapiens OX=9606 GN=STING1 PE=1 SV=1	0	35.038	15	3	17	3	379	42.2	7.05	53.49	3	0	121.6	41.3	99.8	112.3	81.9	144.6	78.5	108.3	88.8	60.3	93.1	169.6	High	Peak Found	Peak Found	High	Peak Found	High	Peak Found	High	Peak Found	Peak Found	Peak Found	High	1
FALSE	High	Master Protein	Q96RQ3	Methylcrotonoyl-CoA carboxylase subunit alpha, mitochondrial OS=Homo sapiens OX=9606 GN=MCCC1 PE=1 SV=3	0	35.009	6	3	6	3	725	80.4	7.78	20.09	3	0	101.9	79.2	73.2	135.5	124	162.9	80.6	92.3	106.7	79.6	81.5	82.4	Peak Found	Peak Found	Peak Found	Peak Found	Peak Found	High	Peak Found	Peak Found	Peak Found	Peak Found	Peak Found	High	1
FALSE	High	Master Protein	P62306	Small nuclear ribonucleoprotein F OS=Homo sapiens OX=9606 GN=SNRPF PE=1 SV=1	0	34.945	15	2	38	2	86	9.7	4.67	85.36	2	0	72.2	74.3	101.9	9.4	131.4	194.1	145.2	87.5	69.4	104.4	120.7	89.4	High	Peak Found	High	Peak Found	High	High	High	High	High	High	High	High	1
FALSE	High	Master Protein	Q9C0E8	Endoplasmic reticulum junction formation protein lunapark OS=Homo sapiens OX=9606 GN=LNPK PE=1 SV=2	0	34.874	11	5	114	5	428	47.7	5.11	182.72	5	0	75.3	212.4	74.4	121.4	57.8	75.4	82.6	66.1	133.5	56.7	112.5	131.9	High	High	High	High	High	High	High	High	High	High	High	High	1
FALSE	High	Master Protein	Q658P3	Metalloreductase STEAP3 OS=Homo sapiens OX=9606 GN=STEAP3 PE=1 SV=2	0	34.864	7	3	36	3	488	54.6	8.6	86.8	3	0	70.8	120.9	84	128.8	116.4	52.1	106	130.8	111	95.7	82.8	100.8	High	Peak Found	High	High	High	High	High	High	High	High	High	High	1
FALSE	High	Master Protein	Q7Z739	YTH domain-containing family protein 3 OS=Homo sapiens OX=9606 GN=YTHDF3 PE=1 SV=1	0	34.836	7	5	30	2	585	63.8	9.04	62.75	5	3	112.5	98.9	104.4	81.8	88.7	91.7	103	97.4	111.7	112.1	102	95.7	High	Peak Found	Peak Found	Peak Found	Peak Found	High	High	Not Found	Peak Found	Peak Found	Peak Found	Peak Found	1
FALSE	High	Master Protein	O75410	Transforming acidic coiled-coil-containing protein 1 OS=Homo sapiens OX=9606 GN=TACC1 PE=1 SV=2	0	34.834	8	5	56	5	805	87.7	4.88	115.43	5	0	99.3	131.4	103.8	82.7	72.3	77.1	121.3	89.1	94.9	126	109.7	92.4	High	High	High	High	High	High	High	High	High	High	High	High	1
FALSE	High	Master Protein	O00291	Huntingtin-interacting protein 1 OS=Homo sapiens OX=9606 GN=HIP1 PE=1 SV=5	0	34.807	6	6	28	6	1037	116.1	5.3	42.03	6	0	92.7	102.8	117.6	83	90.6	121.4	103	92.1	87.9	95.5	103.5	109.9	Peak Found	High	High	High	High	High	High	Peak Found	High	High	Peak Found	High	1
FALSE	High	Master Protein	Q9NRY5	Protein FAM114A2 OS=Homo sapiens OX=9606 GN=FAM114A2 PE=1 SV=4	0	34.756	11	4	7	4	505	55.4	4.88	10.37	4	0	135.4		128.4	87.9	79	71	122.1	110.9	109.1	106.9	111.2	138.1	Peak Found	Peak Found	High	Peak Found	Peak Found	Peak Found	High	Peak Found	Peak Found	High	High	High	1
FALSE	High	Master Protein	Q15653	NF-kappa-B inhibitor beta OS=Homo sapiens OX=9606 GN=NFKBIB PE=1 SV=2	0	34.732	7	2	23	2	356	37.7	4.84	73.12	2	0	82.2	71.7	118	45.8	100.8	125	103.7	166.8	100.1	54.3	113	118.6	High	Peak Found	High	Peak Found	High	High	High	High	High	Peak Found	High	High	1
FALSE	High	Master Protein	Q9HD20	Endoplasmic reticulum transmembrane helix translocase OS=Homo sapiens OX=9606 GN=ATP13A1 PE=1 SV=2	0	34.684	4	5	110	5	1204	132.9	8.13	180.88	5	0	95.3	82.7	107.7	87	110.5	111.9	104.1	105.6	73	108.4	101.8	112	High	High	High	High	High	High	High	High	High	High	High	High	1
FALSE	High	Master Protein	Q99426	Tubulin-folding cofactor B OS=Homo sapiens OX=9606 GN=TBCB PE=1 SV=2	0	34.547	18	4	127	4	244	27.3	5.15	319.42	4	0	96.6	79.6	111.3	91.1	104.6	120.2	99.7	104.8	86.7	98.9	100.6	106	High	High	High	High	High	High	High	High	High	High	High	High	1
FALSE	High	Master Protein	Q9H0E2	Toll-interacting protein OS=Homo sapiens OX=9606 GN=TOLLIP PE=1 SV=1	0	34.517	16	4	85	4	274	30.3	5.97	230.26	4	0	136.8	69.1	89.8	119.9	76.7	124.9	75.1	98.8	108.7	98	87.2	114.8	High	High	High	High	High	High	High	High	High	High	High	High	1
FALSE	High	Master Protein	P16333	Cytoplasmic protein NCK1 OS=Homo sapiens OX=9606 GN=NCK1 PE=1 SV=1	0	34.51	12	4	77	4	377	42.8	6.47	173.04	4	0	96.7	87.8	91.7	123	88.9	121.8	94.7	106.5	82.7	89.5	99.7	116.9	High	High	High	High	High	High	High	High	High	High	High	High	1
FALSE	High	Master Protein	P28070	Proteasome subunit beta type-4 OS=Homo sapiens OX=9606 GN=PSMB4 PE=1 SV=4	0	34.418	17	3	63	3	264	29.2	5.97	202.21	3	0	96.2	110.6	89	104.6	135.3	84.2	86.1	111.8	109.6	91	88.4	93.1	High	High	High	High	High	High	High	High	High	High	High	High	1
FALSE	High	Master Protein	Q8TD19	Serine/threonine-protein kinase Nek9 OS=Homo sapiens OX=9606 GN=NEK9 PE=1 SV=2	0	34.393	4	3	31	3	979	107.1	5.74	82.54	3	0	114.3	42.6	80.7	159.1	135	148.7	80.1	101.2	61.3	79.3	79.9	117.8	High	Peak Found	High	High	High	High	High	High	High	High	High	High	1
FALSE	High	Master Protein	Q9H2M9	Rab3 GTPase-activating protein non-catalytic subunit OS=Homo sapiens OX=9606 GN=RAB3GAP2 PE=1 SV=1	0	34.341	3	3	56	3	1393	155.9	5.62	163.15	3	0	116.2	95.5	77.1	86.9	109.1	104.9	103.7	102.1	92.7	93.7	120	98.1	High	Peak Found	High	High	High	High	High	High	High	High	High	High	1
FALSE	High	Master Protein	P15104	Glutamine synthetase OS=Homo sapiens OX=9606 GN=GLUL PE=1 SV=4	0	34.241	11	3	149	3	373	42	6.89	335.85	3	0	114.5	92.2	71.1	115.1	122	84.6	122.4	115.1	71	128.9	97.9	65.2	High	High	High	High	High	High	High	High	High	High	High	High	1
FALSE	High	Master Protein	Q13188	Serine/threonine-protein kinase 3 OS=Homo sapiens OX=9606 GN=STK3 PE=1 SV=2	0	34.229	10	4	55	1	491	56.3	5.24	155.13	4	0	149.3	76	105.1	206.6	43.7	70.7	83.3	100.9	111.9	69.5	109.3	73.6	High	Peak Found	Peak Found	Peak Found	Peak Found	High	Peak Found	Peak Found	Peak Found	Peak Found	Peak Found	Peak Found	1
FALSE	High	Master Protein	P55263	Adenosine kinase OS=Homo sapiens OX=9606 GN=ADK PE=1 SV=2	0	34.104	9	3	113	3	362	40.5	6.7	245.89	3	0	86.1	85.9	112	92.2	90.1	97.8	102.1	90.4	109.7	119.7	113.6	100.4	High	High	High	High	High	High	High	High	High	High	High	High	1
FALSE	High	Master Protein	P15153	Ras-related C3 botulinum toxin substrate 2 OS=Homo sapiens OX=9606 GN=RAC2 PE=1 SV=1	0	34.071	27	5	317	2	192	21.4	7.61	381.44	5	2	108.9	110.7	111.5	86.5	97.9	83.6	97.9	102.9	117.2	99	101	83	High	High	High	High	High	High	High	High	High	High	High	High	1
FALSE	High	Master Protein	Q9Y305	Acyl-coenzyme A thioesterase 9, mitochondrial OS=Homo sapiens OX=9606 GN=ACOT9 PE=1 SV=2	0	34.04	10	3	15	3	439	49.9	8.6	34.82	3	0	60.1	146.2	123.9	80.4	66.5	246.5	95.7	44.4	45.6	66.2	164.7	59.8	Peak Found	Peak Found	High	High	High	High	High	High	Peak Found	High	High	Peak Found	1
FALSE	High	Master Protein	Q8TEA8	D-aminoacyl-tRNA deacylase 1 OS=Homo sapiens OX=9606 GN=DTD1 PE=1 SV=2	0	34.017	11	3	29	3	209	23.4	8.24	90.77	3	0	114.5	86.1	101.7	70.1	105.3	115.4	95.7	98.4	118.8	108.4	97.5	88	High	Peak Found	High	High	High	High	High	High	High	High	High	High	1
FALSE	High	Master Protein	O15031	Plexin-B2 OS=Homo sapiens OX=9606 GN=PLXNB2 PE=1 SV=3	0	33.952	3	5	70	5	1838	205	6.24	149.32	5	0	93	69.3	98.2	95	102.4	154.5	98.3	97.7	86.5	84.1	92.8	128.1	High	High	High	High	High	High	High	High	High	High	High	High	1
FALSE	High	Master Protein	Q13546	Receptor-interacting serine/threonine-protein kinase 1 OS=Homo sapiens OX=9606 GN=RIPK1 PE=1 SV=3	0	33.939	7	3	9	3	671	75.9	6.33	21.93	3	0	83.7	184.2	84.6	139.3	67.4	88.1	99.1	91.8	76.6	63.4	93.2	128.6	Peak Found	Peak Found	High	High	Peak Found	High	Peak Found	High	Peak Found	High	High	Peak Found	1
FALSE	High	Master Protein	P62851	40S ribosomal protein S25 OS=Homo sapiens OX=9606 GN=RPS25 PE=1 SV=1	0	33.821	33	5	72	5	125	13.7	10.11	143.39	5	0	84.1	118.2	112.5	62.7	144.4	64.2	122.8	112.1	102.2	95.3	94	87.6	High	High	High	High	High	High	High	High	High	High	High	High	1
FALSE	High	Master Protein	P37840	Alpha-synuclein OS=Homo sapiens OX=9606 GN=SNCA PE=1 SV=1	0	33.766	30	3	18	3	140	14.5	4.7	27.17	3	0	68.7	80.1	121.5	39	213.5	56.6	119.9	198.7	69.8	126.6	58.3	47.1	High	High	High	Peak Found	High	High	High	High	High	High	Peak Found	Peak Found	1
FALSE	High	Master Protein	Q15370	Elongin-B OS=Homo sapiens OX=9606 GN=ELOB PE=1 SV=1	0	33.754	24	4	332	4	118	13.1	4.88	657.48	4	0	89.4	97.5	86.4	111.6	117.9	96.5	102.7	114.3	97.7	98.5	97.7	89.8	High	High	High	High	High	High	High	High	High	High	High	High	1
FALSE	High	Master Protein	Q13637	Ras-related protein Rab-32 OS=Homo sapiens OX=9606 GN=RAB32 PE=1 SV=3	0	33.651	12	2	68	2	225	25	6.54	260.44	2	0	102.7	81.5	78.2	115.4	149.3	121	78	110.1	90.8	68	88.1	117	High	High	High	High	High	High	High	Peak Found	High	High	High	High	1
FALSE	High	Master Protein	P61225	Ras-related protein Rap-2b OS=Homo sapiens OX=9606 GN=RAP2B PE=1 SV=1	0	33.614	26	5	168	3	183	20.5	4.81	356.84	5	2	116.4	39.5	103.4	108.4	108	102.7	103	103	110.2	108	100.9	96.4	High	High	High	High	High	High	High	High	High	High	High	High	1
FALSE	High	Master Protein	Q96CS3	FAS-associated factor 2 OS=Homo sapiens OX=9606 GN=FAF2 PE=1 SV=2	0	33.517	10	3	30	3	445	52.6	5.62	80.75	3	0	105	40.2	88.5	87.3	160.6	135.6	79.2	169.7	64.9	67.8	84.3	117	High	High	High	High	High	High	High	High	High	High	High	High	1
FALSE	High	Master Protein	Q96I24	Far upstream element-binding protein 3 OS=Homo sapiens OX=9606 GN=FUBP3 PE=1 SV=2	0	33.49	11	3	14	2	572	61.6	8.38	40.74	3	0	168.9	134.1	130.2	61.8	4.9	126.2	111.7	51.1	110.6	123.6	100.1	76.8	High	Peak Found	Peak Found	Peak Found	Peak Found	High	High	Peak Found	High	High	High	Peak Found	1
FALSE	High	Master Protein	O60832	H/ACA ribonucleoprotein complex subunit DKC1 OS=Homo sapiens OX=9606 GN=DKC1 PE=1 SV=3	0	33.488	10	3	22	3	514	57.6	9.42	60.68	3	0	103.7	58.5	68.4	131.1	77.8	174.7	84.5	114.1	87	51.5	87.6	161.1	High	Peak Found	High	High	High	High	High	High	Peak Found	Peak Found	High	High	1
FALSE	High	Master Protein	O00244	Copper transport protein ATOX1 OS=Homo sapiens OX=9606 GN=ATOX1 PE=1 SV=1	0	33.428	37	2	59	2	68	7.4	7.24	167.42	2	0	111.2	112.6	85.3	132.4	67.6	81.8	78.6	122.3	116.4	84.9	99.6	107.5	High	High	High	High	Peak Found	High	High	High	High	High	High	High	1
FALSE	High	Master Protein	Q96A26	Protein FAM162A OS=Homo sapiens OX=9606 GN=FAM162A PE=1 SV=2	0	33.207	18	2	96	2	154	17.3	9.77	227.49	2	0	104.7	61.3	99.5	100.8	95.3	133.1	86.1	110.3	92.9	91.9	94.7	129.5	High	High	High	High	High	High	High	High	High	High	High	High	1
FALSE	High	Master Protein	O75477	Erlin-1 OS=Homo sapiens OX=9606 GN=ERLIN1 PE=1 SV=2	0	33.194	12	4	85	2	348	39.1	7.87	173.61	4	0	102.3	95.4	111.1	92.1	114.6	89.2	104.4	92.4	95.3	101.3	101.3	100.7	High	High	High	High	High	High	High	High	High	High	High	High	1
FALSE	High	Master Protein	O14561	Acyl carrier protein, mitochondrial OS=Homo sapiens OX=9606 GN=NDUFAB1 PE=1 SV=3	0	33.194	10	2	133	2	156	17.4	4.93	420.36	2	0	127.6	70	85.9	132.9	69	123.3	67.6	111.2	100.9	67.5	81.3	162.8	High	High	High	High	High	High	High	High	High	High	High	High	1
FALSE	High	Master Protein	Q15637	Splicing factor 1 OS=Homo sapiens OX=9606 GN=SF1 PE=1 SV=4	0	33.181	7	3	22	3	639	68.3	8.98	63.73	3	0	44.8	93.8	100.8	81.5	127.2	145.5	86.1	112.6	97.4	90.2	101.1	118.9	Peak Found	High	High	Peak Found	High	High	High	High	Peak Found	Peak Found	High	Peak Found	1
FALSE	High	Master Protein	P09417	Dihydropteridine reductase OS=Homo sapiens OX=9606 GN=QDPR PE=1 SV=2	0	33.18	17	2	30	2	244	25.8	7.37	102.6	2	0	86.1	79	83.8	135.7	127.6	134.6	86.8	84.6	90.2	107	87.5	97.1	High	Peak Found	High	High	High	Peak Found	High	Peak Found	High	Peak Found	High	High	1
FALSE	High	Master Protein	P16949	Stathmin OS=Homo sapiens OX=9606 GN=STMN1 PE=1 SV=3	0	33.06	43	6	199	6	149	17.3	5.97	369.11	6	0	99.1	110.6	96	70.9	97.6	98.3	119.3	98.8	105.7	124.8	101.3	77.7	High	High	High	High	High	High	High	High	High	High	High	High	1
FALSE	High	Master Protein	P49915	GMP synthase [glutamine-hydrolyzing] OS=Homo sapiens OX=9606 GN=GMPS PE=1 SV=1	0	32.99	4	2	10	2	693	76.7	6.87	28.39	2	0	119.5	78.7	116.2	88.5	76.7	118.3	99.1	95	90.6	108.9	102.8	105.7	High	Peak Found	Peak Found	Peak Found	High	High	Peak Found	Peak Found	Peak Found	Peak Found	Peak Found	High	1
FALSE	High	Master Protein	Q96RP9	Elongation factor G, mitochondrial OS=Homo sapiens OX=9606 GN=GFM1 PE=1 SV=2	0	32.959	6	4	53	4	751	83.4	7.01	117.13	4	0	108.4	104.5	118.1	109.5	112.5	104	98.9	99.2	41.8	99.5	106	97.7	High	High	High	High	High	High	High	High	High	High	High	High	1
FALSE	High	Master Protein	Q15691	Microtubule-associated protein RP/EB family member 1 OS=Homo sapiens OX=9606 GN=MAPRE1 PE=1 SV=3	0	32.93	23	6	224	6	268	30	5.14	421.54	6	0	106.1	97.6	89.3	112	105.1	122.4	94.9	94.8	83.3	89.8	98	106.7	High	High	High	High	High	High	High	High	High	High	High	High	1
FALSE	High	Master Protein	O15269	Serine palmitoyltransferase 1 OS=Homo sapiens OX=9606 GN=SPTLC1 PE=1 SV=1	0	32.902	6	3	51	3	473	52.7	6.01	122	3	0	101.2	119.7	143.8	79.6	62.5	86.3	93.7	100.8	115.2	110.3	102.4	84.5	High	High	High	High	High	High	High	High	High	High	High	High	1
FALSE	High	Master Protein	P54922	ADP-ribosylhydrolase ARH1 OS=Homo sapiens OX=9606 GN=ADPRH PE=1 SV=1	0	32.735	12	3	52	3	357	39.5	6.52	110.18	3	0	121.1	107.3	123.1	105.6	73	71.3	118.6	72.4	92	107.6	86	121.9	High	High	High	High	High	High	High	High	High	High	High	High	1
FALSE	High	Master Protein	Q9NZL9	Methionine adenosyltransferase 2 subunit beta OS=Homo sapiens OX=9606 GN=MAT2B PE=1 SV=1	0	32.728	18	4	66	4	334	37.5	7.36	196.15	4	0	112.5	81.8	109.4	84.6	113.1	106.5	107.8	97.1	84.8	103.2	99.8	99.3	High	Peak Found	High	High	High	High	High	High	High	High	High	High	1
FALSE	High	Master Protein	Q8TED4	Glucose-6-phosphate exchanger SLC37A2 OS=Homo sapiens OX=9606 GN=SLC37A2 PE=2 SV=2	0	32.723	5	2	100	2	501	54.4	6.81	341.74	2	0	132.6	95	89	113.1	82	95.7	81.8	117.9	92.9	89.4	99.8	110.7	High	High	High	High	High	High	High	High	High	High	High	High	1
FALSE	High	Master Protein	Q6PCB7	Long-chain fatty acid transport protein 1 OS=Homo sapiens OX=9606 GN=SLC27A1 PE=1 SV=1	0	32.717	7	3	27	2	646	71.1	8.53	72.48	3	0	119.1	16.3	138.6	22.8	125.7	125.8	116.6	120.2	62	147.4	100.8	104.7	High	Peak Found	High	Peak Found	High	High	High	High	Peak Found	High	High	High	1
FALSE	High	Master Protein	Q13151	Heterogeneous nuclear ribonucleoprotein A0 OS=Homo sapiens OX=9606 GN=HNRNPA0 PE=1 SV=1	0	32.7	9	2	58	1	305	30.8	9.29	262.81	2	0	100.6	10.8	123.5	131.1	70	136.4	80.7	126.8	104.1	63.2	103.8	149	High	High	High	High	High	High	High	High	High	High	High	High	1
FALSE	High	Master Protein	P51159	Ras-related protein Rab-27A OS=Homo sapiens OX=9606 GN=RAB27A PE=1 SV=3	0	32.68	14	4	64	4	221	24.9	5.22	110.45	4	0	100.8	96.2	74.6	112.5	113.1	118.8	86.9	98	103.9	112.3	101.9	81	High	High	High	High	High	High	High	High	High	High	High	High	1
FALSE	High	Master Protein	P68400	Casein kinase II subunit alpha OS=Homo sapiens OX=9606 GN=CSNK2A1 PE=1 SV=1	0	32.636	12	3	20	3	391	45.1	7.74	44.13	3	0	111.7	82.2	67.2	135.5	118.5	125.7	68.8	81.6	106	100.7	78.3	123.8	High	High	High	Peak Found	High	High	High	High	High	High	High	High	1
FALSE	High	Master Protein	Q96S52	GPI transamidase component PIG-S OS=Homo sapiens OX=9606 GN=PIGS PE=1 SV=3	0	32.617	7	3	28	3	555	61.6	6.49	47	3	0	113.5	78.9	133.5	118.9	150.6	131.2	104.9	83.8	43	45.8	96.9	99	High	Peak Found	High	High	High	High	High	High	Peak Found	High	High	High	1
FALSE	High	Master Protein	P61604	10 kDa heat shock protein, mitochondrial OS=Homo sapiens OX=9606 GN=HSPE1 PE=1 SV=2	0	32.613	42	4	93	4	102	10.9	8.92	181.35	4	0	96.5	106.9	96.4	117.5	124	80.8	88.2	101.1	110.2	92.1	94.1	92.1	High	High	High	High	High	High	High	High	High	High	High	High	1
FALSE	High	Master Protein	Q9UBI1	COMM domain-containing protein 3 OS=Homo sapiens OX=9606 GN=COMMD3 PE=1 SV=1	0	32.613	23	3	47	3	195	22.1	5.99	108.76	3	0	99.4	120.7	104.9	95.2	94.7	106.1	87.9	93.9	84.2	91.8	78.6	142.5	High	High	High	High	High	High	High	High	High	High	High	High	1
FALSE	High	Master Protein	P23219	Prostaglandin G/H synthase 1 OS=Homo sapiens OX=9606 GN=PTGS1 PE=1 SV=2	0	32.547	6	2	41	2	599	68.6	7.23	152.19	2	0	86.4	134.8	101.9	111.2	64.3	94.3	82	87.2	141.7	75	99.9	121.3	High	High	High	High	High	High	High	High	High	High	High	High	1
FALSE	High	Master Protein	Q6DKI2	Galectin-9C OS=Homo sapiens OX=9606 GN=LGALS9C PE=1 SV=2	0	32.541	10	3	74	3	356	39.6	9.19	204.54	3	0	105.3	129	90.3	104.8	112.6	74.6	110.6	94.5	100.1	112.7	102.5	62.9	High	High	High	High	High	High	High	High	High	High	High	High	1
FALSE	High	Master Protein	P35659	Protein DEK OS=Homo sapiens OX=9606 GN=DEK PE=1 SV=1	0	32.479	9	3	96	3	375	42.6	8.56	231.77	3	0	94.5	86.4	105.6	115	92.1	137.3	81.7	105.7	91.9	76.8	91.7	121.4	High	High	High	High	High	High	High	High	High	High	High	High	1
FALSE	High	Master Protein	Q96K17	Transcription factor BTF3 homolog 4 OS=Homo sapiens OX=9606 GN=BTF3L4 PE=1 SV=1	0	32.371	31	3	82	3	158	17.3	6.35	287.54	3	0	104.7	103.3	147.2	99.6	53.5	93.9	126.3	82	84.1	105.5	121.7	78.3	High	High	High	High	High	High	High	High	High	High	High	High	1
FALSE	High	Master Protein	Q9BZH6	WD repeat-containing protein 11 OS=Homo sapiens OX=9606 GN=WDR11 PE=1 SV=1	0	32.356	4	4	23	4	1224	136.6	6.92	55.76	4	0	96.3	80	117.1	111.4	87.7	114.6	112.8	87.7	71.6	118.7	103.8	98.2	High	Peak Found	Peak Found	High	High	High	High	Peak Found	Peak Found	High	High	High	1
FALSE	High	Master Protein	Q15813	Tubulin-specific chaperone E OS=Homo sapiens OX=9606 GN=TBCE PE=1 SV=1	0	32.339	7	3	15	3	527	59.3	6.76	44.9	3	0	109.2	44.8	75	120.5	128.4	149.5	83.8	119.4	89.6	40.8	102.1	136.9	High	High	Peak Found	High	High	High	Peak Found	Peak Found	High	High	High	High	1
FALSE	High	Master Protein	O60825	6-phosphofructo-2-kinase/fructose-2,6-bisphosphatase 2 OS=Homo sapiens OX=9606 GN=PFKFB2 PE=1 SV=2	0	32.326	10	5	38	4	505	58.4	8.38	91.28	5	1	114	101.3	100.8	110.9	102.8	102.8	93	101	89	91.7	92	100.7	High	High	High	High	High	High	High	High	High	High	High	High	1
FALSE	High	Master Protein	Q9NP79	Vacuolar protein sorting-associated protein VTA1 homolog OS=Homo sapiens OX=9606 GN=VTA1 PE=1 SV=1	0	32.305	12	3	49	3	307	33.9	6.29	63.16	3	0	116.4	98.7	99.6	91.8	105	100.7	94.8	101.4	94.3	96.5	105.5	95.3	High	High	High	Peak Found	High	High	High	High	High	High	High	High	1
FALSE	High	Master Protein	Q9H0W9	Ester hydrolase C11orf54 OS=Homo sapiens OX=9606 GN=C11orf54 PE=1 SV=1	0	32.268	14	3	35	3	315	35.1	6.7	88.75	3	0	102.4	94.5	105.5	89.7	105.9	95.2	100.5	101.3	113	74.4	108.8	108.8	High	Peak Found	High	High	High	High	High	High	High	High	High	High	1
FALSE	High	Master Protein	Q9NQG5	Regulation of nuclear pre-mRNA domain-containing protein 1B OS=Homo sapiens OX=9606 GN=RPRD1B PE=1 SV=1	0	32.245	12	3	38	3	326	36.9	5.97	91.96	3	0	106.5	92	138.4	75.4	80.1	97.4	118.4	86.7	93.9	119.8	99.4	92	High	High	High	High	Peak Found	High	High	High	High	High	High	High	1
FALSE	High	Master Protein	O75531	Barrier-to-autointegration factor OS=Homo sapiens OX=9606 GN=BANF1 PE=1 SV=1	0	32.238	35	2	123	2	89	10.1	6.09	407.05	2	0	120.7	99.2	98	118.8	82	110.9	84.6	99.9	97.4	78.4	94.1	116	High	High	High	High	High	High	High	High	High	High	High	High	1
FALSE	High	Master Protein	O00186	Syntaxin-binding protein 3 OS=Homo sapiens OX=9606 GN=STXBP3 PE=1 SV=2	0	32.193	9	5	83	5	592	67.7	7.8	182.36	5	0	100.8	84.3	93.5	130.4	87.8	110.4	97.4	91.7	94	104.4	88.3	117.2	High	High	High	High	High	High	High	High	High	High	High	High	1
FALSE	High	Master Protein	P20674	Cytochrome c oxidase subunit 5A, mitochondrial OS=Homo sapiens OX=9606 GN=COX5A PE=1 SV=2	0	32.186	16	2	241	2	150	16.8	6.79	641.41	2	0	102.5	110.6	125.4	89.1	97.3	93.1	114.9	90	83.3	105.3	96.9	91.7	High	High	High	High	High	High	High	High	High	High	High	High	1
FALSE	High	Master Protein	O14828	Secretory carrier-associated membrane protein 3 OS=Homo sapiens OX=9606 GN=SCAMP3 PE=1 SV=3	0	32.155	8	2	76	2	347	38.3	7.64	289.54	2	0	99.7	112.1	117	82.5	106.9	102.3	92.6	92.4	85.6	106.8	106.9	95.1	High	High	High	High	High	High	High	High	High	High	High	High	1
FALSE	High	Master Protein	P41219	Peripherin OS=Homo sapiens OX=9606 GN=PRPH PE=1 SV=2	0	32.14	10	6	453	2	470	53.6	5.47	569.03	6	0	59.4	210.2	68.3	128.1	40.3	75	100	58.9	141.8	50.7	135.6	131.5	High	High	High	High	High	High	High	High	High	High	High	High	1
FALSE	High	Master Protein	Q96D96	Voltage-gated hydrogen channel 1 OS=Homo sapiens OX=9606 GN=HVCN1 PE=1 SV=1	0	32.072	13	3	33	3	273	31.7	6.8	73.62	3	0	93.7	107.2	103.2	91.8	157.5	69.1	99.7	121.4	94.8	99.4	89.3	73	High	High	High	High	High	High	High	High	High	High	High	High	1
FALSE	High	Master Protein	O15127	Secretory carrier-associated membrane protein 2 OS=Homo sapiens OX=9606 GN=SCAMP2 PE=1 SV=2	0	32.012	8	2	90	2	329	36.6	6.1	362.91	2	0	149.3	77.4	63.6	122	113.8	136.1	53.9	90.8	121.1	83.2	90.6	98.1	High	High	High	High	High	High	High	High	High	High	High	High	1
FALSE	High	Master Protein	Q12802	A-kinase anchor protein 13 OS=Homo sapiens OX=9606 GN=AKAP13 PE=1 SV=2	0	32.006	2	5	21	5	2813	307.4	5.24	39.78	5	0	106.7	95.3	117.1	92.1	84.5	98.8	120	104.2	90.1	128.1	77.9	85.3	High	High	High	High	Peak Found	High	High	Peak Found	High	High	High	Peak Found	1
FALSE	High	Master Protein	Q6RW13	Type-1 angiotensin II receptor-associated protein OS=Homo sapiens OX=9606 GN=AGTRAP PE=1 SV=1	0	31.989	19	2	30	2	159	17.4	6.14	92.24	2	0	124.8	100.7	104.6	133.8	127.3	142.1	69.4	72.1	61.8	62.4	89.5	111.5	High	High	High	High	High	High	High	High	Peak Found	Peak Found	High	High	1
FALSE	High	Master Protein	Q8TDB6	E3 ubiquitin-protein ligase DTX3L OS=Homo sapiens OX=9606 GN=DTX3L PE=1 SV=1	0	31.987	6	4	30	4	740	83.5	8.06	54.4	4	0	104.4	104.8	100.5	101.3	96.7	110	91.4	104.2	91	103.2	99.6	93.1	High	Peak Found	High	High	High	High	High	High	High	High	High	High	1
FALSE	High	Master Protein	Q15020	Squamous cell carcinoma antigen recognized by T-cells 3 OS=Homo sapiens OX=9606 GN=SART3 PE=1 SV=1	0	31.941	6	5	61	5	963	109.9	5.57	153.06	5	0	109.6	19.7	99.2	112	152	163.9	64.8	77.2	69.6	66.8	110.4	154.8	High	High	High	High	High	High	High	High	High	High	High	High	1
FALSE	High	Master Protein	P14649	Myosin light chain 6B OS=Homo sapiens OX=9606 GN=MYL6B PE=1 SV=1	0	31.859	15	3	103	1	208	22.8	5.73	207.14	3	0	101.2	111.4	122.9	83.5	21.2	61	125.5	121.3	142.4	117.7	156	35.8	High	Peak Found	High	Peak Found	Peak Found	Peak Found	High	High	High	High	High	Peak Found	1
FALSE	High	Master Protein	Q14914	Prostaglandin reductase 1 OS=Homo sapiens OX=9606 GN=PTGR1 PE=1 SV=2	0	31.801	7	2	49	2	329	35.8	8.29	103.87	2	0	108.2	92.8	93.8	114.4	100.5	112.8	90.6	98.5	85.7	100.4	84.2	118.2	High	High	High	High	High	High	High	High	High	High	High	High	1
FALSE	High	Master Protein	O00767	Stearoyl-CoA desaturase OS=Homo sapiens OX=9606 GN=SCD PE=1 SV=2	0	31.76	11	3	130	3	359	41.5	9	284.41	3	0	101.5	86.6	90.9	126.6	111.1	147.8	88.2	102.3	61.3	88	92.8	102.9	High	High	High	High	High	High	High	High	High	High	High	High	1
FALSE	High	Master Protein	Q9NR30	Nucleolar RNA helicase 2 OS=Homo sapiens OX=9606 GN=DDX21 PE=1 SV=5	0	31.731	7	4	26	4	783	87.3	9.28	58.32	4	0	79.6	32	106.6	102.8	108.9	148.1	101.5	111.7	79.7	79.3	120.4	129.4	High	Peak Found	High	High	High	High	High	High	High	High	High	High	1
FALSE	High	Master Protein	O43175	D-3-phosphoglycerate dehydrogenase OS=Homo sapiens OX=9606 GN=PHGDH PE=1 SV=4	0	31.712	11	4	59	4	533	56.6	6.71	212.39	4	0	102.5	82.8	109.6	79	86.5	143.2	90.4	94.8	91.8	98.7	88.2	132.4	High	High	High	High	High	High	High	High	High	High	High	High	1
FALSE	High	Master Protein	P38571	Lysosomal acid lipase/cholesteryl ester hydrolase OS=Homo sapiens OX=9606 GN=LIPA PE=1 SV=2	0	31.681	4	2	90	2	399	45.4	6.92	216.94	2	0	149.6	123.6	48.3	163	97.7	77.9	92.6	108.8	58.3	99.2	113.8	67.2	High	High	High	High	High	High	High	High	High	High	High	High	1
FALSE	High	Master Protein	Q9BY44	Eukaryotic translation initiation factor 2A OS=Homo sapiens OX=9606 GN=EIF2A PE=1 SV=3	0	31.665	8	3	62	3	585	64.9	8.87	142.15	3	0	103	112.5	118.8	75.2	120.9	85.8	109	101.2	84.3	97.3	101.1	90.8	High	High	High	High	High	High	High	High	High	High	High	High	1
FALSE	High	Master Protein	Q8IXI2	Mitochondrial Rho GTPase 1 OS=Homo sapiens OX=9606 GN=RHOT1 PE=1 SV=2	0	31.661	6	3	27	3	618	70.7	6.27	65.24	3	0	136.1	87.3	141.2	54.7	57.2	57.2	130.5	98.1	41.5	136.6	128.1	131.5	High	Peak Found	High	High	High	High	High	High	Peak Found	High	High	High	1
FALSE	High	Master Protein	P00441	Superoxide dismutase [Cu-Zn] OS=Homo sapiens OX=9606 GN=SOD1 PE=1 SV=2	0	31.62	28	4	46	4	154	15.9	6.13	90.87	4	0	51.2	77.1	173.1	77.6	197.3	59.1	157.8	57.8	72.2	73.6	67.5	135.6	High	High	High	High	High	High	High	High	High	High	High	Peak Found	1
FALSE	High	Master Protein	P56377	AP-1 complex subunit sigma-2 OS=Homo sapiens OX=9606 GN=AP1S2 PE=1 SV=1	0	31.607	15	2	94	2	157	18.6	5.47	266.76	2	0	98.8	73.5	93.7	106.5	128.1	122.5	92.5	98.1	87.8	87.7	97.8	113	High	Peak Found	High	High	High	High	High	High	High	High	High	High	1
FALSE	High	Master Protein	O76021	Ribosomal L1 domain-containing protein 1 OS=Homo sapiens OX=9606 GN=RSL1D1 PE=1 SV=3	0	31.556	8	3	75	3	490	54.9	10.13	203.7	3	0	83	88	112.8	70.6	100.5	129.9	102.4	101.1	86.6	102.7	103	119.4	High	High	High	High	High	High	High	High	High	High	High	High	1
FALSE	High	Master Protein	P30622	CAP-Gly domain-containing linker protein 1 OS=Homo sapiens OX=9606 GN=CLIP1 PE=1 SV=2	0	31.554	4	6	51	6	1438	162.1	5.36	76.63	6	0	116.6	86.7	75.1	94.2	103.8	101.8	96.5	116	105.4	118.2	81	104.8	High	High	High	High	High	High	High	High	High	High	High	High	1
FALSE	High	Master Protein	Q9Y295	Developmentally-regulated GTP-binding protein 1 OS=Homo sapiens OX=9606 GN=DRG1 PE=1 SV=1	0	31.37	13	3	14	3	367	40.5	8.9	33.22	3	0	131.8	100.5	120.7	100.7	40.8	119.7	109.1	91.9	87.7	98.3	99	99.8	High	High	High	Peak Found	Peak Found	High	Peak Found	Peak Found	Peak Found	Peak Found	Peak Found	High	1
FALSE	High	Master Protein	Q9Y277	Voltage-dependent anion-selective channel protein 3 OS=Homo sapiens OX=9606 GN=VDAC3 PE=1 SV=1	0	31.339	12	3	127	2	283	30.6	8.66	303.66	3	0	76	135.7	82.8	99.9	199.3	57.4	101	106.5	87.4	85.5	93.5	75.1	High	High	High	High	High	High	High	High	High	High	High	High	1
FALSE	High	Master Protein	Q9H0D6	5'-3' exoribonuclease 2 OS=Homo sapiens OX=9606 GN=XRN2 PE=1 SV=1	0	31.317	4	3	58	3	950	108.5	7.47	155.91	3	0	80.1	92	71.5	82.9	139.4	111.8	104.9	104.6	108.5	84.3	103.3	116.6	High	High	High	High	High	High	High	High	High	High	High	High	1
FALSE	High	Master Protein	Q66K74	Microtubule-associated protein 1S OS=Homo sapiens OX=9606 GN=MAP1S PE=1 SV=2	0	31.286	5	4	92	4	1059	112.1	7.3	153.2	4	0	118.9	96.9	86.9	125.9	115	104.1	74	89	103.3	77.4	83.7	125	High	High	High	High	High	High	High	High	High	High	High	High	1
FALSE	High	Master Protein	P13686	Tartrate-resistant acid phosphatase type 5 OS=Homo sapiens OX=9606 GN=ACP5 PE=1 SV=3	0	31.256	7	2	158	2	325	36.6	8.7	476.39	2	0	112.1	107.6	83.4	146.8	67.2	96.7	67.7	110	112.2	82.2	98.2	115.9	High	High	High	High	High	High	High	High	High	High	High	High	1
FALSE	High	Master Protein	P10606	Cytochrome c oxidase subunit 5B, mitochondrial OS=Homo sapiens OX=9606 GN=COX5B PE=1 SV=2	0	31.188	33	3	49	3	129	13.7	8.81	97.37	3	0	95.7	118.3	112	76.2	102	89.5	111.7	103.2	93.2	102	107	89.2	High	High	High	High	High	High	High	High	High	High	High	High	1
FALSE	High	Master Protein	Q14534	Squalene monooxygenase OS=Homo sapiens OX=9606 GN=SQLE PE=1 SV=3	0	31.09	8	3	10	3	574	63.9	8.63	29.4	3	0	196.3	72.9	96.9	137.1	53.4	57.6	44	113.7	96.5	40	91.9	199.9	Peak Found	Peak Found	Peak Found	Peak Found	High	Peak Found	High	High	Peak Found	Peak Found	Peak Found	High	1
FALSE	High	Master Protein	P53602	Diphosphomevalonate decarboxylase OS=Homo sapiens OX=9606 GN=MVD PE=1 SV=1	0	31.047	8	3	170	3	400	43.4	7.23	387.85	3	0	115.5	76	98.9	116.8	107.6	116	79	109.8	93.5	97	89.9	99.9	High	High	High	High	High	High	High	High	High	High	High	High	1
FALSE	High	Master Protein	O15400	Syntaxin-7 OS=Homo sapiens OX=9606 GN=STX7 PE=1 SV=4	0	31.043	17	4	48	4	261	29.8	5.55	138.15	4	0	45.2	139.8	134.8	39.8	74.3	112.3	89.4	117.2	120.9	124.2	122.9	79.2	High	High	High	High	High	High	High	High	High	High	High	High	1
FALSE	High	Master Protein	Q14738	Serine/threonine-protein phosphatase 2A 56 kDa regulatory subunit delta isoform OS=Homo sapiens OX=9606 GN=PPP2R5D PE=1 SV=1	0	31.006	8	3	26	3	602	69.9	8.13	62.31	3	0	128.1	111.3	153.1	56.2		123.1	134.7	120.6	78.9	99.6	83	111.3	High	High	High	High	Not Found	High	High	High	High	High	High	High	1
FALSE	High	Master Protein	Q9UJ68	Mitochondrial peptide methionine sulfoxide reductase OS=Homo sapiens OX=9606 GN=MSRA PE=1 SV=1	0	31.002	16	3	32	3	235	26.1	8.09	56.06	3	0	103.7	108.9	89.8	132.8	94.3	79.9	65.1	127.4	110.4	82.3	77.3	128.2	High	Peak Found	High	High	High	High	High	High	High	High	High	High	1
FALSE	High	Master Protein	P19838	Nuclear factor NF-kappa-B p105 subunit OS=Homo sapiens OX=9606 GN=NFKB1 PE=1 SV=2	0	30.959	5	3	39	3	968	105.3	5.4	109.22	3	0	96.8	85.7	88.6	118.2	101.3	124	86.2	105.1	88.8	91.8	97.5	116.1	High	Peak Found	High	High	High	High	High	High	High	Peak Found	High	High	1
FALSE	High	Master Protein	P48163	NADP-dependent malic enzyme OS=Homo sapiens OX=9606 GN=ME1 PE=1 SV=1	0	30.928	8	4	83	4	572	64.1	6.13	190.59	4	0	107	61.1	126.4	80.6	106.2	74.4	102.7	132.8	98.3	84.7	102.6	123.2	High	High	High	High	High	High	High	High	High	High	High	High	1
FALSE	High	Master Protein	Q9ULV4	Coronin-1C OS=Homo sapiens OX=9606 GN=CORO1C PE=1 SV=1	0	30.822	8	4	157	4	474	53.2	7.08	336.92	4	0	67.5	151.5	99.8	89.9	90.7	109.3	88.9	87	97.1	93.2	120.7	104.6	High	High	High	High	High	High	High	High	High	High	High	High	1
FALSE	High	Master Protein	Q16204	Coiled-coil domain-containing protein 6 OS=Homo sapiens OX=9606 GN=CCDC6 PE=1 SV=2	0	30.791	8	3	10	3	474	53.3	7.34	28.74	3	0	102.8	80.3	78.9	111.6	112.7	137.4	85.3	110.7	93.2	86	91.4	109.7	High	Peak Found	High	High	High	High	Peak Found	Peak Found	Peak Found	Peak Found	High	Peak Found	1
FALSE	High	Master Protein	O75223	Gamma-glutamylcyclotransferase OS=Homo sapiens OX=9606 GN=GGCT PE=1 SV=1	0	30.789	23	4	141	4	188	21	5.14	363.25	4	0	97.1	42.9	141.2	65	97.1	117.7	119.2	53.4	99.2	124.2	86.2	156.7	High	High	High	High	High	High	High	High	High	High	High	High	1
FALSE	High	Master Protein	Q9ULA0	Aspartyl aminopeptidase OS=Homo sapiens OX=9606 GN=DNPEP PE=1 SV=2	0	30.772	8	3	30	3	485	53.4	7.58	77.92	3	0	105.4	96.6	121.1	38.9	123.6	85	104.5	109.7	115.6	109.6	111.8	78.3	High	High	High	Peak Found	High	High	High	High	High	High	High	High	1
FALSE	High	Master Protein	Q9H0Q0	CYFIP-related Rac1 interactor A OS=Homo sapiens OX=9606 GN=CYRIA PE=2 SV=1	0	30.745	11	3	52	2	323	37.3	6.01	105.96	3	0	118	107	119.2	109.5	63.6	66.4	77.3	115.3	145	78.7	132.6	67.3	High	High	High	High	Peak Found	High	High	High	High	High	High	Peak Found	1
FALSE	High	Master Protein	O95379	Tumor necrosis factor alpha-induced protein 8 OS=Homo sapiens OX=9606 GN=TNFAIP8 PE=1 SV=1	0	30.706	21	4	67	4	198	23	7.93	181.92	4	0	110.1	123.5	98	97.8	90.9	113.2	93	83.5	100.5	100.9	96.1	92.3	High	High	High	High	High	High	High	High	High	High	High	High	1	Acetyl [N-Term]
FALSE	High	Master Protein	O95861	3'(2'),5'-bisphosphate nucleotidase 1 OS=Homo sapiens OX=9606 GN=BPNT1 PE=1 SV=1	0	30.679	12	3	80	3	308	33.4	5.69	232.33	3	0	105.4	96.7	122.9	90.8	67.8	93.3	117.7	92.6	90	129	108.7	85	High	High	High	High	High	High	High	High	High	High	High	High	1
FALSE	High	Master Protein	Q96SQ9	Cytochrome P450 2S1 OS=Homo sapiens OX=9606 GN=CYP2S1 PE=1 SV=2	0	30.671	7	3	52	3	504	55.8	8.62	137.41	3	0	98.2	87.5	107.3	95.8	105.1	118.2	93.2	103.2	86.9	92	100.9	111.8	High	High	High	High	High	High	High	High	High	High	High	High	1
FALSE	High	Master Protein	Q9NX63	MICOS complex subunit MIC19 OS=Homo sapiens OX=9606 GN=CHCHD3 PE=1 SV=1	0	30.633	15	3	167	3	227	26.1	8.28	471.88	3	0	104.3	88.8	118.3	89.1	99	98.8	104.3	98.8	85.4	120	103.9	89.3	High	High	High	High	High	High	High	High	High	High	High	High	1
FALSE	High	Master Protein	Q02543	60S ribosomal protein L18a OS=Homo sapiens OX=9606 GN=RPL18A PE=1 SV=2	0	30.632	20	3	155	3	176	20.7	10.71	450.45	3	0	97.8	102.2	105.8	109.2	112	90.4	102.7	98	112.8	98.3	102.6	68.5	High	High	High	High	High	High	High	High	High	High	High	High	1
FALSE	High	Master Protein	P26373	60S ribosomal protein L13 OS=Homo sapiens OX=9606 GN=RPL13 PE=1 SV=4	0	30.585	23	5	472	5	211	24.2	11.65	947.43	5	0	109.1	106.1	100.9	59.7	106.9	102.7	94.4	110.9	107.8	87.4	129.8	84.3	High	High	High	High	High	High	High	High	High	High	High	High	1
FALSE	High	Master Protein	P62266	40S ribosomal protein S23 OS=Homo sapiens OX=9606 GN=RPS23 PE=1 SV=3	0	30.583	40	4	30	4	143	15.8	10.49	79.08	4	0	93.8	122.4	120.6	109.7	87.2	76.7	115	77.3	87.4	110.3	114.2	85.4	High	High	High	High	High	Peak Found	High	Peak Found	Peak Found	High	High	High	1
FALSE	High	Master Protein	P09543	2',3'-cyclic-nucleotide 3'-phosphodiesterase OS=Homo sapiens OX=9606 GN=CNP PE=1 SV=2	0	30.58	8	3	82	3	421	47.5	9.07	236.59	3	0	108.7	79.3	87.3	107.1	105.1	124.1	89.3	103.8	88.1	92.9	95.6	118.6	High	High	High	High	High	High	High	High	High	High	High	High	1
FALSE	High	Master Protein	P11233	Ras-related protein Ral-A OS=Homo sapiens OX=9606 GN=RALA PE=1 SV=1	0	30.568	16	3	29	1	206	23.6	7.11	65.94	3	0	99.7	107.3	132.4	74.5	50.1	71.2	113	122.1	134.5	119.6	85.4	90.3	High	Peak Found	High	Peak Found	Peak Found	Peak Found	High	High	High	High	Peak Found	High	1
FALSE	High	Master Protein	P50897	Palmitoyl-protein thioesterase 1 OS=Homo sapiens OX=9606 GN=PPT1 PE=1 SV=1	0	30.455	8	2	120	2	306	34.2	6.52	307.73	2	0	107.5	72.3	84.4	114.5	114.3	122.2	94.9	104.5	87.7	89.8	97.4	110.6	High	High	High	High	High	High	High	High	High	High	High	High	1
FALSE	High	Master Protein	P16401	Histone H1.5 OS=Homo sapiens OX=9606 GN=H1-5 PE=1 SV=3	0	30.425	21	5	225	3	226	22.6	10.92	424.27	5	0	94	112	115.8	79.2	116.6	79.2	112.1	100.8	99.3	107.5	99.1	84.5	High	High	High	High	High	High	High	High	High	High	High	High	1
FALSE	High	Master Protein	P42768	Actin nucleation-promoting factor WAS OS=Homo sapiens OX=9606 GN=WAS PE=1 SV=4	0	30.401	11	2	58	2	502	52.9	6.64	195.06	2	0	112	103.7	119.6	63.7	93	83.9	120.6	94.9	107.2	117.3	96.9	87.3	High	High	High	High	High	High	High	High	High	High	High	High	1
FALSE	High	Master Protein	O00487	26S proteasome non-ATPase regulatory subunit 14 OS=Homo sapiens OX=9606 GN=PSMD14 PE=1 SV=1	0	30.401	5	1	18	1	310	34.6	6.52	47	1	0	83	46.5	83.8	91.5	106.8	129	106.5	126.4	85	78.8	103	159.7	Peak Found	Peak Found	High	Peak Found	Peak Found	High	High	High	Peak Found	High	High	High	1
FALSE	High	Master Protein	Q9NP61	ADP-ribosylation factor GTPase-activating protein 3 OS=Homo sapiens OX=9606 GN=ARFGAP3 PE=1 SV=1	0	30.401	6	2	21	2	516	56.9	7.36	67.85	2	0	289.6		29	31.3	340.3	120.4	31.2	39.3	150.6	32.7	34.6	101	High	Not Found	High	Peak Found	High	High	High	High	High	High	High	High	1
FALSE	High	Master Protein	Q9NUN5	Lysosomal cobalamin transport escort protein LMBD1 OS=Homo sapiens OX=9606 GN=LMBRD1 PE=1 SV=1	0	30.401	6	2	37	2	540	61.3	7.77	133.49	2	0	83.2	47	115.4	108.9	99.4	161	73.5	112.7	71.4	62.3	94.2	170.9	Peak Found	Peak Found	High	Peak Found	High	High	Peak Found	High	Peak Found	Peak Found	High	High	1
FALSE	High	Master Protein	Q8N766	ER membrane protein complex subunit 1 OS=Homo sapiens OX=9606 GN=EMC1 PE=1 SV=1	0	30.401	3	2	51	2	993	111.7	7.66	165.63	2	0	91.5	72.2	85.4	122.4	99.6	143.2	85.2	112.1	90.6	89.1	96.6	112.1	High	High	High	High	High	High	High	High	High	High	High	High	1
[truncated: 1,970 more rows]

## Sheet: Proteins_EV_samples
Checked	Protein FDR Confidence: Combined	Master	Accession	Description	Exp. q-value: Combined	Sum PEP Score	Coverage [%]	# Peptides	# PSMs	# Unique Peptides	# AAs	MW [kDa]	calc. pI	Score Sequest HT: Sequest HT	# Peptides (by Search Engine): Sequest HT	# Razor Peptides	Abundances (Scaled): F1: Sample	Abundances (Scaled): F5: Sample	Abundances (Scaled): F9: Sample	Abundances (Scaled): F13: Sample	Found in Sample: [S1] F1: Sample	Found in Sample: [S5] F5: Sample	Found in Sample: [S9] F9: Sample	Found in Sample: [S13] F13: Sample	# Protein Groups	Modifications
[truncated: 524 more rows]

[truncated: 2 more sheets: Proteins_VennDiagram, Proteins_heatmap_segments]
